# Supplementary material for: Overcoming false-positive gene-category enrichment in the analysis of spatially resolved transcriptomic brain atlas data
Source: Nat Commun. 2021 May 11;12:2669. doi: 10.1038/s41467-021-22862-1 (PMC8113439; doi:10.1038/s41467-021-22862-1)
Supplement: Supplementary file 4 — Supplementary Data 1 [file 41467_2021_22862_MOESM4_ESM.csv]

CategoryName	IDLabel	ID	NumberOfHumanStudies	NumberOfMouseStudies	List_HumanStudyLabels	List_MouseStudyLabels
chemical synaptic transmission	GO:0007268	7268	15	4	Anderson2018_limbicn505, Kuncheva2017_Cluster3_REVIGOTop_1_InTopList_2, Liu2019_inhib, Pineiro2019old_up, Richiardi2015_Panther, Romme2016_top100_ConsensusPathDB, Romme2016_top100_PANTHER_raw_p_, Romme2016_top200_PANTHER_raw_p_, Tan2013_Positive100_isSig, French2015Consistent, Tan2013, WhitakerCompletePLS2pos, WhitakerDiscoveryPLS2pos, WhitakerValidationPLS2pos, Meijer2019stress	Fahkry2015, Ji2014_allInjectionDriven_AID_, Ji2014_primaryInjectionDriven_PID_, Mills2018_BPNoDistCorr
cell-cell signaling	GO:0007267	7267	8	2	Forest2017_blue, Liu2017_Autism, Richiardi2015_Panther, Romme2016_top100_ConsensusPathDB, Romme2016_top100_PANTHER_raw_p_, French2015Consistent, WhitakerCompletePLS2pos, WhitakerValidationPLS2pos	Ji2014_allInjectionDriven_AID_, Ji2014_primaryInjectionDriven_PID_
potassium ion transmembrane transport	GO:0071805	71805	10	0	Anderson2019_PVALB, Diez2018_localDynConnMap, Diez2018_localDynConnMapUnbiased, Liu2019_PLS1, Liu2019_inhib, Romme2016_top100_ConsensusPathDB, French2015Consistent, WhitakerCompletePLS2pos, WhitakerDiscoveryPLS2pos, WhitakerValidationPLS2pos
translational elongation	GO:0006414	6414	7	1	French2015Consistent, ParkesPC1, ParkesPC9, Vertes2015_PLS2pos, WhitakerCompletePLS2neg, WhitakerDiscoveryPLS2neg, WhitakerValidationPLS2neg	Fulcher2016conn
translational termination	GO:0006415	6415	8	0	French2015Consistent, ParkesPC1, ParkesPC9, Vertes2015_PLS2pos, Vertes2015_PLS1neg, WhitakerCompletePLS2neg, WhitakerDiscoveryPLS2neg, WhitakerValidationPLS2neg
synaptic signaling	GO:0099536	99536	7	1	Anderson2018_limbicn505, Anderson2019_SST, Liu2017_Autism, Liu2017_ChronicSZ, Liu_bioRxiv_LeftHippocampus, Pineiro2019old_up, Meijer2019stress	Mills2018_BPNoDistCorr
translational initiation	GO:0006413	6413	7	0	Wen2018, French2015Consistent, ParkesPC1, ParkesPC9, WhitakerCompletePLS2neg, WhitakerDiscoveryPLS2neg, WhitakerValidationPLS2neg
SRP-dependent cotranslational protein targeting to membrane	GO:0006614	6614	7	0	Wen2018, French2015Consistent, ParkesPC1, ParkesPC9, WhitakerCompletePLS2neg, WhitakerDiscoveryPLS2neg, WhitakerValidationPLS2neg
neurotransmitter secretion	GO:0007269	7269	5	2	Diez2018_DistrConnMap, Richiardi2015_Panther, Romme2016_top100_ConsensusPathDB, French2015Consistent, ParkesPC5	Fahkry2015, Ji2014_primaryInjectionDriven_PID_
nervous system development	GO:0007399	7399	7	0	Anderson2018_limbicn505, Diez2018_DistrConnMapUnbiased, Diez2018_localDynConnMapUnbiased, Forest2017_blue, Kuncheva2017_Cluster3_REVIGOTop_1_InTopList_2, Vertes2015_PLS2neg, Meijer2019stress
viral transcription	GO:0019083	19083	7	0	Wen2018, French2015Consistent, ParkesPC1, ParkesPC9, WhitakerCompletePLS2neg, WhitakerDiscoveryPLS2neg, WhitakerValidationPLS2neg
transmission of nerve impulse	GO:0019226	19226	4	3	Diez2018_localDynConnMap, Tan2013_Positive100_isSig, French2015Consistent, Tan2013	Fahkry2015, Ji2014_allInjectionDriven_AID_, Ji2014_primaryInjectionDriven_PID_
metal ion transport	GO:0030001	30001	7	0	Betzel2019_48Hz, Kuncheva2017_Cluster3_REVIGOTop_1_InTopList_2, French2015Consistent, Tan2013, WhitakerCompletePLS2pos, WhitakerDiscoveryPLS2pos, WhitakerValidationPLS2pos
macromolecular complex disassembly	GO:0032984	32984	7	0	French2015Consistent, ParkesPC1, ParkesPC9, Vertes2015_PLS2pos, WhitakerCompletePLS2neg, WhitakerDiscoveryPLS2neg, WhitakerValidationPLS2neg
regulation of ion transmembrane transport	GO:0034765	34765	7	0	Diez2018_localDynConnMapUnbiased, Romme2016_top200_PANTHER_raw_p_, French2015Consistent, WhitakerCompletePLS2pos, WhitakerDiscoveryPLS2pos, WhitakerValidationPLS2pos, Meijer2019stress
protein complex disassembly	GO:0043241	43241	7	0	French2015Consistent, ParkesPC1, ParkesPC9, Vertes2015_PLS2pos, WhitakerCompletePLS2neg, WhitakerDiscoveryPLS2neg, WhitakerValidationPLS2neg
cellular protein complex disassembly	GO:0043624	43624	7	0	French2015Consistent, ParkesPC1, ParkesPC9, Vertes2015_PLS2pos, WhitakerCompletePLS2neg, WhitakerDiscoveryPLS2neg, WhitakerValidationPLS2neg
nuclear-transcribed mRNA catabolic process, nonsense-mediated decay	GO:0000184	184	6	0	Wen2018, ParkesPC1, ParkesPC9, WhitakerCompletePLS2neg, WhitakerDiscoveryPLS2neg, WhitakerValidationPLS2neg
translation	GO:0006412	6412	6	0	Wen2018, Vertes2015_PLS2pos, Vertes2015_PLS1neg, WhitakerCompletePLS2neg, WhitakerDiscoveryPLS2neg, WhitakerValidationPLS2neg
cotranslational protein targeting to membrane	GO:0006613	6613	6	0	French2015Consistent, ParkesPC1, ParkesPC9, WhitakerCompletePLS2neg, WhitakerDiscoveryPLS2neg, WhitakerValidationPLS2neg
transport	GO:0006810	6810	5	1	Pineiro2019young_up, Richiardi2015_Panther, Vertes2015_PLS2pos, Vertes2015_PLS1neg, WhitakerDiscoveryPLS2pos	Fahkry2015
ion transport	GO:0006811	6811	6	0	Richiardi2015_Panther, Tan2013_Positive100_isSig, French2015Consistent, Tan2013, WhitakerCompletePLS2pos, WhitakerValidationPLS2pos
cation transport	GO:0006812	6812	6	0	Betzel2019_48Hz, Richiardi2015_Panther, French2015Consistent, Tan2013, WhitakerCompletePLS2pos, WhitakerValidationPLS2pos
potassium ion transport	GO:0006813	6813	6	0	Betzel2019_48Hz, Liu2019_PLS1, French2015Consistent, WhitakerCompletePLS2pos, WhitakerDiscoveryPLS2pos, WhitakerValidationPLS2pos
cell communication	GO:0007154	7154	6	0	Richiardi2015_Panther, Romme2016_top100_ConsensusPathDB, Romme2016_top540BF_PANTHER_rawP_isSig, WhitakerCompletePLS2pos, WhitakerDiscoveryPLS2pos, WhitakerValidationPLS2pos
behavior	GO:0007610	7610	6	0	Kuncheva2017_Cluster3_REVIGOTop_1_InTopList_2, Liu2017_Autism, Liu_bioRxiv_LeftHippocampus, Yao2017, French2015Consistent, Meijer2019stress
learning or memory	GO:0007611	7611	5	1	Forest2017_blue, Liu_bioRxiv_LeftHippocampus, Yao2017, French2015Consistent, Meijer2019stress	Rubinov2015_S3_TopCategories
regulation of transmembrane transport	GO:0034762	34762	6	0	Romme2016_top100_ConsensusPathDB, French2015Consistent, WhitakerCompletePLS2pos, WhitakerDiscoveryPLS2pos, WhitakerValidationPLS2pos, Meijer2019stress
regulation of membrane potential	GO:0042391	42391	6	0	Betzel2019_48Hz, Diez2018_localDynConnMapUnbiased, French2015Consistent, WhitakerCompletePLS2pos, WhitakerDiscoveryPLS2pos, WhitakerValidationPLS2pos
peptide biosynthetic process	GO:0043043	43043	6	0	French2015Consistent, Vertes2015_PLS2pos, Vertes2015_PLS1neg, WhitakerCompletePLS2neg, WhitakerDiscoveryPLS2neg, WhitakerValidationPLS2neg
regulation of ion transport	GO:0043269	43269	6	0	Betzel2019_48Hz, French2015Consistent, WhitakerCompletePLS2pos, WhitakerDiscoveryPLS2pos, WhitakerValidationPLS2pos, Meijer2019stress
protein targeting to ER	GO:0045047	45047	6	0	French2015Consistent, ParkesPC1, ParkesPC9, WhitakerCompletePLS2neg, WhitakerDiscoveryPLS2neg, WhitakerValidationPLS2neg
oxidation-reduction process	GO:0055114	55114	6	0	Pineiro2019young_up, Wen2018, French2015Consistent, Vertes2015_PLS2pos, Vertes2015_PLS1neg, WhitakerDiscoveryPLS2pos
protein localization to endoplasmic reticulum	GO:0070972	70972	6	0	French2015Consistent, ParkesPC1, ParkesPC9, WhitakerCompletePLS2neg, WhitakerDiscoveryPLS2neg, WhitakerValidationPLS2neg
establishment of protein localization to endoplasmic reticulum	GO:0072599	72599	6	0	French2015Consistent, ParkesPC1, ParkesPC9, WhitakerCompletePLS2neg, WhitakerDiscoveryPLS2neg, WhitakerValidationPLS2neg
cation transmembrane transport	GO:0098655	98655	6	0	Anderson2019_PVALB, French2015Consistent, Vertes2015_PLS2pos, WhitakerCompletePLS2pos, WhitakerDiscoveryPLS2pos, WhitakerValidationPLS2pos
inorganic cation transmembrane transport	GO:0098662	98662	6	0	Betzel2019_48Hz, French2015Consistent, Vertes2015_PLS2pos, WhitakerCompletePLS2pos, WhitakerDiscoveryPLS2pos, WhitakerValidationPLS2pos
organonitrogen compound biosynthetic process	GO:1901566	1901566	6	0	Pineiro2019young_up, French2015Consistent, Vertes2015_PLS2pos, Vertes2015_PLS1neg, WhitakerCompletePLS2neg, WhitakerValidationPLS2neg
regulation of cellular amino acid metabolic process	GO:0006521	6521	5	0	Ritchie2018_T1T2neg, Wen2018, ParkesPC1, Vertes2015_PLS2pos, Vertes2015_PLS1neg
protein targeting to mitochondrion	GO:0006626	6626	4	1	ParkesPC1, ParkesPC9, Vertes2015_PLS2pos, WhitakerDiscoveryPLS2pos	Fulcher2016conn
neuron-neuron synaptic transmission	GO:0007270	7270	4	1	Diez2018_localDynConnMap, Yao2017, French2015Consistent, ParkesPC2	Fulcher2016conn
learning	GO:0007612	7612	5	0	Liu_bioRxiv_LeftHippocampus, Yao2017, French2015Consistent, Tan2013, Meijer2019stress
catabolic process	GO:0009056	9056	5	0	Pineiro2019young_up, Vertes2015_PLS2pos, Vertes2015_PLS1neg, WhitakerCompletePLS2neg, WhitakerValidationPLS2neg
monovalent inorganic cation transport	GO:0015672	15672	5	0	Betzel2019_14Hz, Betzel2019_48Hz, French2015Consistent, Tan2013, Vertes2015_PLS2pos
vesicle-mediated transport	GO:0016192	16192	3	2	Pineiro2019young_up, French2015Consistent, Vertes2015_PLS1neg	Ji2014_allInjectionDriven_AID_, Ji2014_primaryInjectionDriven_PID_
regulation of transmembrane transporter activity	GO:0022898	22898	5	0	French2015Consistent, WhitakerCompletePLS2pos, WhitakerDiscoveryPLS2pos, WhitakerValidationPLS2pos, Meijer2019stress
electron transport chain	GO:0022900	22900	4	1	ParkesPC1, ParkesPC9, Vertes2015_PLS2pos, WhitakerDiscoveryPLS2pos	Fulcher2016conn
respiratory electron transport chain	GO:0022904	22904	4	1	ParkesPC1, ParkesPC9, Vertes2015_PLS2pos, WhitakerDiscoveryPLS2pos	Fulcher2016conn
regulation of transporter activity	GO:0032409	32409	5	0	French2015Consistent, WhitakerCompletePLS2pos, WhitakerDiscoveryPLS2pos, WhitakerValidationPLS2pos, Meijer2019stress
regulation of ion transmembrane transporter activity	GO:0032412	32412	5	0	French2015Consistent, WhitakerCompletePLS2pos, WhitakerDiscoveryPLS2pos, WhitakerValidationPLS2pos, Meijer2019stress
multicellular organismal signaling	GO:0035637	35637	2	3	Diez2018_localDynConnMapUnbiased, French2015Consistent	Fahkry2015, Ji2014_allInjectionDriven_AID_, Ji2014_primaryInjectionDriven_PID_
ribosomal small subunit biogenesis	GO:0042274	42274	5	0	ParkesPC1, ParkesPC9, WhitakerCompletePLS2neg, WhitakerDiscoveryPLS2neg, WhitakerValidationPLS2neg
cellular catabolic process	GO:0044248	44248	5	0	Pineiro2019young_up, Vertes2015_PLS2pos, Vertes2015_PLS1neg, WhitakerCompletePLS2neg, WhitakerValidationPLS2neg
cellular macromolecule catabolic process	GO:0044265	44265	5	0	Tan2013_Negative100_isSig, Vertes2015_PLS2pos, WhitakerCompletePLS2neg, WhitakerDiscoveryPLS2neg, WhitakerValidationPLS2neg
regulation of synaptic plasticity	GO:0048167	48167	4	1	Liu2019_inhib, Liu_bioRxiv_LeftHippocampus, French2015Consistent, Meijer2019stress	Fulcher2016conn
neurological system process	GO:0050877	50877	3	2	Richiardi2015_Panther, French2015Consistent, WhitakerValidationPLS2pos	Ji2014_allInjectionDriven_AID_, Ji2014_primaryInjectionDriven_PID_
regulation of transport	GO:0051049	51049	5	0	Betzel2019_14Hz, Betzel2019_48Hz, Romme2016_top100_ConsensusPathDB, WhitakerValidationPLS2pos, Meijer2019stress
localization	GO:0051179	51179	5	0	Pineiro2019young_up, Richiardi2015_Panther, Vertes2015_PLS2pos, Vertes2015_PLS1neg, WhitakerDiscoveryPLS2pos
establishment of localization	GO:0051234	51234	4	1	Pineiro2019young_up, Vertes2015_PLS2pos, Vertes2015_PLS1neg, WhitakerDiscoveryPLS2pos	Fahkry2015
cellular potassium ion transport	GO:0071804	71804	5	0	Liu2019_PLS1, French2015Consistent, WhitakerCompletePLS2pos, WhitakerDiscoveryPLS2pos, WhitakerValidationPLS2pos
cell-cell adhesion	GO:0098609	98609	5	0	Liu2019_inhib, Richiardi2015_Panther, Wen2018, French2015Consistent, Vertes2015_PLS2neg
inorganic ion transmembrane transport	GO:0098660	98660	5	0	French2015Consistent, Vertes2015_PLS2pos, WhitakerCompletePLS2pos, WhitakerDiscoveryPLS2pos, WhitakerValidationPLS2pos
trans-synaptic signaling	GO:0099537	99537	4	1	Anderson2018_limbicn505, Anderson2019_SST, Pineiro2019old_up, Meijer2019stress	Mills2018_BPNoDistCorr
antigen processing and presentation of exogenous peptide antigen via MHC class I, TAP-dependent	GO:0002479	2479	4	0	Wen2018, ParkesPC1, Vertes2015_PLS1neg, WhitakerValidationPLS2neg
system process	GO:0003008	3008	2	2	Richiardi2015_Panther, WhitakerValidationPLS2pos	Ji2014_allInjectionDriven_AID_, Ji2014_primaryInjectionDriven_PID_
organic acid metabolic process	GO:0006082	6082	4	0	Pineiro2019young_up, French2015Consistent, Vertes2015_PLS2pos, Vertes2015_PLS1neg
generation of precursor metabolites and energy	GO:0006091	6091	4	0	Pineiro2019young_up, French2015Consistent, Vertes2015_PLS2pos, WhitakerDiscoveryPLS2pos
protein targeting	GO:0006605	6605	4	0	French2015Consistent, WhitakerCompletePLS2neg, WhitakerDiscoveryPLS2neg, WhitakerValidationPLS2neg
protein targeting to membrane	GO:0006612	6612	4	0	French2015Consistent, WhitakerCompletePLS2neg, WhitakerDiscoveryPLS2neg, WhitakerValidationPLS2neg
sodium ion transport	GO:0006814	6814	4	0	Betzel2019_14Hz, Betzel2019_48Hz, French2015Consistent, Tan2013
intracellular protein transport	GO:0006886	6886	4	0	French2015Consistent, Vertes2015_PLS2pos, Vertes2015_PLS1neg, WhitakerValidationPLS2neg
glutamate receptor signaling pathway	GO:0007215	7215	3	1	Liu_bioRxiv_LeftHippocampus, Yao2017, French2015Consistent	Mills2018_DistCorr
ensheathment of neurons	GO:0007272	7272	3	1	Ritchie2018_T1T2pos, ParkesPC1, Vertes2015_PLS2pos	Ko2013_oligodendrocyte
axonogenesis	GO:0007409	7409	4	0	Diez2018_localDynConnMap, Grothe2018_neurodegeneration_vulnerable, Liu_bioRxiv_LeftHippocampus, French2015Consistent
protein transport	GO:0015031	15031	4	0	French2015Consistent, Vertes2015_PLS2pos, Vertes2015_PLS1neg, WhitakerValidationPLS2neg
carboxylic acid metabolic process	GO:0019752	19752	4	0	Pineiro2019young_up, French2015Consistent, Vertes2015_PLS2pos, Vertes2015_PLS1neg
neurogenesis	GO:0022008	22008	4	0	Liu2017_Autism, Liu2017_ChronicSZ, Liu_bioRxiv_LeftHippocampus, Pineiro2019old_up
neuron differentiation	GO:0030182	30182	4	0	Forest2017_blue, Liu2017_Autism, Pineiro2019old_up, French2015Consistent
neuron projection development	GO:0031175	31175	2	2	Liu_bioRxiv_LeftHippocampus, French2015Consistent	French2011_outgoing, Ko2013_neuron
regulation of localization	GO:0032879	32879	4	0	Romme2016_top100_ConsensusPathDB, Vertes2015_PLS1neg, WhitakerValidationPLS2pos, Meijer2019stress
regulation of cellular amine metabolic process	GO:0033238	33238	4	0	Ritchie2018_T1T2neg, ParkesPC1, Vertes2015_PLS2pos, Vertes2015_PLS1neg
ion transmembrane transport	GO:0034220	34220	4	0	French2015Consistent, Vertes2015_PLS2pos, WhitakerCompletePLS2pos, WhitakerValidationPLS2pos
oxoacid metabolic process	GO:0043436	43436	4	0	Pineiro2019young_up, French2015Consistent, Vertes2015_PLS2pos, Vertes2015_PLS1neg
amide biosynthetic process	GO:0043604	43604	4	0	French2015Consistent, Vertes2015_PLS2pos, WhitakerCompletePLS2neg, WhitakerValidationPLS2neg
small molecule metabolic process	GO:0044281	44281	4	0	Pineiro2019young_up, Vertes2015_PLS2pos, Vertes2015_PLS1neg, WhitakerDiscoveryPLS2pos
single-organism process	GO:0044699	44699	4	0	Betzel2019_48Hz, Vertes2015_PLS2pos, Vertes2015_PLS1neg, WhitakerDiscoveryPLS2pos
single organism signaling	GO:0044700	44700	4	0	Romme2016_top100_ConsensusPathDB, Romme2016_top540BF_PANTHER_rawP_isSig, WhitakerCompletePLS2pos, WhitakerValidationPLS2pos
single-multicellular organism process	GO:0044707	44707	3	1	Betzel2019_14Hz, Betzel2019_48Hz, Richiardi2015_Panther	Ji2014_primaryInjectionDriven_PID_
single-organism biosynthetic process	GO:0044711	44711	4	0	French2015Consistent, Vertes2015_PLS2pos, Vertes2015_PLS1neg, WhitakerDiscoveryPLS2pos
establishment of protein localization	GO:0045184	45184	3	1	French2015Consistent, Vertes2015_PLS2pos, Vertes2015_PLS1neg	Ji2014_primaryInjectionDriven_PID_
regulation of neuronal synaptic plasticity	GO:0048168	48168	2	2	French2015Consistent, Meijer2019stress	Ji2014_allInjectionDriven_AID_, Fulcher2016conn
neuron development	GO:0048666	48666	4	0	Grothe2018_neurodegeneration_vulnerable, Liu_bioRxiv_LeftHippocampus, Pineiro2019old_up, French2015Consistent
positive regulation of synaptic transmission	GO:0050806	50806	3	1	Diez2018_DistrConnMap, French2015Consistent, Meijer2019stress	Fulcher2016conn
cognition	GO:0050890	50890	3	1	Forest2017_blue, French2015Consistent, Meijer2019stress	Rubinov2015_S3_TopCategories
cofactor metabolic process	GO:0051186	51186	4	0	Pineiro2019young_up, Vertes2015_PLS2pos, Vertes2015_PLS1neg, WhitakerDiscoveryPLS2pos
establishment of localization in cell	GO:0051649	51649	2	2	Vertes2015_PLS2pos, Vertes2015_PLS1neg	Ji2014_allInjectionDriven_AID_, Ji2014_primaryInjectionDriven_PID_
membrane depolarization	GO:0051899	51899	3	1	Betzel2019_48Hz, Romero_Garcia2019, French2015Consistent	Fulcher2016conn
transmembrane transport	GO:0055085	55085	4	0	French2015Consistent, Vertes2015_PLS2pos, WhitakerCompletePLS2pos, WhitakerDiscoveryPLS2pos
protein localization to mitochondrion	GO:0070585	70585	4	0	ParkesPC1, ParkesPC9, Vertes2015_PLS2pos, WhitakerDiscoveryPLS2pos
organic substance transport	GO:0071702	71702	3	1	Vertes2015_PLS2pos, WhitakerCompletePLS2neg, WhitakerValidationPLS2neg	Ji2014_allInjectionDriven_AID_
establishment of protein localization to organelle	GO:0072594	72594	4	0	Vertes2015_PLS1neg, WhitakerCompletePLS2neg, WhitakerDiscoveryPLS2neg, WhitakerValidationPLS2neg
establishment of protein localization to mitochondrion	GO:0072655	72655	4	0	ParkesPC1, ParkesPC9, Vertes2015_PLS2pos, WhitakerDiscoveryPLS2pos
protein localization to membrane	GO:0072657	72657	4	0	French2015Consistent, WhitakerCompletePLS2neg, WhitakerDiscoveryPLS2neg, WhitakerValidationPLS2neg
establishment of protein localization to membrane	GO:0090150	90150	4	0	French2015Consistent, WhitakerCompletePLS2neg, WhitakerDiscoveryPLS2neg, WhitakerValidationPLS2neg
anterograde trans-synaptic signaling	GO:0098916	98916	3	1	Anderson2018_limbicn505, Pineiro2019old_up, Meijer2019stress	Mills2018_BPNoDistCorr
regulation of glutamate receptor signaling pathway	GO:1900449	1900449	4	0	French2015Consistent, WhitakerCompletePLS2pos, WhitakerDiscoveryPLS2pos, Meijer2019stress
organonitrogen compound metabolic process	GO:1901564	1901564	4	0	Vertes2015_PLS2pos, Vertes2015_PLS1neg, WhitakerDiscoveryPLS2pos, WhitakerValidationPLS2neg
organic substance catabolic process	GO:1901575	1901575	4	0	Vertes2015_PLS2pos, Vertes2015_PLS1neg, WhitakerCompletePLS2neg, WhitakerValidationPLS2neg
hydrogen ion transmembrane transport	GO:1902600	1902600	3	1	ParkesPC1, ParkesPC9, Vertes2015_PLS2pos	Fulcher2016rich
cell morphogenesis involved in differentiation	GO:0000904	904	2	1	Grothe2018_neurodegeneration_vulnerable, French2015Consistent	French2011_outgoing
nuclear-transcribed mRNA catabolic process	GO:0000956	956	3	0	WhitakerCompletePLS2neg, WhitakerDiscoveryPLS2neg, WhitakerValidationPLS2neg
regulation of neurotransmitter levels	GO:0001505	1505	1	2	French2015Consistent	Fahkry2015, Ko2013_neuron
action potential	GO:0001508	1508	3	0	Betzel2019_48Hz, Diez2018_localDynConnMap, French2015Consistent
response to amphetamine	GO:0001975	1975	3	0	Yao2017, French2015Consistent, ParkesPC2
cytoplasmic translation	GO:0002181	2181	3	0	WhitakerCompletePLS2neg, WhitakerDiscoveryPLS2neg, WhitakerValidationPLS2neg
antigen processing and presentation of exogenous peptide antigen via MHC class I, TAP-independent	GO:0002480	2480	3	0	WhitakerCompletePLS2neg, WhitakerDiscoveryPLS2neg, WhitakerValidationPLS2neg
oxidative phosphorylation	GO:0006119	6119	3	0	Ritchie2018_T1T2neg, ParkesPC1, ParkesPC9
mitochondrial electron transport, NADH to ubiquinone	GO:0006120	6120	3	0	ParkesPC1, ParkesPC9, Vertes2015_PLS2pos
transcription, DNA-templated	GO:0006351	6351	3	0	Diez2018_DistrConnMapUnbiased, Vertes2015_PLS1pos, Vertes2015_PLS2neg
RNA processing	GO:0006396	6396	3	0	Kuncheva2017_Cluster1_REVIGOTop, French2015Inconsistent, Vertes2015_PLS1pos
RNA catabolic process	GO:0006401	6401	3	0	WhitakerCompletePLS2neg, WhitakerDiscoveryPLS2neg, WhitakerValidationPLS2neg
mRNA catabolic process	GO:0006402	6402	3	0	WhitakerCompletePLS2neg, WhitakerDiscoveryPLS2neg, WhitakerValidationPLS2neg
protein complex assembly	GO:0006461	6461	3	0	French2015Consistent, Vertes2015_PLS2pos, Vertes2015_PLS1neg
fatty acid beta-oxidation	GO:0006635	6635	2	1	Wen2018, ParkesPC1	Fahkry2015
receptor-mediated endocytosis	GO:0006898	6898	3	0	Richiardi2015_Panther, French2015Consistent, Vertes2015_PLS1neg
G-protein coupled receptor signaling pathway	GO:0007186	7186	3	0	Kuncheva2017_Cluster2_REVIGOTop, French2015Consistent, WhitakerDiscoveryPLS2neg
dopamine receptor signaling pathway	GO:0007212	7212	3	0	Yao2017, French2015Consistent, ParkesPC2
sensory perception	GO:0007600	7600	3	0	Diez2018_DistrConnMap, Diez2018_localDynConnMap, Richiardi2015_Panther
memory	GO:0007613	7613	3	0	Liu_bioRxiv_LeftHippocampus, French2015Consistent, ParkesPC2
metabolic process	GO:0008152	8152	3	0	Vertes2015_PLS1pos, Vertes2015_PLS2pos, WhitakerDiscoveryPLS2pos
macromolecule catabolic process	GO:0009057	9057	3	0	WhitakerCompletePLS2neg, WhitakerDiscoveryPLS2neg, WhitakerValidationPLS2neg
purine ribonucleotide biosynthetic process	GO:0009152	9152	3	0	French2015Consistent, ParkesPC9, Vertes2015_PLS2pos
ribonucleoside triphosphate biosynthetic process	GO:0009201	9201	3	0	ParkesPC1, ParkesPC9, Vertes2015_PLS2pos
regulation of biosynthetic process	GO:0009889	9889	3	0	Vertes2015_PLS1pos, Vertes2015_PLS2neg, WhitakerDiscoveryPLS2neg
cellular process	GO:0009987	9987	3	0	Richiardi2015_Panther, Vertes2015_PLS2pos, WhitakerDiscoveryPLS2pos
gene expression	GO:0010467	10467	3	0	WhitakerCompletePLS2neg, WhitakerDiscoveryPLS2neg, WhitakerValidationPLS2neg
positive regulation of neuron projection development	GO:0010976	10976	3	0	Diez2018_localDynConnMap, French2015Consistent, Meijer2019stress
energy coupled proton transport, down electrochemical gradient	GO:0015985	15985	3	0	ParkesPC1, ParkesPC9, Vertes2015_PLS2pos
ATP synthesis coupled proton transport	GO:0015986	15986	3	0	ParkesPC1, ParkesPC9, Vertes2015_PLS2pos
viral process	GO:0016032	16032	3	0	WhitakerCompletePLS2neg, WhitakerDiscoveryPLS2neg, WhitakerValidationPLS2neg
RNA metabolic process	GO:0016070	16070	3	0	Vertes2015_PLS1pos, Vertes2015_PLS2neg, WhitakerDiscoveryPLS2neg
mRNA metabolic process	GO:0016071	16071	3	0	WhitakerCompletePLS2neg, WhitakerDiscoveryPLS2neg, WhitakerValidationPLS2neg
regulation of exocytosis	GO:0017157	17157	1	2	French2015Consistent	Ji2014_allInjectionDriven_AID_, Ji2014_primaryInjectionDriven_PID_
regulation of calcium ion-dependent exocytosis	GO:0017158	17158	1	2	Diez2018_localDynConnMap	Ji2014_allInjectionDriven_AID_, Ji2014_primaryInjectionDriven_PID_
viral life cycle	GO:0019058	19058	3	0	WhitakerCompletePLS2neg, WhitakerDiscoveryPLS2neg, WhitakerValidationPLS2neg
viral gene expression	GO:0019080	19080	3	0	French2015Consistent, ParkesPC1, ParkesPC9
aromatic compound catabolic process	GO:0019439	19439	3	0	WhitakerCompletePLS2neg, WhitakerDiscoveryPLS2neg, WhitakerValidationPLS2neg
cellular component disassembly	GO:0022411	22411	3	0	Vertes2015_PLS2pos, WhitakerCompletePLS2neg, WhitakerValidationPLS2neg
cell projection assembly	GO:0030031	30031	3	0	French2015Consistent, Vertes2015_PLS3pos, WhitakerValidationPLS2neg
developmental process	GO:0032502	32502	3	0	Richiardi2015_Panther, Vertes2015_PLS2neg, Meijer2019stress
RNA biosynthetic process	GO:0032774	32774	3	0	Vertes2015_PLS1pos, Vertes2015_PLS2neg, WhitakerDiscoveryPLS2neg
cell part morphogenesis	GO:0032990	32990	3	0	Anderson2018_limbicn505, Pineiro2019old_up, French2015Consistent
cellular protein localization	GO:0034613	34613	3	0	French2015Consistent, WhitakerCompletePLS2neg, WhitakerValidationPLS2neg
nucleobase-containing compound catabolic process	GO:0034655	34655	3	0	WhitakerCompletePLS2neg, WhitakerDiscoveryPLS2neg, WhitakerValidationPLS2neg
sodium ion transmembrane transport	GO:0035725	35725	3	0	Betzel2019_14Hz, Betzel2019_48Hz, French2015Consistent
purine nucleoside metabolic process	GO:0042278	42278	3	0	French2015Consistent, Vertes2015_PLS2pos, WhitakerDiscoveryPLS2pos
ribonucleoside biosynthetic process	GO:0042455	42455	3	0	ParkesPC1, ParkesPC9, Vertes2015_PLS2pos
mitochondrial ATP synthesis coupled electron transport	GO:0042775	42775	2	1	ParkesPC1, ParkesPC9	Fulcher2016conn
mitochondrial ATP synthesis coupled proton transport	GO:0042776	42776	3	0	ParkesPC1, ParkesPC9, Vertes2015_PLS2pos
cellular amide metabolic process	GO:0043603	43603	3	0	Vertes2015_PLS2pos, WhitakerCompletePLS2neg, WhitakerValidationPLS2neg
multi-organism metabolic process	GO:0044033	44033	3	0	French2015Consistent, ParkesPC1, ParkesPC9
regulation of system process	GO:0044057	44057	3	0	Betzel2019_14Hz, French2015Consistent, Meijer2019stress
cellular nitrogen compound catabolic process	GO:0044270	44270	3	0	WhitakerCompletePLS2neg, WhitakerDiscoveryPLS2neg, WhitakerValidationPLS2neg
symbiosis, encompassing mutualism through parasitism	GO:0044403	44403	3	0	WhitakerCompletePLS2neg, WhitakerDiscoveryPLS2neg, WhitakerValidationPLS2neg
interspecies interaction between organisms	GO:0044419	44419	3	0	WhitakerCompletePLS2neg, WhitakerDiscoveryPLS2neg, WhitakerValidationPLS2neg
single-organism behavior	GO:0044708	44708	2	1	Betzel2019_48Hz, French2015Consistent	Rubinov2015_S3_TopCategories
single-organism metabolic process	GO:0044710	44710	3	0	Vertes2015_PLS2pos, Vertes2015_PLS1neg, WhitakerDiscoveryPLS2pos
single-organism cellular process	GO:0044763	44763	3	0	Vertes2015_PLS2pos, Vertes2015_PLS1neg, WhitakerDiscoveryPLS2pos
multi-organism cellular process	GO:0044764	44764	3	0	WhitakerCompletePLS2neg, WhitakerDiscoveryPLS2neg, WhitakerValidationPLS2neg
single-organism membrane organization	GO:0044802	44802	3	0	WhitakerCompletePLS2neg, WhitakerDiscoveryPLS2neg, WhitakerValidationPLS2neg
cell redox homeostasis	GO:0045454	45454	2	1	ParkesPC1, Vertes2015_PLS2pos	Fulcher2016conn
ATP metabolic process	GO:0046034	46034	3	0	ParkesPC1, ParkesPC9, Vertes2015_PLS2pos
monosaccharide biosynthetic process	GO:0046364	46364	3	0	French2015Consistent, ParkesPC1, Vertes2015_PLS2pos
heterocycle catabolic process	GO:0046700	46700	3	0	WhitakerCompletePLS2neg, WhitakerDiscoveryPLS2neg, WhitakerValidationPLS2neg
intracellular transport	GO:0046907	46907	3	0	French2015Consistent, Vertes2015_PLS2pos, Vertes2015_PLS1neg
anatomical structure development	GO:0048856	48856	3	0	Betzel2019_48Hz, Vertes2015_PLS2neg, Meijer2019stress
cell projection morphogenesis	GO:0048858	48858	3	0	Anderson2018_limbicn505, Pineiro2019old_up, French2015Consistent
regulation of synapse structure or activity	GO:0050803	50803	3	0	Liu2017_Autism, Romme2016_top100_ConsensusPathDB, French2015Consistent
synapse organization	GO:0050808	50808	2	1	Romme2016_top100_ConsensusPathDB, French2015Consistent	Fulcher2016conn
detection of chemical stimulus involved in sensory perception	GO:0050907	50907	3	0	Ritchie2018_T1T2pos, Yao2017, French2015Inconsistent
regulation of multicellular organismal process	GO:0051239	51239	3	0	Betzel2019_14Hz, Vertes2015_PLS3neg, Meijer2019stress
positive regulation of multicellular organismal process	GO:0051240	51240	3	0	Betzel2019_14Hz, French2015Consistent, Meijer2019stress
negative regulation of ubiquitin-protein ligase activity involved in mitotic cell cycle	GO:0051436	51436	3	0	ParkesPC1, Vertes2015_PLS2pos, Vertes2015_PLS1neg
regulation of nervous system development	GO:0051960	51960	3	0	Liu2017_ChronicSZ, French2015Consistent, Meijer2019stress
regulation of synapse assembly	GO:0051963	51963	3	0	Romme2016_top100_ConsensusPathDB, WhitakerValidationPLS2pos, Meijer2019stress
regulation of postsynaptic membrane potential	GO:0060078	60078	2	1	Diez2018_localDynConnMap, French2015Consistent	Fulcher2016conn
membrane organization	GO:0061024	61024	3	0	Vertes2015_PLS1neg, WhitakerCompletePLS2neg, WhitakerValidationPLS2neg
macromolecular complex assembly	GO:0065003	65003	3	0	French2015Consistent, Vertes2015_PLS2pos, Vertes2015_PLS1neg
mitochondrial translational elongation	GO:0070125	70125	3	0	Vertes2015_PLS2pos, Vertes2015_PLS1neg, WhitakerDiscoveryPLS2pos
cellular macromolecule localization	GO:0070727	70727	3	0	French2015Consistent, WhitakerCompletePLS2neg, WhitakerValidationPLS2neg
cellular response to zinc ion	GO:0071294	71294	3	0	Ritchie2018_T1T2neg, Wen2018, French2015Consistent
protein complex subunit organization	GO:0071822	71822	3	0	French2015Consistent, Vertes2015_PLS2pos, Vertes2015_PLS1neg
purine-containing compound biosynthetic process	GO:0072522	72522	2	1	French2015Consistent, Vertes2015_PLS2pos	Fahkry2015
membrane depolarization during action potential	GO:0086010	86010	3	0	Betzel2019_14Hz, Betzel2019_48Hz, French2015Consistent
organic cyclic compound catabolic process	GO:1901361	1901361	3	0	WhitakerCompletePLS2neg, WhitakerDiscoveryPLS2neg, WhitakerValidationPLS2neg
single-organism localization	GO:1902578	1902578	3	0	Vertes2015_PLS2pos, Vertes2015_PLS1neg, WhitakerDiscoveryPLS2pos
regulation of cation transmembrane transport	GO:1904062	1904062	3	0	French2015Consistent, ParkesPC2, Meijer2019stress
mitochondrial transmembrane transport	GO:1990542	1990542	3	0	ParkesPC1, ParkesPC9, Vertes2015_PLS2pos
positive regulation of protein ubiquitination involved in ubiquitin-dependent protein catabolic process	GO:2000060	2000060	3	0	Ritchie2018_T1T2neg, ParkesPC1, Vertes2015_PLS2pos
MAPK cascade	GO:0000165	165	2	0	Diez2018_DistrConnMapUnbiased, Vertes2015_PLS1neg
cell morphogenesis	GO:0000902	902	2	0	Liu_bioRxiv_LeftHippocampus, French2015Consistent
behavioral fear response	GO:0001662	1662	2	0	French2015Consistent, Meijer2019stress
regulation of protein phosphorylation	GO:0001932	1932	2	0	Pineiro2019young_down, French2015Consistent
chondrocyte differentiation	GO:0002062	2062	2	0	Betzel2019_14Hz, French2015Consistent
behavioral defense response	GO:0002209	2209	2	0	French2015Consistent, Meijer2019stress
immune system process	GO:0002376	2376	2	0	Kuncheva2017_Cluster2_REVIGOTop, Richiardi2015_Panther
antigen processing and presentation of peptide antigen via MHC class I	GO:0002474	2474	2	0	ParkesPC1, WhitakerValidationPLS2neg
antigen processing and presentation of exogenous peptide antigen	GO:0002478	2478	2	0	Vertes2015_PLS2pos, Vertes2015_PLS1neg
antigen processing and presentation of endogenous peptide antigen	GO:0002483	2483	2	0	WhitakerCompletePLS2neg, WhitakerValidationPLS2neg
antigen processing and presentation of endogenous peptide antigen via MHC class I via ER pathway, TAP-independent	GO:0002486	2486	2	0	WhitakerCompletePLS2neg, WhitakerValidationPLS2neg
gluconeogenesis	GO:0006094	6094	2	0	French2015Consistent, Vertes2015_PLS2pos
tricarboxylic acid cycle	GO:0006099	6099	1	1	Vertes2015_PLS2pos	Fulcher2016rich
citrate metabolic process	GO:0006101	6101	1	1	Vertes2015_PLS2pos	Fulcher2016rich
mitochondrial electron transport, ubiquinol to cytochrome c	GO:0006122	6122	2	0	ParkesPC9, Vertes2015_PLS2pos
purine nucleotide metabolic process	GO:0006163	6163	2	0	French2015Consistent, Vertes2015_PLS2pos
purine nucleotide biosynthetic process	GO:0006164	6164	1	1	Vertes2015_PLS2pos	Fahkry2015
regulation of transcription, DNA-templated	GO:0006355	6355	2	0	Vertes2015_PLS1pos, Vertes2015_PLS2neg
tRNA aminoacylation for protein translation	GO:0006418	6418	2	0	ParkesPC1, Vertes2015_PLS2pos
peptide metabolic process	GO:0006518	6518	2	0	WhitakerCompletePLS2neg, WhitakerValidationPLS2neg
coenzyme metabolic process	GO:0006732	6732	2	0	Vertes2015_PLS2pos, WhitakerDiscoveryPLS2pos
oxidoreduction coenzyme metabolic process	GO:0006733	6733	2	0	ParkesPC1, Vertes2015_PLS2pos
nucleoside phosphate metabolic process	GO:0006753	6753	2	0	French2015Consistent, Vertes2015_PLS2pos
ATP biosynthetic process	GO:0006754	6754	2	0	ParkesPC9, Vertes2015_PLS2pos
calcium ion transport	GO:0006816	6816	2	0	French2015Consistent, Tan2013
hydrogen transport	GO:0006818	6818	2	0	ParkesPC9, Vertes2015_PLS2pos
dicarboxylic acid transport	GO:0006835	6835	2	0	French2015Consistent, ParkesPC5
cellular calcium ion homeostasis	GO:0006874	6874	2	0	French2015Consistent, Tan2013
cellular metal ion homeostasis	GO:0006875	6875	2	0	French2015Consistent, Tan2013
mitochondrion organization	GO:0007005	7005	2	0	Vertes2015_PLS2pos, WhitakerDiscoveryPLS2pos
cytoskeleton organization	GO:0007010	7010	2	0	Betzel2019_48Hz, French2015Consistent
homophilic cell adhesion via plasma membrane adhesion molecules	GO:0007156	7156	2	0	French2015Consistent, Vertes2015_PLS2neg
signal transduction	GO:0007165	7165	2	0	Liu2019_inhib, Pineiro2019young_down
adenylate cyclase-activating dopamine receptor signaling pathway	GO:0007191	7191	2	0	Yao2017, ParkesPC2
neuropeptide signaling pathway	GO:0007218	7218	2	0	Anderson2018_limbicn505, Liu2019_inhib
small GTPase mediated signal transduction	GO:0007264	7264	2	0	Wen2018, French2015Consistent
axon guidance	GO:0007411	7411	2	0	Diez2018_DistrConnMap, French2015Consistent
synapse assembly	GO:0007416	7416	1	1	French2015Consistent	Fulcher2016conn
brain development	GO:0007420	7420	2	0	Liu2017_ChronicSZ, French2015Consistent
sensory perception of sound	GO:0007605	7605	2	0	French2015Consistent, WhitakerDiscoveryPLS2neg
adult walking behavior	GO:0007628	7628	1	1	French2015Consistent	Fulcher2016conn
protein localization	GO:0008104	8104	2	0	Vertes2015_PLS2pos, Vertes2015_PLS1neg
associative learning	GO:0008306	8306	2	0	Yao2017, Meijer2019stress
adult locomotory behavior	GO:0008344	8344	1	1	French2015Consistent	Fulcher2016conn
axon ensheathment	GO:0008366	8366	2	0	ParkesPC1, Vertes2015_PLS2pos
macromolecule biosynthetic process	GO:0009059	9059	2	0	Vertes2015_PLS1pos, Vertes2015_PLS2neg
nucleotide metabolic process	GO:0009117	9117	2	0	French2015Consistent, Vertes2015_PLS2pos
ribonucleoside metabolic process	GO:0009119	9119	2	0	Vertes2015_PLS2pos, WhitakerDiscoveryPLS2pos
purine nucleoside monophosphate biosynthetic process	GO:0009127	9127	2	0	ParkesPC9, Vertes2015_PLS2pos
nucleoside triphosphate biosynthetic process	GO:0009142	9142	2	0	ParkesPC9, Vertes2015_PLS2pos
purine nucleoside triphosphate biosynthetic process	GO:0009145	9145	2	0	ParkesPC9, Vertes2015_PLS2pos
purine ribonucleotide metabolic process	GO:0009150	9150	2	0	French2015Consistent, Vertes2015_PLS2pos
ribonucleoside monophosphate biosynthetic process	GO:0009156	9156	2	0	ParkesPC1, Vertes2015_PLS2pos
purine ribonucleoside monophosphate biosynthetic process	GO:0009168	9168	2	0	ParkesPC9, Vertes2015_PLS2pos
purine ribonucleoside triphosphate biosynthetic process	GO:0009206	9206	2	0	ParkesPC9, Vertes2015_PLS2pos
ribonucleotide metabolic process	GO:0009259	9259	2	0	French2015Consistent, Vertes2015_PLS2pos
ribonucleotide biosynthetic process	GO:0009260	9260	2	0	French2015Consistent, Vertes2015_PLS2pos
response to mechanical stimulus	GO:0009612	9612	2	0	Betzel2019_48Hz, French2015Consistent
regulation of gene expression	GO:0010468	10468	2	0	Vertes2015_PLS1pos, Vertes2015_PLS2neg
regulation of macromolecule biosynthetic process	GO:0010556	10556	2	0	Vertes2015_PLS1pos, Vertes2015_PLS2neg
positive regulation of cell communication	GO:0010647	10647	2	0	French2015Consistent, Vertes2015_PLS1neg
regulation of cell morphogenesis involved in differentiation	GO:0010769	10769	2	0	French2015Consistent, Meijer2019stress
regulation of neuron projection development	GO:0010975	10975	2	0	French2015Consistent, Meijer2019stress
glutamate secretion	GO:0014047	14047	2	0	French2015Consistent, ParkesPC5
energy coupled proton transmembrane transport, against electrochemical gradient	GO:0015988	15988	1	1	Vertes2015_PLS2pos	Fulcher2016rich
ATP hydrolysis coupled proton transport	GO:0015991	15991	1	1	Vertes2015_PLS2pos	Fulcher2016rich
proton transport	GO:0015992	15992	2	0	ParkesPC9, Vertes2015_PLS2pos
carbohydrate biosynthetic process	GO:0016051	16051	2	0	French2015Consistent, Vertes2015_PLS2pos
dendrite development	GO:0016358	16358	2	0	Liu_bioRxiv_LeftHippocampus, French2015Consistent
cytosolic transport	GO:0016482	16482	2	0	WhitakerCompletePLS2neg, WhitakerValidationPLS2neg
heterocycle biosynthetic process	GO:0018130	18130	2	0	Vertes2015_PLS1pos, Vertes2015_PLS2neg
regulation of nucleobase-containing compound metabolic process	GO:0019219	19219	2	0	Vertes2015_PLS1pos, Vertes2015_PLS2neg
regulation of phosphate metabolic process	GO:0019220	19220	2	0	Forest2017_blue, Forest2017_pink
neuronal action potential	GO:0019228	19228	2	0	Betzel2019_48Hz, French2015Consistent
hexose biosynthetic process	GO:0019319	19319	2	0	French2015Consistent, Vertes2015_PLS2pos
pyridine nucleotide metabolic process	GO:0019362	19362	2	0	ParkesPC1, Vertes2015_PLS2pos
fatty acid oxidation	GO:0019395	19395	2	0	Tan2013_Negative100_isSig, ParkesPC1
aromatic compound biosynthetic process	GO:0019438	19438	2	0	Vertes2015_PLS1pos, Vertes2015_PLS2neg
organophosphate metabolic process	GO:0019637	19637	2	0	French2015Consistent, Vertes2015_PLS2pos
ribose phosphate metabolic process	GO:0019693	19693	2	0	French2015Consistent, Vertes2015_PLS2pos
antigen processing and presentation	GO:0019882	19882	2	0	Vertes2015_PLS2pos, Vertes2015_PLS1neg
antigen processing and presentation of endogenous antigen	GO:0019883	19883	2	0	WhitakerCompletePLS2neg, WhitakerValidationPLS2neg
antigen processing and presentation of exogenous antigen	GO:0019884	19884	2	0	Vertes2015_PLS2pos, Vertes2015_PLS1neg
modification-dependent protein catabolic process	GO:0019941	19941	2	0	Wen2018, Vertes2015_PLS2pos
central nervous system neuron development	GO:0021954	21954	2	0	Forest2017_blue, French2015Consistent
regulation of cell morphogenesis	GO:0022604	22604	2	0	French2015Consistent, Meijer2019stress
ribonucleoprotein complex biogenesis	GO:0022613	22613	2	0	Kuncheva2017_Cluster1_REVIGOTop, WhitakerCompletePLS2neg
signaling	GO:0023052	23052	2	0	WhitakerCompletePLS2pos, WhitakerValidationPLS2pos
signal release	GO:0023061	23061	2	0	Romme2016_top100_ConsensusPathDB, French2015Consistent
cell projection organization	GO:0030030	30030	2	0	Forest2017_blue, French2015Consistent
glycosaminoglycan metabolic process	GO:0030203	30203	2	0	Wen2018, French2015Consistent
regulation of cell migration	GO:0030334	30334	2	0	Pineiro2019young_down, French2015Consistent
regulation of cyclic nucleotide biosynthetic process	GO:0030802	30802	1	1	French2015Consistent	Fahkry2015
positive regulation of cyclic nucleotide biosynthetic process	GO:0030804	30804	1	1	French2015Consistent	Fahkry2015
regulation of nucleotide biosynthetic process	GO:0030808	30808	1	1	French2015Consistent	Fahkry2015
regulation of cAMP biosynthetic process	GO:0030817	30817	1	1	French2015Consistent	Fahkry2015
anaphase-promoting complex-dependent catabolic process	GO:0031145	31145	2	0	ParkesPC1, Vertes2015_PLS2pos
regulation of cellular metabolic process	GO:0031323	31323	2	0	Vertes2015_PLS1pos, Vertes2015_PLS2neg
regulation of cellular biosynthetic process	GO:0031326	31326	2	0	Vertes2015_PLS1pos, Vertes2015_PLS2neg
regulation of cell projection organization	GO:0031344	31344	2	0	French2015Consistent, Meijer2019stress
multicellular organismal process	GO:0032501	32501	1	1	Richiardi2015_Panther	Ji2014_primaryInjectionDriven_PID_
secretion by cell	GO:0032940	32940	1	1	French2015Consistent	Ji2014_allInjectionDriven_AID_
macromolecule localization	GO:0033036	33036	2	0	Vertes2015_PLS2pos, Vertes2015_PLS1neg
mitochondrial respiratory chain complex assembly	GO:0033108	33108	2	0	ParkesPC1, Vertes2015_PLS2pos
protein localization to organelle	GO:0033365	33365	2	0	WhitakerCompletePLS2neg, WhitakerValidationPLS2neg
multicellular organismal response to stress	GO:0033555	33555	2	0	French2015Consistent, Meijer2019stress
cellular macromolecular complex assembly	GO:0034622	34622	2	0	Vertes2015_PLS2pos, Vertes2015_PLS1neg
cellular macromolecule biosynthetic process	GO:0034645	34645	2	0	Vertes2015_PLS1pos, Vertes2015_PLS2neg
nucleobase-containing compound biosynthetic process	GO:0034654	34654	2	0	Vertes2015_PLS1pos, Vertes2015_PLS2neg
ionotropic glutamate receptor signaling pathway	GO:0035235	35235	1	1	French2015Consistent	Fulcher2016conn
tube morphogenesis	GO:0035239	35239	2	0	Betzel2019_14Hz, French2015Consistent
synaptic transmission, glutamatergic	GO:0035249	35249	1	1	French2015Consistent	Fulcher2016conn
response to sterol	GO:0036314	36314	2	0	Betzel2019_14Hz, Yao2017
NIK/NF-kappaB signaling	GO:0038061	38061	2	0	Wen2018, Vertes2015_PLS2pos
Fc-epsilon receptor signaling pathway	GO:0038095	38095	2	0	Wen2018, Vertes2015_PLS1neg
regulation of locomotion	GO:0040012	40012	2	0	Pineiro2019young_down, French2015Consistent
purine nucleoside biosynthetic process	GO:0042451	42451	2	0	ParkesPC9, Vertes2015_PLS2pos
myelination	GO:0042552	42552	2	0	ParkesPC1, Vertes2015_PLS2pos
antigen processing and presentation of exogenous peptide antigen via MHC class I	GO:0042590	42590	2	0	ParkesPC1, WhitakerValidationPLS2neg
homeostatic process	GO:0042592	42592	2	0	Tan2013_Negative100_isSig, French2015Consistent
fear response	GO:0042596	42596	2	0	French2015Consistent, Meijer2019stress
ATP synthesis coupled electron transport	GO:0042773	42773	2	0	ParkesPC1, ParkesPC9
amino acid activation	GO:0043038	43038	2	0	ParkesPC1, Vertes2015_PLS2pos
tRNA aminoacylation	GO:0043039	43039	2	0	ParkesPC1, Vertes2015_PLS2pos
regulation of mRNA stability	GO:0043488	43488	2	0	Wen2018, Vertes2015_PLS2pos
cellular protein complex assembly	GO:0043623	43623	2	0	Vertes2015_PLS2pos, Vertes2015_PLS1neg
macromolecular complex subunit organization	GO:0043933	43933	2	0	Vertes2015_PLS2pos, Vertes2015_PLS1neg
cellular metabolic process	GO:0044237	44237	2	0	Vertes2015_PLS1pos, Vertes2015_PLS2pos
small molecule biosynthetic process	GO:0044283	44283	2	0	French2015Consistent, Vertes2015_PLS2pos
single-organism catabolic process	GO:0044712	44712	2	0	Vertes2015_PLS2pos, Vertes2015_PLS1neg
single-organism transport	GO:0044765	44765	2	0	Vertes2015_PLS2pos, Vertes2015_PLS1neg
positive regulation of cell differentiation	GO:0045597	45597	2	0	French2015Consistent, Meijer2019stress
regulation of neuron differentiation	GO:0045664	45664	2	0	French2015Consistent, Meijer2019stress
positive regulation of neuron differentiation	GO:0045666	45666	2	0	French2015Consistent, Meijer2019stress
regulation of protein kinase activity	GO:0045859	45859	2	0	Pineiro2019young_down, French2015Consistent
positive regulation of smoothened signaling pathway	GO:0045880	45880	2	0	Betzel2019_14Hz, Betzel2019_48Hz
cGMP metabolic process	GO:0046068	46068	2	0	French2015Consistent, ParkesPC2
purine ribonucleoside metabolic process	GO:0046128	46128	2	0	Vertes2015_PLS2pos, WhitakerDiscoveryPLS2pos
purine ribonucleoside biosynthetic process	GO:0046129	46129	2	0	ParkesPC9, Vertes2015_PLS2pos
ribose phosphate biosynthetic process	GO:0046390	46390	2	0	French2015Consistent, Vertes2015_PLS2pos
nicotinamide nucleotide metabolic process	GO:0046496	46496	2	0	ParkesPC1, Vertes2015_PLS2pos
regulation of hormone secretion	GO:0046883	46883	2	0	Betzel2019_14Hz, French2015Consistent
regulation of neurotransmitter secretion	GO:0046928	46928	2	0	French2015Consistent, Meijer2019stress
antigen processing and presentation of peptide antigen	GO:0048002	48002	2	0	Vertes2015_PLS2pos, Vertes2015_PLS1neg
synaptic vesicle transport	GO:0048489	48489	2	0	Romme2016_top100_ConsensusPathDB, ParkesPC5
positive regulation of biological process	GO:0048518	48518	2	0	Pineiro2019young_down, Meijer2019stress
positive regulation of cellular process	GO:0048522	48522	2	0	Pineiro2019young_down, Meijer2019stress
generation of neurons	GO:0048699	48699	2	0	Pineiro2019old_up, French2015Consistent
system development	GO:0048731	48731	2	0	Richiardi2015_Panther, Meijer2019stress
neuron projection morphogenesis	GO:0048812	48812	2	0	Pineiro2019old_up, French2015Consistent
regulation of dendrite morphogenesis	GO:0048814	48814	2	0	French2015Consistent, Meijer2019stress
multicellular organismal homeostasis	GO:0048871	48871	0	2		Mills2018_BPNoDistCorr, Mills2018_DistCorr
regulation of neurogenesis	GO:0050767	50767	2	0	French2015Consistent, Meijer2019stress
positive regulation of neurogenesis	GO:0050769	50769	2	0	French2015Consistent, Meijer2019stress
regulation of axonogenesis	GO:0050770	50770	1	1	French2015Consistent	Fulcher2016conn
regulation of dendrite development	GO:0050773	50773	2	0	French2015Consistent, Meijer2019stress
regulation of cellular process	GO:0050794	50794	2	0	Diez2018_localDynConnMapUnbiased, Meijer2019stress
modulation of synaptic transmission	GO:0050804	50804	2	0	French2015Consistent, Meijer2019stress
regulation of synapse organization	GO:0050807	50807	2	0	French2015Consistent, Meijer2019stress
T cell receptor signaling pathway	GO:0050852	50852	2	0	Wen2018, Vertes2015_PLS1neg
detection of chemical stimulus involved in sensory perception of smell	GO:0050911	50911	2	0	Liu2019_inhib, French2015Inconsistent
detection of mechanical stimulus involved in sensory perception of touch	GO:0050976	50976	2	0	Betzel2019_14Hz, Betzel2019_48Hz
positive regulation of developmental process	GO:0051094	51094	2	0	French2015Consistent, Meijer2019stress
regulation of nitrogen compound metabolic process	GO:0051171	51171	2	0	Vertes2015_PLS1pos, Vertes2015_PLS2neg
regulation of RNA metabolic process	GO:0051252	51252	2	0	Vertes2015_PLS1pos, Vertes2015_PLS2neg
regulation of transferase activity	GO:0051338	51338	2	0	French2015Consistent, Vertes2015_PLS1neg
positive regulation of ligase activity	GO:0051351	51351	2	0	ParkesPC1, Vertes2015_PLS2pos
negative regulation of ligase activity	GO:0051352	51352	2	0	ParkesPC1, Vertes2015_PLS2pos
positive regulation of ubiquitin-protein ligase activity involved in regulation of mitotic cell cycle transition	GO:0051437	51437	2	0	ParkesPC1, Vertes2015_PLS2pos
regulation of ubiquitin-protein ligase activity involved in mitotic cell cycle	GO:0051439	51439	2	0	ParkesPC1, Vertes2015_PLS2pos
positive regulation of ubiquitin-protein transferase activity	GO:0051443	51443	2	0	ParkesPC1, Vertes2015_PLS2pos
negative regulation of ubiquitin-protein transferase activity	GO:0051444	51444	2	0	ParkesPC1, Vertes2015_PLS2pos
regulation of neurotransmitter transport	GO:0051588	51588	2	0	French2015Consistent, Meijer2019stress
cellular localization	GO:0051641	51641	2	0	Vertes2015_PLS2pos, WhitakerValidationPLS2neg
multi-organism process	GO:0051704	51704	2	0	WhitakerCompletePLS2neg, WhitakerValidationPLS2neg
regulation of amine transport	GO:0051952	51952	2	0	French2015Consistent, ParkesPC2
positive regulation of nervous system development	GO:0051962	51962	2	0	French2015Consistent, Meijer2019stress
positive regulation of synapse assembly	GO:0051965	51965	2	0	Diez2018_DistrConnMap, WhitakerValidationPLS2pos
metal ion homeostasis	GO:0055065	55065	2	0	French2015Consistent, Tan2013
calcium ion homeostasis	GO:0055074	55074	2	0	French2015Consistent, Tan2013
nucleobase-containing small molecule metabolic process	GO:0055086	55086	2	0	French2015Consistent, Vertes2015_PLS2pos
Wnt signaling pathway, planar cell polarity pathway	GO:0060071	60071	2	0	Wen2018, Vertes2015_PLS1neg
excitatory postsynaptic potential	GO:0060079	60079	1	1	French2015Consistent	Fulcher2016conn
regulation of macromolecule metabolic process	GO:0060255	60255	2	0	Vertes2015_PLS1pos, Vertes2015_PLS2neg
regulation of cell development	GO:0060284	60284	2	0	French2015Consistent, Meijer2019stress
long-term synaptic potentiation	GO:0060291	60291	2	0	Liu_bioRxiv_LeftHippocampus, French2015Consistent
regulation of cellular localization	GO:0060341	60341	2	0	French2015Consistent, Meijer2019stress
muscle tissue development	GO:0060537	60537	2	0	Betzel2019_14Hz, French2015Consistent
regulation of dendritic spine development	GO:0060998	60998	2	0	French2015Consistent, Meijer2019stress
regulation of dendritic spine morphogenesis	GO:0061001	61001	1	1	French2015Consistent	Fulcher2016conn
intracellular protein transmembrane transport	GO:0065002	65002	2	0	Vertes2015_PLS2pos, WhitakerDiscoveryPLS2pos
mitochondrial translational termination	GO:0070126	70126	2	0	Vertes2015_PLS2pos, WhitakerDiscoveryPLS2pos
protein complex biogenesis	GO:0070271	70271	2	0	French2015Consistent, Vertes2015_PLS2pos
regulation of ERK1 and ERK2 cascade	GO:0070372	70372	1	1	French2015Consistent	Mills2018_BPNoDistCorr
positive regulation of ERK1 and ERK2 cascade	GO:0070374	70374	1	1	French2015Consistent	Mills2018_BPNoDistCorr
calcium ion transmembrane transport	GO:0070588	70588	2	0	Diez2018_localDynConnMap, French2015Consistent
response to cholesterol	GO:0070723	70723	2	0	Betzel2019_14Hz, Yao2017
cellular response to cadmium ion	GO:0071276	71276	2	0	Wen2018, French2015Consistent
organic substance metabolic process	GO:0071704	71704	2	0	Vertes2015_PLS1pos, Vertes2015_PLS2pos
protein transmembrane transport	GO:0071806	71806	2	0	Vertes2015_PLS2pos, WhitakerDiscoveryPLS2pos
adrenergic receptor signaling pathway	GO:0071875	71875	1	1	French2015Consistent	Fahkry2015
purine-containing compound metabolic process	GO:0072521	72521	2	0	French2015Consistent, Vertes2015_PLS2pos
regulation of primary metabolic process	GO:0080090	80090	2	0	Vertes2015_PLS1pos, Vertes2015_PLS2neg
regulation of muscle system process	GO:0090257	90257	2	0	Betzel2019_48Hz, French2015Consistent
nucleic acid metabolic process	GO:0090304	90304	2	0	Vertes2015_PLS1pos, Vertes2015_PLS2neg
organophosphate biosynthetic process	GO:0090407	90407	2	0	French2015Consistent, Vertes2015_PLS2pos
nucleic acid-templated transcription	GO:0097659	97659	2	0	Vertes2015_PLS1pos, Vertes2015_PLS2neg
cell-cell adhesion via plasma-membrane adhesion molecules	GO:0098742	98742	2	0	French2015Consistent, Vertes2015_PLS2neg
regulation of purine nucleotide biosynthetic process	GO:1900371	1900371	1	1	French2015Consistent	Fahkry2015
positive regulation of purine nucleotide biosynthetic process	GO:1900373	1900373	1	1	French2015Consistent	Fahkry2015
carbohydrate derivative metabolic process	GO:1901135	1901135	2	0	French2015Consistent, Vertes2015_PLS2pos
organic cyclic compound biosynthetic process	GO:1901362	1901362	2	0	Vertes2015_PLS1pos, Vertes2015_PLS2neg
organic hydroxy compound biosynthetic process	GO:1901617	1901617	2	0	Yao2017, French2015Consistent
single-organism cellular localization	GO:1902580	1902580	2	0	French2015Consistent, Vertes2015_PLS1neg
single-organism intracellular transport	GO:1902582	1902582	2	0	Vertes2015_PLS2pos, Vertes2015_PLS1neg
regulation of hexokinase activity	GO:1903299	1903299	2	0	WhitakerCompletePLS2pos, WhitakerDiscoveryPLS2pos
regulation of nucleic acid-templated transcription	GO:1903506	1903506	2	0	Vertes2015_PLS1pos, Vertes2015_PLS2neg
regulation of protein ubiquitination involved in ubiquitin-dependent protein catabolic process	GO:2000058	2000058	2	0	ParkesPC1, Vertes2015_PLS2pos
regulation of cellular macromolecule biosynthetic process	GO:2000112	2000112	2	0	Vertes2015_PLS1pos, Vertes2015_PLS2neg
regulation of cell motility	GO:2000145	2000145	2	0	Pineiro2019young_down, French2015Consistent
regulation of RNA biosynthetic process	GO:2001141	2001141	2	0	Vertes2015_PLS1pos, Vertes2015_PLS2neg
regulation of cation channel activity	GO:2001257	2001257	2	0	French2015Consistent, Meijer2019stress
autophagosome assembly	GO:0000045	45	1	0	ParkesPC1
mitotic G1 phase	GO:0000080	80	1	0	ParkesPC1
protein polyubiquitination	GO:0000209	209	1	0	Vertes2015_PLS2pos
microtubule cytoskeleton organization	GO:0000226	226	1	0	Betzel2019_48Hz
spliceosomal complex assembly	GO:0000245	245	1	0	ParkesPC1
protein deneddylation	GO:0000338	338	1	0	ParkesPC1
spliceosomal snRNP assembly	GO:0000387	387	1	0	ParkesPC1
telomere maintenance via recombination	GO:0000722	722	1	0	ParkesPC1
telomere maintenance	GO:0000723	723	1	0	ParkesPC1
double-strand break repair via homologous recombination	GO:0000724	724	1	0	ParkesPC1
recombinational repair	GO:0000725	725	1	0	ParkesPC1
mitochondrial RNA metabolic process	GO:0000959	959	1	0	ParkesPC1
response to acid chemical	GO:0001101	1101	1	0	French2015Consistent
Unknown		1518	1	0	French2015Consistent
retinoid metabolic process	GO:0001523	1523	1	0	Wen2018
angiogenesis	GO:0001525	1525	1	0	Richiardi2015_Panther
regulation of cell growth	GO:0001558	1558	1	0	French2015Consistent
blood vessel development	GO:0001568	1568	0	1		Ko2013_astrocyte
urogenital system development	GO:0001655	1655	1	0	Betzel2019_14Hz
temperature homeostasis	GO:0001659	1659	1	0	Liu2019_inhib
formation of translation preinitiation complex	GO:0001731	1731	1	0	ParkesPC1
morphogenesis of a branching structure	GO:0001763	1763	1	0	Betzel2019_14Hz
microglial cell activation	GO:0001774	1774	1	0	French2015Consistent
kidney development	GO:0001822	1822	1	0	French2015Consistent
mesonephros development	GO:0001823	1823	1	0	Betzel2019_14Hz
embryonic epithelial tube formation	GO:0001838	1838	1	0	French2015Consistent
neural tube formation	GO:0001841	1841	1	0	French2015Consistent
neural tube closure	GO:0001843	1843	1	0	French2015Consistent
positive regulation of protein phosphorylation	GO:0001934	1934	1	0	French2015Consistent
regulation of endothelial cell proliferation	GO:0001936	1936	1	0	French2015Consistent
positive regulation of endothelial cell proliferation	GO:0001938	1938	1	0	French2015Consistent
vasculature development	GO:0001944	1944	1	0	French2015Consistent
regulation of cell-matrix adhesion	GO:0001952	1952	1	0	French2015Consistent
positive regulation of cell-matrix adhesion	GO:0001954	1954	1	0	French2015Consistent
synaptic transmission, dopaminergic	GO:0001963	1963	1	0	French2015Consistent
regulation of the force of heart contraction	GO:0002026	2026	1	0	French2015Consistent
regulation of heart rate	GO:0002027	2027	1	0	French2015Consistent
regulation of sodium ion transport	GO:0002028	2028	1	0	French2015Consistent
sprouting angiogenesis	GO:0002040	2040	1	0	French2015Consistent
tRNA wobble uridine modification	GO:0002098	2098	1	0	WhitakerDiscoveryPLS2pos
cytoplasmic translational initiation	GO:0002183	2183	1	0	ParkesPC1
stimulatory C-type lectin receptor signaling pathway	GO:0002223	2223	1	0	Wen2018
activation of immune response	GO:0002253	2253	1	0	Vertes2015_PLS1neg
myeloid cell activation involved in immune response	GO:0002275	2275	1	0	French2015Consistent
mast cell activation involved in immune response	GO:0002279	2279	1	0	French2015Consistent
lymphocyte activation involved in immune response	GO:0002285	2285	1	0	French2015Inconsistent
natural killer cell activation involved in immune response	GO:0002323	2323	1	0	French2015Inconsistent
immune response-activating cell surface receptor signaling pathway	GO:0002429	2429	1	0	Vertes2015_PLS1neg
Fc receptor mediated stimulatory signaling pathway	GO:0002431	2431	1	0	French2015Consistent
immune response-regulating cell surface receptor signaling pathway involved in phagocytosis	GO:0002433	2433	1	0	French2015Consistent
mast cell mediated immunity	GO:0002448	2448	1	0	French2015Consistent
antigen processing and presentation of endogenous peptide antigen via MHC class I via ER pathway	GO:0002484	2484	1	0	WhitakerValidationPLS2neg
regulation of leukocyte migration	GO:0002685	2685	0	1		Mills2018_DistCorr
negative regulation of natural killer cell mediated immunity	GO:0002716	2716	1	0	WhitakerValidationPLS2neg
immune response-regulating cell surface receptor signaling pathway	GO:0002768	2768	1	0	Vertes2015_PLS1neg
regulation of peptide secretion	GO:0002791	2791	1	0	French2015Consistent
negative regulation of peptide secretion	GO:0002792	2792	1	0	French2015Consistent
heart morphogenesis	GO:0003007	3007	1	0	French2015Consistent
muscle system process	GO:0003012	3012	1	0	French2015Consistent
circulatory system process	GO:0003013	3013	1	0	French2015Consistent
heart process	GO:0003015	3015	1	0	French2015Consistent
vascular process in circulatory system	GO:0003018	3018	1	0	French2015Consistent
cardiac ventricle development	GO:0003231	3231	1	0	French2015Consistent
cilium movement	GO:0003341	3341	1	0	French2015Consistent
Unknown		5578	1	0	French2015Consistent
Unknown		5604	1	0	French2015Consistent
Unknown		5681	1	0	French2015Inconsistent
Unknown		5788	1	0	French2015Consistent
Unknown		5865	1	0	French2015Consistent
Unknown		5882	1	0	French2015Inconsistent
Unknown		5884	1	0	French2015Consistent
Unknown		5891	1	0	French2015Consistent
Unknown		5901	1	0	French2015Consistent
Unknown		5911	1	0	French2015Consistent
Unknown		5912	1	0	French2015Consistent
Unknown		5913	1	0	French2015Consistent
Unknown		5942	1	0	French2015Consistent
monosaccharide metabolic process	GO:0005996	5996	1	0	Vertes2015_PLS2pos
glucose metabolic process	GO:0006006	6006	1	0	French2015Consistent
aminoglycan metabolic process	GO:0006022	6022	1	0	French2015Consistent
aminoglycan biosynthetic process	GO:0006023	6023	1	0	French2015Consistent
glycosaminoglycan biosynthetic process	GO:0006024	6024	1	0	French2015Consistent
glycosaminoglycan catabolic process	GO:0006027	6027	1	0	Wen2018
proteoglycan metabolic process	GO:0006029	6029	1	0	French2015Consistent
alcohol metabolic process	GO:0006066	6066	1	0	French2015Consistent
pyruvate metabolic process	GO:0006090	6090	1	0	Vertes2015_PLS2pos
regulation of carbohydrate metabolic process	GO:0006109	6109	1	0	French2015Consistent
energy reserve metabolic process	GO:0006112	6112	1	0	French2015Consistent
mitochondrial electron transport, cytochrome c to oxygen	GO:0006123	6123	1	0	Vertes2015_PLS2pos
nucleobase-containing compound metabolic process	GO:0006139	6139	1	0	Vertes2015_PLS1pos
regulation of nucleotide metabolic process	GO:0006140	6140	1	0	French2015Consistent
cAMP biosynthetic process	GO:0006171	6171	0	1		Fahkry2015
DNA-dependent DNA replication	GO:0006261	6261	1	0	ParkesPC1
mitochondrial DNA replication	GO:0006264	6264	1	0	ParkesPC1
DNA strand elongation involved in DNA replication	GO:0006271	6271	1	0	ParkesPC1
DNA repair	GO:0006281	6281	0	1		Mills2018_BPNoDistCorr
transcription-coupled nucleotide-excision repair	GO:0006283	6283	1	0	ParkesPC1
nucleotide-excision repair	GO:0006289	6289	1	0	ParkesPC1
mismatch repair	GO:0006298	6298	1	0	ParkesPC1
mitotic recombination	GO:0006312	6312	1	0	ParkesPC1
chromatin organization	GO:0006325	6325	1	0	Vertes2015_PLS1pos
DNA-templated transcription, termination	GO:0006353	6353	1	0	ParkesPC1
DNA-templated transcription, elongation	GO:0006354	6354	1	0	ParkesPC1
regulation of transcription from RNA polymerase II promoter	GO:0006357	6357	1	0	Vertes2015_PLS2neg
rRNA processing	GO:0006364	6364	1	0	Wen2018
transcription elongation from RNA polymerase II promoter	GO:0006368	6368	1	0	ParkesPC1
termination of RNA polymerase II transcription	GO:0006369	6369	1	0	ParkesPC1
transcription from RNA polymerase III promoter	GO:0006383	6383	1	0	ParkesPC1
transcription elongation from RNA polymerase III promoter	GO:0006385	6385	1	0	ParkesPC1
termination of RNA polymerase III transcription	GO:0006386	6386	1	0	ParkesPC1
mRNA processing	GO:0006397	6397	1	0	French2015Inconsistent
RNA export from nucleus	GO:0006405	6405	1	0	ParkesPC1
mRNA export from nucleus	GO:0006406	6406	1	0	ParkesPC1
regulation of translational initiation	GO:0006446	6446	1	0	ParkesPC1
regulation of translational termination	GO:0006449	6449	1	0	Yao2017
protein folding	GO:0006457	6457	1	0	Vertes2015_PLS2pos
'de novo' protein folding	GO:0006458	6458	1	0	ParkesPC1
protein phosphorylation	GO:0006468	6468	1	0	French2015Consistent
protein deacetylation	GO:0006476	6476	1	0	ParkesPC1
dolichol-linked oligosaccharide biosynthetic process	GO:0006488	6488	1	0	ParkesPC1
protein lipidation	GO:0006497	6497	1	0	ParkesPC1
C-terminal protein lipidation	GO:0006501	6501	1	0	ParkesPC1
GPI anchor metabolic process	GO:0006505	6505	1	0	ParkesPC1
GPI anchor biosynthetic process	GO:0006506	6506	1	0	ParkesPC1
proteolysis	GO:0006508	6508	1	0	Vertes2015_PLS2pos
membrane protein ectodomain proteolysis	GO:0006509	6509	1	0	ParkesPC1
ubiquitin-dependent protein catabolic process	GO:0006511	6511	1	0	Vertes2015_PLS2pos
misfolded or incompletely synthesized protein catabolic process	GO:0006515	6515	1	0	ParkesPC1
cellular amino acid metabolic process	GO:0006520	6520	1	0	Vertes2015_PLS2pos
L-serine biosynthetic process	GO:0006564	6564	1	0	Wen2018
amino-acid betaine metabolic process	GO:0006577	6577	1	0	French2015Consistent
catecholamine metabolic process	GO:0006584	6584	1	0	French2015Consistent
polyamine metabolic process	GO:0006595	6595	1	0	ParkesPC1
lipid metabolic process	GO:0006629	6629	1	0	French2015Consistent
fatty acid metabolic process	GO:0006631	6631	0	1		Fahkry2015
glycosphingolipid metabolic process	GO:0006687	6687	1	0	French2015Consistent
glycosphingolipid biosynthetic process	GO:0006688	6688	1	0	French2015Consistent
cholesterol biosynthetic process	GO:0006695	6695	1	0	French2015Consistent
cellular aromatic compound metabolic process	GO:0006725	6725	1	0	Vertes2015_PLS1pos
ubiquinone biosynthetic process	GO:0006744	6744	1	0	ParkesPC1
glutathione metabolic process	GO:0006749	6749	1	0	French2015Consistent
glutathione biosynthetic process	GO:0006750	6750	1	0	French2015Consistent
fat-soluble vitamin metabolic process	GO:0006775	6775	1	0	Yao2017
sulfur compound metabolic process	GO:0006790	6790	1	0	French2015Consistent
phosphorus metabolic process	GO:0006793	6793	1	0	Vertes2015_PLS2pos
phosphate-containing compound metabolic process	GO:0006796	6796	1	0	Vertes2015_PLS2pos
nitrogen compound metabolic process	GO:0006807	6807	1	0	Vertes2015_PLS1pos
nitric oxide biosynthetic process	GO:0006809	6809	1	0	French2015Consistent
anion transport	GO:0006820	6820	1	0	French2015Consistent
neurotransmitter transport	GO:0006836	6836	1	0	French2015Consistent
mitochondrial transport	GO:0006839	6839	1	0	Vertes2015_PLS2pos
amino acid transport	GO:0006865	6865	1	0	French2015Consistent
exocytosis	GO:0006887	6887	1	0	French2015Consistent
ER to Golgi vesicle-mediated transport	GO:0006888	6888	1	0	ParkesPC1
retrograde vesicle-mediated transport, Golgi to ER	GO:0006890	6890	1	0	ParkesPC1
endocytosis	GO:0006897	6897	1	0	French2015Consistent
phagocytosis	GO:0006909	6909	1	0	French2015Consistent
autophagy	GO:0006914	6914	1	0	ParkesPC1
apoptotic process	GO:0006915	6915	1	0	French2015Consistent
chemotaxis	GO:0006935	6935	1	0	French2015Consistent
muscle contraction	GO:0006936	6936	1	0	French2015Consistent
regulation of muscle contraction	GO:0006937	6937	1	0	French2015Consistent
smooth muscle contraction	GO:0006939	6939	1	0	French2015Consistent
striated muscle contraction	GO:0006941	6941	1	0	French2015Consistent
regulation of striated muscle contraction	GO:0006942	6942	1	0	French2015Consistent
DNA damage response, signal transduction by p53 class mediator resulting in cell cycle arrest	GO:0006977	6977	1	0	ParkesPC1
response to oxidative stress	GO:0006979	6979	0	1		Ko2013_astrocyte
activation of signaling protein activity involved in unfolded protein response	GO:0006987	6987	1	0	ParkesPC1
nuclear envelope organization	GO:0006998	6998	1	0	ParkesPC1
mitochondrial membrane organization	GO:0007006	7006	1	0	ParkesPC1
plasma membrane organization	GO:0007009	7009	1	0	French2015Consistent
actin filament organization	GO:0007015	7015	0	1		Fulcher2016conn
vacuole organization	GO:0007033	7033	1	0	ParkesPC1
mitotic nuclear envelope disassembly	GO:0007077	7077	1	0	ParkesPC1
cell adhesion	GO:0007155	7155	1	0	French2015Consistent
cell surface receptor signaling pathway	GO:0007166	7166	1	0	Pineiro2019young_down
enzyme linked receptor protein signaling pathway	GO:0007167	7167	1	0	French2015Consistent
transmembrane receptor protein tyrosine kinase signaling pathway	GO:0007169	7169	1	0	French2015Consistent
activation of transmembrane receptor protein tyrosine kinase activity	GO:0007171	7171	1	0	French2015Consistent
G-protein coupled receptor signaling pathway, coupled to cyclic nucleotide second messenger	GO:0007187	7187	1	0	French2015Consistent
adenylate cyclase-modulating G-protein coupled receptor signaling pathway	GO:0007188	7188	1	0	French2015Consistent
activation of adenylate cyclase activity	GO:0007190	7190	0	1		Fahkry2015
adenylate cyclase-inhibiting G-protein coupled receptor signaling pathway	GO:0007193	7193	1	0	French2015Consistent
gamma-aminobutyric acid signaling pathway	GO:0007214	7214	1	0	French2015Consistent
Notch signaling pathway	GO:0007219	7219	1	0	Wen2018
smoothened signaling pathway	GO:0007224	7224	1	0	French2015Consistent
Ras protein signal transduction	GO:0007265	7265	1	0	French2015Consistent
Rho protein signal transduction	GO:0007266	7266	1	0	French2015Consistent
multicellular organism development	GO:0007275	7275	1	0	Forest2017_blue
egg activation	GO:0007343	7343	1	0	Romme2016_top100_ConsensusPathDB
axonal fasciculation	GO:0007413	7413	1	0	French2015Consistent
central nervous system development	GO:0007417	7417	1	0	French2015Consistent
sensory organ development	GO:0007423	7423	1	0	French2015Consistent
mesoderm development	GO:0007498	7498	1	0	Richiardi2015_Panther
heart development	GO:0007507	7507	1	0	French2015Consistent
muscle organ development	GO:0007517	7517	1	0	Richiardi2015_Panther
blood coagulation	GO:0007596	7596	1	0	French2015Consistent
hemostasis	GO:0007599	7599	1	0	French2015Consistent
long-term memory	GO:0007616	7616	1	0	French2015Consistent
locomotory behavior	GO:0007626	7626	1	0	French2015Consistent
visual behavior	GO:0007632	7632	1	0	Yao2017
blood circulation	GO:0008015	8015	1	0	French2015Consistent
regulation of heart contraction	GO:0008016	8016	1	0	French2015Consistent
Unknown		8021	1	0	French2015Consistent
tRNA processing	GO:0008033	8033	1	0	ParkesPC1
neuron recognition	GO:0008038	8038	1	0	French2015Consistent
Unknown		8076	1	0	French2015Consistent
regulation of G-protein coupled receptor protein signaling pathway	GO:0008277	8277	1	0	French2015Consistent
negative regulation of cell proliferation	GO:0008285	8285	1	0	French2015Consistent
Unknown		8328	1	0	French2015Consistent
RNA splicing	GO:0008380	8380	1	0	Vertes2015_PLS1pos
visual learning	GO:0008542	8542	1	0	Liu_bioRxiv_LeftHippocampus
fibroblast growth factor receptor signaling pathway	GO:0008543	8543	1	0	Liu2017_MiddleInsularArea
regulation of smoothened signaling pathway	GO:0008589	8589	1	0	French2015Consistent
lipid biosynthetic process	GO:0008610	8610	1	0	Vertes2015_PLS2pos
intrinsic apoptotic signaling pathway in response to DNA damage	GO:0008630	8630	1	0	ParkesPC1
cellular amino acid biosynthetic process	GO:0008652	8652	1	0	French2015Consistent
fatty acid catabolic process	GO:0009062	9062	1	0	ParkesPC1
glutamine family amino acid catabolic process	GO:0009065	9065	1	0	French2015Consistent
branched-chain amino acid metabolic process	GO:0009081	9081	1	0	ParkesPC1
branched-chain amino acid catabolic process	GO:0009083	9083	1	0	ParkesPC1
coenzyme biosynthetic process	GO:0009108	9108	1	0	ParkesPC1
nucleoside metabolic process	GO:0009116	9116	1	0	Vertes2015_PLS2pos
nucleoside monophosphate metabolic process	GO:0009123	9123	1	0	Vertes2015_PLS2pos
nucleoside monophosphate biosynthetic process	GO:0009124	9124	1	0	Vertes2015_PLS2pos
purine nucleoside monophosphate metabolic process	GO:0009126	9126	1	0	Vertes2015_PLS2pos
nucleoside triphosphate metabolic process	GO:0009141	9141	1	0	Vertes2015_PLS2pos
purine nucleoside triphosphate metabolic process	GO:0009144	9144	1	0	Vertes2015_PLS2pos
ribonucleoside monophosphate metabolic process	GO:0009161	9161	1	0	Vertes2015_PLS2pos
nucleoside biosynthetic process	GO:0009163	9163	1	0	Vertes2015_PLS2pos
nucleotide biosynthetic process	GO:0009165	9165	1	0	Vertes2015_PLS2pos
purine ribonucleoside monophosphate metabolic process	GO:0009167	9167	1	0	Vertes2015_PLS2pos
cyclic nucleotide metabolic process	GO:0009187	9187	1	0	French2015Consistent
cyclic nucleotide biosynthetic process	GO:0009190	9190	0	1		Fahkry2015
ribonucleoside triphosphate metabolic process	GO:0009199	9199	1	0	Vertes2015_PLS2pos
purine ribonucleoside triphosphate metabolic process	GO:0009205	9205	1	0	Vertes2015_PLS2pos
rRNA transcription	GO:0009303	9303	1	0	ParkesPC1
amine metabolic process	GO:0009308	9308	1	0	Ritchie2018_T1T2neg
response to radiation	GO:0009314	9314	0	1		Mills2018_BPNoDistCorr
response to light stimulus	GO:0009416	9416	0	1		Mills2018_BPNoDistCorr
carnitine metabolic process	GO:0009437	9437	1	0	French2015Consistent
RNA modification	GO:0009451	9451	1	0	ParkesPC1
detection of chemical stimulus	GO:0009593	9593	1	0	Yao2017
response to wounding	GO:0009611	9611	1	0	French2015Consistent
response to abiotic stimulus	GO:0009628	9628	1	0	French2015Consistent
entrainment of circadian clock	GO:0009649	9649	1	0	ParkesPC9
catechol-containing compound metabolic process	GO:0009712	9712	1	0	French2015Consistent
response to endogenous stimulus	GO:0009719	9719	1	0	French2015Consistent
response to hormone	GO:0009725	9725	1	0	French2015Consistent
animal organ morphogenesis	GO:0009887	9887	1	0	French2015Consistent
regulation of catabolic process	GO:0009894	9894	1	0	Vertes2015_PLS2pos
positive regulation of catabolic process	GO:0009896	9896	1	0	Vertes2015_PLS2pos
regulation of signal transduction	GO:0009966	9966	1	0	Pineiro2019old_up
positive regulation of signal transduction	GO:0009967	9967	1	0	French2015Consistent
response to organic substance	GO:0010033	10033	1	0	Pineiro2019young_down
response to metal ion	GO:0010038	10038	1	0	Wen2018
response to organonitrogen compound	GO:0010243	10243	1	0	French2015Consistent
NADH dehydrogenase complex assembly	GO:0010257	10257	1	0	Vertes2015_PLS2pos
membrane invagination	GO:0010324	10324	1	0	French2015Consistent
cullin deneddylation	GO:0010388	10388	1	0	ParkesPC1
positive regulation of heart rate	GO:0010460	10460	1	0	French2015Consistent
regulation of receptor activity	GO:0010469	10469	1	0	French2015Consistent
proteasomal protein catabolic process	GO:0010498	10498	1	0	Vertes2015_PLS2pos
regulation of autophagy	GO:0010506	10506	1	0	ParkesPC1
positive regulation of phosphorus metabolic process	GO:0010562	10562	1	0	French2015Consistent
negative regulation of phosphorus metabolic process	GO:0010563	10563	1	0	French2015Consistent
regulation of cellular ketone metabolic process	GO:0010565	10565	1	0	French2015Consistent
positive regulation of endothelial cell migration	GO:0010595	10595	1	0	French2015Consistent
posttranscriptional regulation of gene expression	GO:0010608	10608	1	0	Vertes2015_PLS2pos
regulation of cardiac muscle hypertrophy	GO:0010611	10611	1	0	French2015Consistent
positive regulation of cardiac muscle hypertrophy	GO:0010613	10613	1	0	French2015Consistent
positive regulation of epithelial cell migration	GO:0010634	10634	1	0	French2015Consistent
regulation of cell communication	GO:0010646	10646	1	0	Pineiro2019old_up
negative regulation of cell communication	GO:0010648	10648	1	0	French2015Consistent
regulation of cellular carbohydrate metabolic process	GO:0010675	10675	1	0	French2015Consistent
positive regulation of cellular carbohydrate metabolic process	GO:0010676	10676	1	0	French2015Consistent
positive regulation of cell development	GO:0010720	10720	1	0	Meijer2019stress
positive regulation of sodium ion transport	GO:0010765	10765	1	0	French2015Consistent
negative regulation of cell morphogenesis involved in differentiation	GO:0010771	10771	1	0	French2015Consistent
regulation of cell-substrate adhesion	GO:0010810	10810	1	0	French2015Consistent
positive regulation of cell-substrate adhesion	GO:0010811	10811	1	0	French2015Consistent
lipid localization	GO:0010876	10876	1	0	French2015Consistent
regulation of release of sequestered calcium ion into cytosol by sarcoplasmic reticulum	GO:0010880	10880	1	0	French2015Consistent
regulation of lipid storage	GO:0010883	10883	1	0	French2015Consistent
regulation of cholesterol storage	GO:0010885	10885	1	0	French2015Consistent
regulation of glucose metabolic process	GO:0010906	10906	1	0	French2015Consistent
positive regulation of glucose metabolic process	GO:0010907	10907	1	0	French2015Consistent
regulation of phosphatase activity	GO:0010921	10921	1	0	French2015Consistent
negative regulation of endopeptidase activity	GO:0010951	10951	1	0	Wen2018
regulation of metal ion transport	GO:0010959	10959	1	0	French2015Consistent
negative regulation of neuron projection development	GO:0010977	10977	1	0	French2015Consistent
programmed cell death	GO:0012501	12501	1	0	French2015Consistent
primary neural tube formation	GO:0014020	14020	1	0	French2015Consistent
regulation of dopamine secretion	GO:0014059	14059	1	0	French2015Consistent
phosphatidylinositol 3-kinase signaling	GO:0014065	14065	1	0	French2015Consistent
positive regulation of phosphatidylinositol 3-kinase signaling	GO:0014068	14068	1	0	French2015Consistent
Unknown		14069	1	0	French2015Consistent
response to organic cyclic compound	GO:0014070	14070	1	0	French2015Consistent
Unknown		14704	1	0	French2015Consistent
positive regulation of muscle hypertrophy	GO:0014742	14742	1	0	French2015Consistent
regulation of muscle hypertrophy	GO:0014743	14743	1	0	French2015Consistent
regulation of smooth muscle cell migration	GO:0014910	14910	1	0	French2015Consistent
positive regulation of smooth muscle cell migration	GO:0014911	14911	1	0	French2015Consistent
heparan sulfate proteoglycan biosynthetic process	GO:0015012	15012	1	0	French2015Consistent
Unknown		15629	1	0	French2015Consistent
Unknown		15674	1	0	Tan2013
organic anion transport	GO:0015711	15711	1	0	French2015Consistent
monocarboxylic acid transport	GO:0015718	15718	1	0	French2015Consistent
organic acid transport	GO:0015849	15849	1	0	French2015Consistent
Unknown		15934	1	0	French2015Consistent
energy derivation by oxidation of organic compounds	GO:0015980	15980	1	0	French2015Consistent
Unknown		16023	1	0	French2015Consistent
cellular component organization	GO:0016043	16043	1	0	Vertes2015_PLS1neg
cell growth	GO:0016049	16049	1	0	French2015Consistent
vesicle organization	GO:0016050	16050	1	0	Vertes2015_PLS1neg
organic acid biosynthetic process	GO:0016053	16053	1	0	French2015Consistent
Wnt signaling pathway	GO:0016055	16055	1	0	Vertes2015_PLS1neg
synaptic vesicle exocytosis	GO:0016079	16079	1	0	ParkesPC5
sterol biosynthetic process	GO:0016126	16126	1	0	French2015Consistent
regulation of striated muscle tissue development	GO:0016202	16202	1	0	French2015Consistent
iron-sulfur cluster assembly	GO:0016226	16226	1	0	ParkesPC1
macroautophagy	GO:0016236	16236	1	0	ParkesPC1
regulation of macroautophagy	GO:0016241	16241	1	0	Vertes2015_PLS2pos
preassembly of GPI anchor in ER membrane	GO:0016254	16254	1	0	ParkesPC1
phosphorylation	GO:0016310	16310	1	0	French2015Consistent
somatic diversification of immunoglobulins	GO:0016445	16445	1	0	French2015Inconsistent
cell migration	GO:0016477	16477	1	0	Pineiro2019young_down
Unknown		16528	1	0	French2015Consistent
Unknown		16529	1	0	French2015Consistent
Unknown		16568	1	0	Vertes2015_PLS1pos
covalent chromatin modification	GO:0016569	16569	1	0	Vertes2015_PLS1pos
histone modification	GO:0016570	16570	1	0	Vertes2015_PLS1pos
histone deacetylation	GO:0016575	16575	1	0	ParkesPC1
histone demethylation	GO:0016577	16577	1	0	Vertes2015_PLS1pos
peptidyl-tyrosine phosphorylation	GO:0018108	18108	1	0	French2015Consistent
peptidyl-asparagine modification	GO:0018196	18196	1	0	ParkesPC1
peptidyl-tyrosine modification	GO:0018212	18212	1	0	French2015Consistent
protein N-linked glycosylation via asparagine	GO:0018279	18279	1	0	ParkesPC1
C-terminal protein amino acid modification	GO:0018410	18410	1	0	ParkesPC1
phenol-containing compound metabolic process	GO:0018958	18958	1	0	French2015Consistent
nonribosomal peptide biosynthetic process	GO:0019184	19184	1	0	French2015Consistent
regulation of lipid metabolic process	GO:0019216	19216	1	0	French2015Consistent
regulation of fatty acid metabolic process	GO:0019217	19217	1	0	French2015Consistent
regulation of metabolic process	GO:0019222	19222	1	0	Vertes2015_PLS1pos
sensory perception of pain	GO:0019233	19233	1	0	French2015Consistent
hexose metabolic process	GO:0019318	19318	1	0	Vertes2015_PLS2pos
pentose biosynthetic process	GO:0019322	19322	1	0	Vertes2015_PLS2pos
NAD metabolic process	GO:0019674	19674	1	0	Vertes2015_PLS2pos
cellular homeostasis	GO:0019725	19725	1	0	French2015Consistent
polyol metabolic process	GO:0019751	19751	1	0	French2015Consistent
antigen processing and presentation of endogenous peptide antigen via MHC class I	GO:0019885	19885	1	0	WhitakerValidationPLS2neg
Unknown		19897	1	0	French2015Consistent
Unknown		19898	1	0	French2015Consistent
second-messenger-mediated signaling	GO:0019932	19932	1	0	French2015Consistent
cell differentiation in hindbrain	GO:0021533	21533	1	0	French2015Consistent
telencephalon development	GO:0021537	21537	1	0	French2015Consistent
dentate gyrus development	GO:0021542	21542	1	0	Meijer2019stress
pallium development	GO:0021543	21543	0	1		Mills2018_DistCorr
cerebellum development	GO:0021549	21549	1	0	French2015Consistent
hindbrain morphogenesis	GO:0021575	21575	1	0	French2015Consistent
cerebellum morphogenesis	GO:0021587	21587	1	0	French2015Consistent
cerebellar granular layer development	GO:0021681	21681	1	0	French2015Consistent
cerebellar granular layer morphogenesis	GO:0021683	21683	1	0	French2015Consistent
cerebellar granular layer formation	GO:0021684	21684	1	0	French2015Consistent
cerebellar cortex development	GO:0021695	21695	1	0	French2015Consistent
cerebellar cortex morphogenesis	GO:0021696	21696	1	0	French2015Consistent
cerebellar cortex formation	GO:0021697	21697	1	0	French2015Consistent
cerebellar granule cell differentiation	GO:0021707	21707	1	0	French2015Consistent
striatum development	GO:0021756	21756	1	0	Romme2016_top100_ConsensusPathDB
limbic system development	GO:0021761	21761	1	0	Diez2018_DistrConnMap
striatal medium spiny neuron differentiation	GO:0021773	21773	1	0	Betzel2019_14Hz
forebrain regionalization	GO:0021871	21871	1	0	French2015Consistent
forebrain generation of neurons	GO:0021872	21872	1	0	Diez2018_DistrConnMap
forebrain neuron fate commitment	GO:0021877	21877	1	0	Meijer2019stress
forebrain cell migration	GO:0021885	21885	0	1		Fulcher2016conn
commitment of neuronal cell to specific neuron type in forebrain	GO:0021902	21902	1	0	Meijer2019stress
central nervous system projection neuron axonogenesis	GO:0021952	21952	1	0	French2015Consistent
central nervous system neuron axonogenesis	GO:0021955	21955	1	0	French2015Consistent
cerebral cortex development	GO:0021987	21987	1	0	Diez2018_DistrConnMap
metencephalon development	GO:0022037	22037	1	0	French2015Consistent
regulation of anatomical structure morphogenesis	GO:0022603	22603	1	0	French2015Consistent
cellular component assembly	GO:0022607	22607	1	0	Vertes2015_PLS1neg
biological adhesion	GO:0022610	22610	1	0	French2015Consistent
DNA strand elongation	GO:0022616	22616	1	0	ParkesPC1
Unknown		22625	1	0	French2015Consistent
Unknown		22626	1	0	French2015Consistent
termination of signal transduction	GO:0023021	23021	1	0	French2015Consistent
positive regulation of signaling	GO:0023056	23056	1	0	French2015Consistent
negative regulation of signaling	GO:0023057	23057	1	0	French2015Consistent
cellular cation homeostasis	GO:0030003	30003	1	0	Tan2013
Unknown		30016	1	0	French2015Consistent
Unknown		30017	1	0	French2015Consistent
Unknown		30018	1	0	French2015Consistent
actin filament-based process	GO:0030029	30029	1	0	French2015Consistent
actin cytoskeleton organization	GO:0030036	30036	1	0	French2015Consistent
muscle filament sliding	GO:0030049	30049	1	0	French2015Consistent
Unknown		30054	1	0	French2015Consistent
regulation of Wnt signaling pathway	GO:0030111	30111	1	0	Vertes2015_PLS1neg
regulation of cell adhesion	GO:0030155	30155	1	0	French2015Consistent
protein catabolic process	GO:0030163	30163	1	0	Vertes2015_PLS2pos
proteoglycan biosynthetic process	GO:0030166	30166	1	0	French2015Consistent
platelet activation	GO:0030168	30168	1	0	French2015Consistent
Unknown		30173	1	0	French2015Consistent
extracellular matrix organization	GO:0030198	30198	1	0	French2015Consistent
heparan sulfate proteoglycan metabolic process	GO:0030201	30201	1	0	French2015Consistent
dermatan sulfate biosynthetic process	GO:0030208	30208	1	0	Wen2018
Unknown		30315	1	0	French2015Consistent
melanocyte differentiation	GO:0030318	30318	1	0	French2015Consistent
DNA damage response, signal transduction by p53 class mediator	GO:0030330	30330	1	0	ParkesPC1
positive regulation of cell migration	GO:0030335	30335	1	0	French2015Consistent
membrane disassembly	GO:0030397	30397	1	0	ParkesPC1
Unknown		30424	1	0	French2015Consistent
Unknown		30425	1	0	French2015Consistent
sleep	GO:0030431	30431	1	0	French2015Consistent
ER-associated ubiquitin-dependent protein catabolic process	GO:0030433	30433	1	0	ParkesPC1
positive regulation of bone mineralization	GO:0030501	30501	1	0	French2015Consistent
regulation of axon extension	GO:0030516	30516	1	0	French2015Consistent
negative regulation of axon extension	GO:0030517	30517	1	0	French2015Consistent
adult behavior	GO:0030534	30534	1	0	French2015Consistent
Unknown		30672	1	0	French2015Consistent
regulation of cyclic nucleotide metabolic process	GO:0030799	30799	1	0	French2015Consistent
positive regulation of cyclic nucleotide metabolic process	GO:0030801	30801	0	1		Fahkry2015
negative regulation of cyclic nucleotide biosynthetic process	GO:0030803	30803	1	0	French2015Consistent
negative regulation of nucleotide biosynthetic process	GO:0030809	30809	1	0	French2015Consistent
positive regulation of nucleotide biosynthetic process	GO:0030810	30810	1	0	French2015Consistent
regulation of cAMP metabolic process	GO:0030814	30814	0	1		Fahkry2015
negative regulation of cAMP metabolic process	GO:0030815	30815	1	0	French2015Consistent
positive regulation of cAMP metabolic process	GO:0030816	30816	0	1		Fahkry2015
negative regulation of cAMP biosynthetic process	GO:0030818	30818	1	0	French2015Consistent
positive regulation of cAMP biosynthetic process	GO:0030819	30819	0	1		Fahkry2015
forebrain development	GO:0030900	30900	1	0	French2015Consistent
hindbrain development	GO:0030902	30902	1	0	French2015Consistent
regulation of vascular endothelial growth factor receptor signaling pathway	GO:0030947	30947	1	0	French2015Consistent
endoplasmic reticulum unfolded protein response	GO:0030968	30968	1	0	ParkesPC1
Unknown		31012	1	0	French2015Consistent
RNA 3'-end processing	GO:0031123	31123	1	0	ParkesPC1
mRNA 3'-end processing	GO:0031124	31124	1	0	ParkesPC1
metallo-sulfur cluster assembly	GO:0031163	31163	1	0	ParkesPC1
Unknown		31234	1	0	French2015Consistent
Unknown		31252	1	0	French2015Consistent
Unknown		31253	1	0	French2015Consistent
Unknown		31256	1	0	French2015Consistent
regulation of cellular catabolic process	GO:0031329	31329	1	0	Vertes2015_PLS2pos
positive regulation of cellular catabolic process	GO:0031331	31331	1	0	Vertes2015_PLS2pos
negative regulation of cell projection organization	GO:0031345	31345	1	0	French2015Consistent
positive regulation of cell projection organization	GO:0031346	31346	1	0	French2015Consistent
negative regulation of protein ubiquitination	GO:0031397	31397	1	0	Vertes2015_PLS2pos
positive regulation of protein ubiquitination	GO:0031398	31398	1	0	Vertes2015_PLS1neg
regulation of protein modification process	GO:0031399	31399	1	0	Pineiro2019young_down
positive regulation of protein modification process	GO:0031401	31401	1	0	French2015Consistent
mitotic G1 DNA damage checkpoint	GO:0031571	31571	1	0	ParkesPC1
Unknown		31594	1	0	French2015Consistent
regulation of myelination	GO:0031641	31641	1	0	French2015Consistent
Unknown		31674	1	0	French2015Consistent
response to corticosteroid	GO:0031960	31960	1	0	French2015Consistent
regulation of TOR signaling	GO:0032006	32006	1	0	ParkesPC1
regulation of ARF protein signal transduction	GO:0032012	32012	1	0	French2015Consistent
regulation of Ran protein signal transduction	GO:0032015	32015	1	0	French2015Consistent
ISG15-protein conjugation	GO:0032020	32020	1	0	Wen2018
mitochondrial DNA metabolic process	GO:0032042	32042	1	0	ParkesPC1
regulation of nuclease activity	GO:0032069	32069	1	0	ParkesPC1
positive regulation of nuclease activity	GO:0032075	32075	1	0	ParkesPC1
positive regulation of response to external stimulus	GO:0032103	32103	1	0	French2015Consistent
activation of protein kinase activity	GO:0032147	32147	1	0	French2015Consistent
telomere organization	GO:0032200	32200	1	0	ParkesPC1
negative regulation of telomere maintenance	GO:0032205	32205	1	0	ParkesPC1
regulation of synaptic transmission, cholinergic	GO:0032222	32222	1	0	French2015Consistent
regulation of actin filament bundle assembly	GO:0032231	32231	1	0	French2015Consistent
positive regulation of actin filament bundle assembly	GO:0032233	32233	1	0	French2015Consistent
positive regulation of cellular protein metabolic process	GO:0032270	32270	1	0	French2015Consistent
Unknown		32281	1	0	French2015Consistent
regulation of hormone metabolic process	GO:0032350	32350	1	0	Betzel2019_14Hz
positive regulation of hormone metabolic process	GO:0032352	32352	1	0	Betzel2019_14Hz
positive regulation of lipid transport	GO:0032370	32370	1	0	French2015Consistent
regulation of intracellular transport	GO:0032386	32386	0	1		Mills2018_BPNoDistCorr
negative regulation of transporter activity	GO:0032410	32410	1	0	French2015Consistent
positive regulation of transporter activity	GO:0032411	32411	1	0	French2015Consistent
negative regulation of ion transmembrane transporter activity	GO:0032413	32413	1	0	French2015Consistent
positive regulation of ion transmembrane transporter activity	GO:0032414	32414	1	0	French2015Consistent
negative regulation of type I interferon production	GO:0032480	32480	1	0	Wen2018
regulation of Rab protein signal transduction	GO:0032483	32483	1	0	French2015Consistent
regulation of Ral protein signal transduction	GO:0032485	32485	1	0	French2015Consistent
regulation of Rap protein signal transduction	GO:0032487	32487	1	0	French2015Consistent
regulation of Cdc42 protein signal transduction	GO:0032489	32489	1	0	French2015Consistent
response to retinoic acid	GO:0032526	32526	1	0	French2015Consistent
regulation of cellular component size	GO:0032535	32535	1	0	French2015Consistent
mitochondrial translation	GO:0032543	32543	1	0	WhitakerDiscoveryPLS2pos
Unknown		32589	1	0	French2015Consistent
Unknown		32590	1	0	French2015Consistent
interleukin-1 production	GO:0032612	32612	1	0	French2015Consistent
regulation of DNA-templated transcription, elongation	GO:0032784	32784	1	0	ParkesPC1
monocarboxylic acid metabolic process	GO:0032787	32787	1	0	Vertes2015_PLS2pos
glomerulus development	GO:0032835	32835	1	0	French2015Consistent
regulation of homeostatic process	GO:0032844	32844	1	0	French2015Consistent
positive regulation of homeostatic process	GO:0032846	32846	1	0	French2015Consistent
cellular response to insulin stimulus	GO:0032869	32869	1	0	French2015Consistent
cellular response to hormone stimulus	GO:0032870	32870	1	0	French2015Consistent
regulation of protein localization	GO:0032880	32880	1	0	French2015Consistent
regulation of polysaccharide metabolic process	GO:0032881	32881	1	0	French2015Consistent
regulation of actin cytoskeleton organization	GO:0032956	32956	1	0	French2015Consistent
regulation of actin filament-based process	GO:0032970	32970	1	0	French2015Consistent
mitochondrial respiratory chain complex I assembly	GO:0032981	32981	1	0	Vertes2015_PLS2pos
ribonucleoprotein complex disassembly	GO:0032988	32988	1	0	ParkesPC1
cellular component morphogenesis	GO:0032989	32989	1	0	French2015Consistent
regulation of glucokinase activity	GO:0033131	33131	1	0	WhitakerDiscoveryPLS2pos
Unknown		33267	1	0	French2015Consistent
actin-myosin filament sliding	GO:0033275	33275	1	0	French2015Consistent
carbohydrate homeostasis	GO:0033500	33500	1	0	French2015Consistent
cellular response to stress	GO:0033554	33554	1	0	Pineiro2019young_up
mitochondrial respiratory chain complex IV assembly	GO:0033617	33617	1	0	ParkesPC1
membrane protein proteolysis	GO:0033619	33619	1	0	ParkesPC1
positive regulation of kinase activity	GO:0033674	33674	1	0	French2015Consistent
response to lipid	GO:0033993	33993	1	0	French2015Consistent
regulation of transcription elongation from RNA polymerase II promoter	GO:0034243	34243	1	0	ParkesPC1
cell junction assembly	GO:0034329	34329	1	0	French2015Consistent
cell junction organization	GO:0034330	34330	1	0	French2015Consistent
adherens junction organization	GO:0034332	34332	1	0	French2015Consistent
lipid oxidation	GO:0034440	34440	1	0	ParkesPC1
cellular response to unfolded protein	GO:0034620	34620	1	0	ParkesPC1
cellular nitrogen compound metabolic process	GO:0034641	34641	1	0	Vertes2015_PLS1pos
Unknown		34702	1	0	French2015Consistent
Unknown		34703	1	0	French2015Consistent
Unknown		34704	1	0	French2015Consistent
Unknown		34705	1	0	French2015Consistent
Unknown		34706	1	0	French2015Consistent
Unknown		34707	1	0	French2015Consistent
positive regulation of transmembrane transport	GO:0034764	34764	1	0	French2015Consistent
positive regulation of ion transmembrane transport	GO:0034767	34767	1	0	French2015Consistent
regulation of Rac protein signal transduction	GO:0035020	35020	1	0	French2015Consistent
regulation of Rho protein signal transduction	GO:0035023	35023	1	0	French2015Consistent
regulation of dephosphorylation	GO:0035303	35303	1	0	French2015Consistent
regulation of protein dephosphorylation	GO:0035304	35304	1	0	French2015Consistent
positive regulation of dephosphorylation	GO:0035306	35306	1	0	French2015Consistent
positive regulation of protein dephosphorylation	GO:0035307	35307	1	0	French2015Consistent
monoubiquitinated protein deubiquitination	GO:0035520	35520	1	0	ParkesPC1
non-canonical Wnt signaling pathway	GO:0035567	35567	1	0	Vertes2015_PLS1neg
protein deacylation	GO:0035601	35601	1	0	ParkesPC1
cellular response to drug	GO:0035690	35690	1	0	French2015Consistent
regulation of lysosomal lumen pH	GO:0035751	35751	1	0	ParkesPC1
cellular response to topologically incorrect protein	GO:0035967	35967	1	0	ParkesPC1
response to muscle stretch	GO:0035994	35994	1	0	Betzel2019_48Hz
outer dynein arm assembly	GO:0036158	36158	1	0	Anderson2018_limbicn505
inner dynein arm assembly	GO:0036159	36159	1	0	Anderson2018_limbicn505
Unknown		36379	1	0	French2015Consistent
Unknown		36477	1	0	French2015Consistent
Fc receptor signaling pathway	GO:0038093	38093	1	0	Vertes2015_PLS1neg
Fc-gamma receptor signaling pathway	GO:0038094	38094	1	0	French2015Consistent
Fc-gamma receptor signaling pathway involved in phagocytosis	GO:0038096	38096	1	0	French2015Consistent
neurotrophin signaling pathway	GO:0038179	38179	1	0	French2015Consistent
regulation of growth	GO:0040008	40008	1	0	French2015Consistent
locomotion	GO:0040011	40011	1	0	French2015Consistent
negative regulation of locomotion	GO:0040013	40013	1	0	French2015Consistent
positive regulation of locomotion	GO:0040017	40017	1	0	French2015Consistent
wound healing	GO:0042060	42060	1	0	French2015Consistent
macrophage activation	GO:0042116	42116	1	0	Richiardi2015_Panther
lipoprotein biosynthetic process	GO:0042158	42158	1	0	ParkesPC1
protection from natural killer cell mediated cytotoxicity	GO:0042270	42270	1	0	WhitakerValidationPLS2neg
regulation of phosphorylation	GO:0042325	42325	1	0	French2015Consistent
positive regulation of phosphorylation	GO:0042327	42327	1	0	French2015Consistent
taxis	GO:0042330	42330	1	0	French2015Consistent
Unknown		42383	1	0	French2015Consistent
response to drug	GO:0042493	42493	1	0	French2015Consistent
retinol metabolic process	GO:0042572	42572	1	0	French2015Consistent
glucose homeostasis	GO:0042593	42593	1	0	French2015Consistent
Unknown		42629	1	0	French2015Consistent
regulation of hair cycle	GO:0042634	42634	1	0	Romme2016_top100_ConsensusPathDB
muscle cell differentiation	GO:0042692	42692	1	0	French2015Consistent
Unknown		42734	1	0	French2015Consistent
defense response to bacterium	GO:0042742	42742	1	0	French2015Inconsistent
regulation of circadian rhythm	GO:0042752	42752	1	0	French2015Consistent
regulation of sulfur metabolic process	GO:0042762	42762	1	0	French2015Consistent
signal transduction in response to DNA damage	GO:0042770	42770	1	0	ParkesPC1
sequestering of actin monomers	GO:0042989	42989	1	0	Wen2018
Unknown		43005	1	0	French2015Consistent
Unknown		43025	1	0	French2015Consistent
extracellular structure organization	GO:0043062	43062	1	0	French2015Consistent
positive regulation of apoptotic process	GO:0043065	43065	1	0	French2015Consistent
positive regulation of programmed cell death	GO:0043068	43068	1	0	French2015Consistent
positive regulation of catalytic activity	GO:0043085	43085	1	0	French2015Consistent
regulation of GTPase activity	GO:0043087	43087	1	0	French2015Consistent
regulation of vascular permeability	GO:0043114	43114	1	0	French2015Consistent
proteasome-mediated ubiquitin-dependent protein catabolic process	GO:0043161	43161	1	0	Vertes2015_PLS2pos
macromolecule metabolic process	GO:0043170	43170	1	0	Vertes2015_PLS1pos
Unknown		43195	1	0	French2015Consistent
Unknown		43197	1	0	French2015Consistent
Unknown		43198	1	0	French2015Consistent
Unknown		43204	1	0	French2015Consistent
Unknown		43235	1	0	French2015Consistent
regulation of carbohydrate biosynthetic process	GO:0043255	43255	1	0	French2015Consistent
regulation of potassium ion transport	GO:0043266	43266	1	0	French2015Consistent
positive regulation of ion transport	GO:0043270	43270	1	0	French2015Consistent
negative regulation of ion transport	GO:0043271	43271	1	0	French2015Consistent
Unknown		43292	1	0	French2015Consistent
mast cell degranulation	GO:0043303	43303	1	0	French2015Consistent
regulation of MAP kinase activity	GO:0043405	43405	1	0	French2015Consistent
positive regulation of MAP kinase activity	GO:0043406	43406	1	0	French2015Consistent
regulation of MAPK cascade	GO:0043408	43408	1	0	French2015Consistent
positive regulation of MAPK cascade	GO:0043410	43410	1	0	French2015Consistent
regulation of generation of precursor metabolites and energy	GO:0043467	43467	1	0	French2015Consistent
regulation of RNA stability	GO:0043487	43487	1	0	Vertes2015_PLS2pos
protein kinase B signaling	GO:0043491	43491	1	0	French2015Consistent
regulation of muscle adaptation	GO:0043502	43502	1	0	French2015Consistent
positive regulation of GTPase activity	GO:0043547	43547	1	0	French2015Consistent
regulation of kinase activity	GO:0043549	43549	1	0	French2015Consistent
regulation of lipid kinase activity	GO:0043550	43550	1	0	French2015Consistent
regulation of phosphatidylinositol 3-kinase activity	GO:0043551	43551	1	0	French2015Consistent
positive regulation of phosphatidylinositol 3-kinase activity	GO:0043552	43552	1	0	French2015Consistent
ear development	GO:0043583	43583	1	0	French2015Consistent
modification-dependent macromolecule catabolic process	GO:0043632	43632	1	0	Vertes2015_PLS2pos
inositol phosphate metabolic process	GO:0043647	43647	1	0	French2015Consistent
dicarboxylic acid metabolic process	GO:0043648	43648	1	0	Vertes2015_PLS2pos
Unknown		43679	1	0	French2015Consistent
regulation of anion transport	GO:0044070	44070	1	0	French2015Consistent
cellular component biogenesis	GO:0044085	44085	1	0	Vertes2015_PLS2pos
regulation of cellular component biogenesis	GO:0044087	44087	1	0	French2015Consistent
positive regulation of cellular component biogenesis	GO:0044089	44089	1	0	French2015Consistent
positive regulation of molecular function	GO:0044093	44093	1	0	French2015Consistent
cellular amine metabolic process	GO:0044106	44106	1	0	Ritchie2018_T1T2neg
primary metabolic process	GO:0044238	44238	1	0	Vertes2015_PLS1pos
cellular biosynthetic process	GO:0044249	44249	1	0	Vertes2015_PLS1pos
cellular lipid metabolic process	GO:0044255	44255	1	0	French2015Consistent
cellular macromolecule metabolic process	GO:0044260	44260	1	0	Vertes2015_PLS1pos
cellular nitrogen compound biosynthetic process	GO:0044271	44271	1	0	Vertes2015_PLS1pos
sulfur compound biosynthetic process	GO:0044272	44272	1	0	French2015Consistent
Unknown		44291	1	0	French2015Consistent
Unknown		44297	1	0	French2015Consistent
Unknown		44304	1	0	French2015Consistent
Unknown		44306	1	0	French2015Consistent
Unknown		44309	1	0	French2015Consistent
cellular response to fibroblast growth factor stimulus	GO:0044344	44344	1	0	French2015Consistent
Unknown		44391	1	0	French2015Consistent
Unknown		44420	1	0	French2015Consistent
Unknown		44429	1	0	French2015Consistent
Unknown		44433	1	0	French2015Consistent
Unknown		44449	1	0	French2015Consistent
Unknown		44456	1	0	French2015Consistent
Unknown		44463	1	0	French2015Consistent
single-organism reproductive behavior	GO:0044704	44704	0	1		Ji2014_allInjectionDriven_AID_
intracellular protein transmembrane import	GO:0044743	44743	1	0	Vertes2015_PLS2pos
single-organism developmental process	GO:0044767	44767	1	0	Betzel2019_48Hz
mitotic DNA damage checkpoint	GO:0044773	44773	1	0	ParkesPC1
mitotic DNA integrity checkpoint	GO:0044774	44774	1	0	ParkesPC1
cilium organization	GO:0044782	44782	1	0	French2015Consistent
G1 DNA damage checkpoint	GO:0044783	44783	1	0	ParkesPC1
mitotic G1/S transition checkpoint	GO:0044819	44819	1	0	ParkesPC1
Unknown		44853	1	0	French2015Consistent
innate immune response	GO:0045087	45087	1	0	Wen2018
Unknown		45095	1	0	French2015Inconsistent
Unknown		45111	1	0	French2015Inconsistent
Unknown		45121	1	0	French2015Consistent
homologous chromosome segregation	GO:0045143	45143	1	0	Vertes2015_PLS2neg
Unknown		45202	1	0	French2015Consistent
Unknown		45211	1	0	French2015Consistent
cell-cell junction organization	GO:0045216	45216	1	0	French2015Consistent
regulation of cell differentiation	GO:0045595	45595	1	0	Meijer2019stress
regulation of fat cell differentiation	GO:0045598	45598	0	1		Mills2018_BPNoDistCorr
regulation of macrophage differentiation	GO:0045649	45649	1	0	Betzel2019_14Hz
negative regulation of macrophage differentiation	GO:0045650	45650	1	0	Betzel2019_14Hz
negative regulation of neuron differentiation	GO:0045665	45665	1	0	Meijer2019stress
positive regulation of osteoblast differentiation	GO:0045669	45669	1	0	French2015Consistent
regulation of adenylate cyclase activity	GO:0045761	45761	1	0	French2015Consistent
positive regulation of ossification	GO:0045778	45778	1	0	French2015Consistent
negative regulation of heart contraction	GO:0045822	45822	1	0	French2015Consistent
positive regulation of heart contraction	GO:0045823	45823	1	0	French2015Consistent
positive regulation of lipid metabolic process	GO:0045834	45834	1	0	French2015Consistent
negative regulation of membrane potential	GO:0045837	45837	0	1		Fulcher2016conn
positive regulation of striated muscle tissue development	GO:0045844	45844	1	0	French2015Consistent
positive regulation of protein kinase activity	GO:0045860	45860	1	0	French2015Consistent
positive regulation of carbohydrate metabolic process	GO:0045913	45913	1	0	French2015Consistent
negative regulation of growth	GO:0045926	45926	1	0	Wen2018
negative regulation of muscle contraction	GO:0045932	45932	1	0	French2015Consistent
negative regulation of nucleobase-containing compound metabolic process	GO:0045934	45934	1	0	Vertes2015_PLS2neg
negative regulation of phosphate metabolic process	GO:0045936	45936	1	0	French2015Consistent
positive regulation of phosphate metabolic process	GO:0045937	45937	1	0	French2015Consistent
negative regulation of natural killer cell mediated cytotoxicity	GO:0045953	45953	1	0	WhitakerValidationPLS2neg
negative regulation of nucleotide metabolic process	GO:0045980	45980	1	0	French2015Consistent
positive regulation of nucleotide metabolic process	GO:0045981	45981	1	0	French2015Consistent
negative regulation of smooth muscle contraction	GO:0045986	45986	1	0	French2015Consistent
cAMP metabolic process	GO:0046058	46058	0	1		Fahkry2015
regulation of fatty acid oxidation	GO:0046320	46320	1	0	French2015Consistent
positive regulation of fatty acid oxidation	GO:0046321	46321	1	0	French2015Consistent
carboxylic acid biosynthetic process	GO:0046394	46394	1	0	French2015Consistent
heterocycle metabolic process	GO:0046483	46483	1	0	Vertes2015_PLS1pos
regulation of Ras protein signal transduction	GO:0046578	46578	1	0	French2015Consistent
negative regulation of insulin receptor signaling pathway	GO:0046627	46627	1	0	French2015Consistent
negative regulation of insulin secretion	GO:0046676	46676	1	0	French2015Consistent
response to cadmium ion	GO:0046686	46686	1	0	French2015Consistent
acid secretion	GO:0046717	46717	1	0	ParkesPC5
protein autophosphorylation	GO:0046777	46777	1	0	French2015Consistent
regulation of viral transcription	GO:0046782	46782	1	0	ParkesPC1
regulation of protein export from nucleus	GO:0046825	46825	1	0	French2015Consistent
positive regulation of hormone secretion	GO:0046887	46887	1	0	French2015Consistent
secretion	GO:0046903	46903	1	0	French2015Consistent
nucleotide phosphorylation	GO:0046939	46939	1	0	French2015Consistent
carboxylic acid transport	GO:0046942	46942	1	0	French2015Consistent
neurotrophin TRK receptor signaling pathway	GO:0048011	48011	1	0	French2015Consistent
ephrin receptor signaling pathway	GO:0048013	48013	1	0	Liu_bioRxiv_LeftHippocampus
Unknown		48471	1	0	French2015Consistent
rhythmic process	GO:0048511	48511	1	0	French2015Consistent
negative regulation of behavior	GO:0048521	48521	1	0	French2015Consistent
positive regulation of viral process	GO:0048524	48524	1	0	ParkesPC1
response to steroid hormone	GO:0048545	48545	1	0	French2015Consistent
regulation of response to stimulus	GO:0048583	48583	1	0	Pineiro2019young_down
positive regulation of response to stimulus	GO:0048584	48584	1	0	Vertes2015_PLS1neg
negative regulation of response to stimulus	GO:0048585	48585	1	0	French2015Consistent
regulation of muscle organ development	GO:0048634	48634	1	0	French2015Consistent
positive regulation of muscle organ development	GO:0048636	48636	1	0	French2015Consistent
anatomical structure formation involved in morphogenesis	GO:0048646	48646	1	0	French2015Consistent
regulation of smooth muscle cell proliferation	GO:0048660	48660	1	0	French2015Consistent
neuron fate commitment	GO:0048663	48663	1	0	Meijer2019stress
cell morphogenesis involved in neuron differentiation	GO:0048667	48667	1	0	French2015Consistent
axon extension	GO:0048675	48675	1	0	French2015Consistent
tissue morphogenesis	GO:0048729	48729	1	0	French2015Consistent
gland development	GO:0048732	48732	1	0	French2015Consistent
muscle fiber development	GO:0048747	48747	1	0	French2015Consistent
branching morphogenesis of an epithelial tube	GO:0048754	48754	1	0	Betzel2019_14Hz
calcium ion-regulated exocytosis of neurotransmitter	GO:0048791	48791	1	0	Diez2018_localDynConnMap
inner ear development	GO:0048839	48839	1	0	French2015Consistent
cell motility	GO:0048870	48870	1	0	Pineiro2019young_down
chemical homeostasis	GO:0048878	48878	1	0	French2015Consistent
positive regulation of viral transcription	GO:0050434	50434	1	0	ParkesPC1
epithelial cell proliferation	GO:0050673	50673	1	0	French2015Consistent
regulation of epithelial cell proliferation	GO:0050678	50678	1	0	French2015Consistent
positive regulation of epithelial cell proliferation	GO:0050679	50679	1	0	French2015Consistent
positive regulation of mRNA processing	GO:0050685	50685	0	1		Fulcher2016conn
interleukin-1 beta secretion	GO:0050702	50702	1	0	WhitakerDiscoveryPLS2neg
regulation of protein secretion	GO:0050708	50708	1	0	French2015Consistent
negative regulation of protein secretion	GO:0050709	50709	1	0	French2015Consistent
negative regulation of neurogenesis	GO:0050768	50768	1	0	Diez2018_DistrConnMap
negative regulation of axonogenesis	GO:0050771	50771	1	0	French2015Consistent
regulation of biological process	GO:0050789	50789	1	0	Meijer2019stress
regulation of developmental process	GO:0050793	50793	1	0	Meijer2019stress
regulation of behavior	GO:0050795	50795	1	0	French2015Consistent
regulation of insulin secretion	GO:0050796	50796	1	0	French2015Consistent
negative regulation of synaptic transmission	GO:0050805	50805	1	0	French2015Consistent
coagulation	GO:0050817	50817	1	0	French2015Consistent
regulation of body fluid levels	GO:0050878	50878	1	0	French2015Consistent
regulation of blood vessel size	GO:0050880	50880	1	0	French2015Consistent
response to stimulus	GO:0050896	50896	1	0	Pineiro2019young_down
neuromuscular process	GO:0050905	50905	1	0	French2015Consistent
detection of stimulus involved in sensory perception	GO:0050906	50906	1	0	Ritchie2018_T1T2pos
regulation of chemotaxis	GO:0050920	50920	1	0	French2015Consistent
negative regulation of chemotaxis	GO:0050922	50922	1	0	French2015Consistent
pigment cell differentiation	GO:0050931	50931	1	0	ParkesPC9
sensory perception of mechanical stimulus	GO:0050954	50954	1	0	French2015Consistent
negative regulation of membrane protein ectodomain proteolysis	GO:0051045	51045	1	0	Wen2018
regulation of secretion	GO:0051046	51046	1	0	French2015Consistent
positive regulation of secretion	GO:0051047	51047	1	0	French2015Consistent
negative regulation of secretion	GO:0051048	51048	1	0	French2015Consistent
positive regulation of transport	GO:0051050	51050	1	0	French2015Consistent
negative regulation of transport	GO:0051051	51051	1	0	French2015Consistent
regulation of small GTPase mediated signal transduction	GO:0051056	51056	1	0	French2015Consistent
nuclear envelope disassembly	GO:0051081	51081	1	0	ParkesPC1
'de novo' posttranslational protein folding	GO:0051084	51084	1	0	ParkesPC1
positive regulation of sequence-specific DNA binding transcription factor activity	GO:0051091	51091	0	1		Mills2018_DistCorr
positive regulation of helicase activity	GO:0051096	51096	1	0	ParkesPC1
regulation of cellular component organization	GO:0051128	51128	1	0	Meijer2019stress
positive regulation of cellular component organization	GO:0051130	51130	1	0	French2015Consistent
positive regulation of muscle cell differentiation	GO:0051149	51149	1	0	French2015Consistent
cofactor biosynthetic process	GO:0051188	51188	1	0	Vertes2015_PLS2pos
regulation of protein transport	GO:0051223	51223	1	0	French2015Consistent
negative regulation of protein transport	GO:0051224	51224	1	0	French2015Consistent
negative regulation of multicellular organismal process	GO:0051241	51241	1	0	French2015Consistent
positive regulation of protein metabolic process	GO:0051247	51247	1	0	French2015Consistent
negative regulation of RNA metabolic process	GO:0051253	51253	1	0	Vertes2015_PLS2neg
protein oligomerization	GO:0051259	51259	1	0	French2015Consistent
protein homooligomerization	GO:0051260	51260	1	0	French2015Consistent
protein tetramerization	GO:0051262	51262	1	0	French2015Consistent
regulation of cellular component movement	GO:0051270	51270	1	0	French2015Consistent
positive regulation of cellular component movement	GO:0051272	51272	1	0	French2015Consistent
G1 phase	GO:0051318	51318	1	0	ParkesPC1
regulation of hydrolase activity	GO:0051336	51336	1	0	French2015Consistent
regulation of lyase activity	GO:0051339	51339	1	0	French2015Consistent
regulation of ligase activity	GO:0051340	51340	1	0	Vertes2015_PLS2pos
positive regulation of hydrolase activity	GO:0051345	51345	1	0	French2015Consistent
positive regulation of transferase activity	GO:0051347	51347	1	0	French2015Consistent
regulation of ubiquitin-protein transferase activity	GO:0051438	51438	1	0	Vertes2015_PLS2pos
regulation of cytosolic calcium ion concentration	GO:0051480	51480	1	0	French2015Consistent
regulation of stress fiber assembly	GO:0051492	51492	1	0	French2015Consistent
regulation of cytoskeleton organization	GO:0051493	51493	1	0	French2015Consistent
positive regulation of stress fiber assembly	GO:0051496	51496	1	0	French2015Consistent
regulation of neurotransmitter uptake	GO:0051580	51580	1	0	French2015Consistent
positive regulation of neurotransmitter transport	GO:0051590	51590	1	0	French2015Consistent
proteolysis involved in cellular protein catabolic process	GO:0051603	51603	1	0	Vertes2015_PLS2pos
vesicle localization	GO:0051648	51648	0	1		Fulcher2016conn
establishment of vesicle localization	GO:0051650	51650	0	1		Fulcher2016conn
localization within membrane	GO:0051668	51668	1	0	Meijer2019stress
localization of cell	GO:0051674	51674	1	0	Pineiro2019young_down
cellular response to stimulus	GO:0051716	51716	1	0	Pineiro2019young_down
protein autoubiquitination	GO:0051865	51865	1	0	ParkesPC1
regulation of focal adhesion assembly	GO:0051893	51893	1	0	French2015Consistent
regulation of calcium ion transport	GO:0051924	51924	1	0	French2015Consistent
negative regulation of calcium ion transport	GO:0051926	51926	1	0	French2015Consistent
negative regulation of nervous system development	GO:0051961	51961	1	0	Meijer2019stress
regulation of transmission of nerve impulse	GO:0051969	51969	0	1		Ji2014_allInjectionDriven_AID_
cyclic purine nucleotide metabolic process	GO:0052652	52652	0	1		Fahkry2015
cation homeostasis	GO:0055080	55080	1	0	French2015Consistent
cellular chemical homeostasis	GO:0055082	55082	1	0	French2015Consistent
regulation of cardiac muscle contraction	GO:0055117	55117	1	0	French2015Consistent
heart contraction	GO:0060047	60047	1	0	French2015Consistent
cardiac muscle contraction	GO:0060048	60048	1	0	French2015Consistent
regulation of dopamine receptor signaling pathway	GO:0060159	60159	1	0	Betzel2019_48Hz
head development	GO:0060322	60322	1	0	French2015Consistent
interferon-gamma-mediated signaling pathway	GO:0060333	60333	1	0	WhitakerCompletePLS2neg
innervation	GO:0060384	60384	1	0	French2015Consistent
ventricular septum morphogenesis	GO:0060412	60412	1	0	French2015Consistent
epithelial tube morphogenesis	GO:0060562	60562	1	0	French2015Consistent
neuroepithelial cell differentiation	GO:0060563	60563	1	0	French2015Consistent
tube closure	GO:0060606	60606	1	0	French2015Consistent
regulation of vesicle-mediated transport	GO:0060627	60627	1	0	French2015Consistent
positive regulation of dendritic spine development	GO:0060999	60999	1	0	French2015Consistent
pattern specification involved in kidney development	GO:0061004	61004	1	0	Betzel2019_14Hz
muscle structure development	GO:0061061	61061	1	0	French2015Consistent
morphogenesis of a branching epithelium	GO:0061138	61138	1	0	Betzel2019_14Hz
regulation of insulin secretion involved in cellular response to glucose stimulus	GO:0061178	61178	1	0	French2015Consistent
cell proliferation involved in mesonephros development	GO:0061209	61209	1	0	Betzel2019_14Hz
pattern specification involved in mesonephros development	GO:0061227	61227	1	0	Betzel2019_14Hz
cardiac conduction	GO:0061337	61337	1	0	French2015Consistent
regulation of extent of cell growth	GO:0061387	61387	1	0	French2015Consistent
connective tissue development	GO:0061448	61448	1	0	French2015Consistent
axon development	GO:0061564	61564	1	0	French2015Consistent
mitochondrial acetyl-CoA biosynthetic process from pyruvate	GO:0061732	61732	1	0	Vertes2015_PLS2pos
biological regulation	GO:0065007	65007	1	0	Meijer2019stress
regulation of biological quality	GO:0065008	65008	0	1		Ji2014_primaryInjectionDriven_PID_
histone lysine demethylation	GO:0070076	70076	1	0	Vertes2015_PLS1pos
mitochondrial translational initiation	GO:0070124	70124	1	0	WhitakerDiscoveryPLS2pos
Unknown		70161	1	0	French2015Consistent
positive regulation of biomineral tissue development	GO:0070169	70169	1	0	French2015Consistent
regulation of establishment of protein localization	GO:0070201	70201	1	0	French2015Consistent
actin-mediated cell contraction	GO:0070252	70252	1	0	French2015Consistent
axonemal dynein complex assembly	GO:0070286	70286	1	0	Anderson2018_limbicn505
platelet aggregation	GO:0070527	70527	1	0	French2015Consistent
mitochondrion morphogenesis	GO:0070584	70584	1	0	ParkesPC1
protein modification by small protein removal	GO:0070646	70646	1	0	ParkesPC1
leukocyte proliferation	GO:0070661	70661	1	0	Kuncheva2017_Cluster2_REVIGOTop
divalent metal ion transport	GO:0070838	70838	1	0	French2015Consistent
response to growth factor	GO:0070848	70848	1	0	French2015Consistent
histone H4 deacetylation	GO:0070933	70933	1	0	ParkesPC1
regulation of cell cycle arrest	GO:0071156	71156	1	0	ParkesPC1
positive regulation of cell cycle arrest	GO:0071158	71158	1	0	ParkesPC1
cellular response to acid chemical	GO:0071229	71229	1	0	French2015Consistent
cellular response to inorganic substance	GO:0071241	71241	1	0	French2015Consistent
cellular response to metal ion	GO:0071248	71248	1	0	French2015Consistent
cellular response to mechanical stimulus	GO:0071260	71260	1	0	French2015Consistent
cellular response to retinoic acid	GO:0071300	71300	1	0	French2015Consistent
cellular response to growth factor stimulus	GO:0071363	71363	1	0	French2015Consistent
cellular response to glucagon stimulus	GO:0071377	71377	1	0	ParkesPC2
cellular response to lipid	GO:0071396	71396	1	0	French2015Consistent
cellular response to organic cyclic compound	GO:0071407	71407	1	0	French2015Consistent
cellular response to organonitrogen compound	GO:0071417	71417	1	0	French2015Consistent
cellular response to endogenous stimulus	GO:0071495	71495	1	0	French2015Consistent
response to fibroblast growth factor	GO:0071774	71774	1	0	French2015Consistent
cellular component organization or biogenesis	GO:0071840	71840	1	0	Vertes2015_PLS1neg
response to monoamine	GO:0071867	71867	1	0	ParkesPC2
cellular response to monoamine stimulus	GO:0071868	71868	1	0	ParkesPC2
response to catecholamine	GO:0071869	71869	1	0	ParkesPC2
cellular response to catecholamine stimulus	GO:0071870	71870	1	0	ParkesPC2
regulation of protein serine/threonine kinase activity	GO:0071900	71900	1	0	French2015Consistent
positive regulation of protein serine/threonine kinase activity	GO:0071902	71902	1	0	French2015Consistent
renal system development	GO:0072001	72001	1	0	French2015Consistent
anterior/posterior pattern specification involved in kidney development	GO:0072098	72098	1	0	Betzel2019_14Hz
cell proliferation involved in kidney development	GO:0072111	72111	1	0	Betzel2019_14Hz
mesenchymal cell proliferation involved in ureteric bud development	GO:0072138	72138	1	0	Betzel2019_14Hz
glomerular parietal epithelial cell differentiation	GO:0072139	72139	1	0	Betzel2019_48Hz
metanephric tubule development	GO:0072170	72170	1	0	Betzel2019_14Hz
metanephric epithelium development	GO:0072207	72207	1	0	Betzel2019_14Hz
metanephric nephron tubule development	GO:0072234	72234	1	0	Betzel2019_14Hz
metanephric nephron epithelium development	GO:0072243	72243	1	0	Betzel2019_14Hz
tricarboxylic acid metabolic process	GO:0072350	72350	1	0	Vertes2015_PLS2pos
cardiovascular system development	GO:0072358	72358	1	0	French2015Consistent
circulatory system development	GO:0072359	72359	1	0	French2015Consistent
organelle transport along microtubule	GO:0072384	72384	1	0	Vertes2015_PLS2pos
signal transduction involved in cell cycle checkpoint	GO:0072395	72395	1	0	ParkesPC1
signal transduction involved in DNA integrity checkpoint	GO:0072401	72401	1	0	ParkesPC1
signal transduction involved in mitotic cell cycle checkpoint	GO:0072413	72413	1	0	ParkesPC1
signal transduction involved in DNA damage checkpoint	GO:0072422	72422	1	0	ParkesPC1
signal transduction involved in mitotic G1 DNA damage checkpoint	GO:0072431	72431	1	0	ParkesPC1
cellular divalent inorganic cation homeostasis	GO:0072503	72503	1	0	French2015Consistent
divalent inorganic cation homeostasis	GO:0072507	72507	1	0	French2015Consistent
divalent inorganic cation transport	GO:0072511	72511	1	0	French2015Consistent
pyridine-containing compound metabolic process	GO:0072524	72524	1	0	Vertes2015_PLS2pos
protein localization to plasma membrane	GO:0072659	72659	1	0	French2015Consistent
cell communication involved in cardiac conduction	GO:0086065	86065	1	0	French2015Consistent
regulation of anatomical structure size	GO:0090066	90066	1	0	French2015Consistent
relaxation of muscle	GO:0090075	90075	1	0	French2015Consistent
regulation of peptide transport	GO:0090087	90087	1	0	French2015Consistent
negative regulation of canonical Wnt signaling pathway	GO:0090090	90090	1	0	Wen2018
regulation of cell-substrate junction assembly	GO:0090109	90109	1	0	French2015Consistent
regulation of mitochondrial fission	GO:0090140	90140	1	0	ParkesPC1
positive regulation of mitochondrial fission	GO:0090141	90141	1	0	ParkesPC1
regulation of establishment of planar polarity	GO:0090175	90175	1	0	Vertes2015_PLS1neg
positive regulation of lipid kinase activity	GO:0090218	90218	1	0	French2015Consistent
positive regulation of canonical Wnt signaling pathway	GO:0090263	90263	1	0	Wen2018
regulation of peptide hormone secretion	GO:0090276	90276	1	0	French2015Consistent
negative regulation of peptide hormone secretion	GO:0090278	90278	1	0	French2015Consistent
RNA phosphodiester bond hydrolysis	GO:0090501	90501	1	0	ParkesPC1
telomeric loop disassembly	GO:0090657	90657	1	0	Betzel2019_14Hz
ATP hydrolysis coupled transmembrane transport	GO:0090662	90662	1	0	Vertes2015_PLS2pos
mitochondrial respiratory chain complex I biogenesis	GO:0097031	97031	1	0	Vertes2015_PLS2pos
mitochondrial respiratory chain complex IV biogenesis	GO:0097034	97034	1	0	ParkesPC1
Unknown		97060	1	0	French2015Consistent
presynaptic membrane organization	GO:0097090	97090	0	1		Fulcher2016conn
presynaptic membrane assembly	GO:0097105	97105	0	1		Fulcher2016conn
ammonium ion metabolic process	GO:0097164	97164	1	0	French2015Consistent
apoptotic signaling pathway	GO:0097190	97190	1	0	French2015Consistent
cellular response to alcohol	GO:0097306	97306	1	0	Betzel2019_14Hz
Unknown		97458	1	0	French2015Consistent
synaptic vesicle localization	GO:0097479	97479	1	0	ParkesPC5
establishment of synaptic vesicle localization	GO:0097480	97480	1	0	ParkesPC5
dendrite extension	GO:0097484	97484	1	0	Kuncheva2017_Cluster3_REVIGOTop_1_InTopList_2
neuron projection guidance	GO:0097485	97485	1	0	French2015Consistent
sialylation	GO:0097503	97503	1	0	French2015Consistent
lamellipodium organization	GO:0097581	97581	1	0	French2015Consistent
defense response to other organism	GO:0098542	98542	1	0	French2015Inconsistent
Unknown		98589	1	0	French2015Consistent
Unknown		98590	1	0	French2015Consistent
macromolecule deacylation	GO:0098732	98732	1	0	ParkesPC1
Unknown		98793	1	0	French2015Consistent
Unknown		98794	1	0	French2015Consistent
Unknown		98796	1	0	French2015Consistent
Unknown		98797	1	0	French2015Consistent
Unknown		98802	1	0	French2015Consistent
modulation of excitatory postsynaptic potential	GO:0098815	98815	1	0	Meijer2019stress
Unknown		99177	1	0	Meijer2019stress
regulation of neurotransmitter receptor activity	GO:0099601	99601	1	0	Meijer2019stress
Unknown		120035	1	0	Meijer2019stress
negative regulation of cellular response to insulin stimulus	GO:1900077	1900077	1	0	French2015Consistent
negative regulation of purine nucleotide biosynthetic process	GO:1900372	1900372	1	0	French2015Consistent
regulation of purine nucleotide metabolic process	GO:1900542	1900542	1	0	French2015Consistent
negative regulation of purine nucleotide metabolic process	GO:1900543	1900543	1	0	French2015Consistent
positive regulation of purine nucleotide metabolic process	GO:1900544	1900544	1	0	French2015Consistent
carbohydrate derivative biosynthetic process	GO:1901137	1901137	1	0	Vertes2015_PLS2pos
primary amino compound metabolic process	GO:1901160	1901160	1	0	French2015Consistent
nucleoside phosphate biosynthetic process	GO:1901293	1901293	1	0	Vertes2015_PLS2pos
organic cyclic compound metabolic process	GO:1901360	1901360	1	0	Vertes2015_PLS1pos
regulation of potassium ion transmembrane transport	GO:1901379	1901379	1	0	Romme2016_top540BF_PANTHER_rawP_isSig
organic substance biosynthetic process	GO:1901576	1901576	1	0	Vertes2015_PLS1pos
organic hydroxy compound metabolic process	GO:1901615	1901615	1	0	French2015Consistent
cellular response to peptide	GO:1901653	1901653	1	0	French2015Consistent
glycosyl compound metabolic process	GO:1901657	1901657	1	0	Vertes2015_PLS2pos
glycosyl compound biosynthetic process	GO:1901659	1901659	1	0	Vertes2015_PLS2pos
glutathione derivative metabolic process	GO:1901685	1901685	1	0	French2015Consistent
glutathione derivative biosynthetic process	GO:1901687	1901687	1	0	French2015Consistent
response to nitrogen compound	GO:1901698	1901698	1	0	French2015Consistent
cellular response to nitrogen compound	GO:1901699	1901699	1	0	French2015Consistent
response to oxygen-containing compound	GO:1901700	1901700	1	0	French2015Consistent
cellular response to oxygen-containing compound	GO:1901701	1901701	1	0	French2015Consistent
regulation of muscle tissue development	GO:1901861	1901861	1	0	French2015Consistent
positive regulation of muscle tissue development	GO:1901863	1901863	1	0	French2015Consistent
regulation of cell junction assembly	GO:1901888	1901888	1	0	French2015Consistent
negative regulation of leukocyte differentiation	GO:1902106	1902106	1	0	Betzel2019_14Hz
regulation of sodium ion transmembrane transport	GO:1902305	1902305	1	0	French2015Consistent
intracellular signal transduction involved in G1 DNA damage checkpoint	GO:1902400	1902400	1	0	ParkesPC1
signal transduction involved in mitotic DNA damage checkpoint	GO:1902402	1902402	1	0	ParkesPC1
signal transduction involved in mitotic DNA integrity checkpoint	GO:1902403	1902403	1	0	ParkesPC1
Unknown		1902495	1	0	French2015Consistent
positive regulation of intracellular signal transduction	GO:1902533	1902533	1	0	French2015Consistent
regulation of axon guidance	GO:1902667	1902667	1	0	French2015Consistent
negative regulation of axon guidance	GO:1902668	1902668	1	0	French2015Consistent
negative regulation of RNA biosynthetic process	GO:1902679	1902679	1	0	Vertes2015_PLS2neg
negative regulation of cell cycle G2/M phase transition	GO:1902750	1902750	1	0	Ritchie2018_T1T2neg
negative regulation of cell cycle G1/S phase transition	GO:1902807	1902807	1	0	ParkesPC1
positive regulation of mRNA metabolic process	GO:1903313	1903313	0	1		Fulcher2016conn
negative regulation of protein modification by small protein conjugation or removal	GO:1903321	1903321	1	0	Vertes2015_PLS2pos
regulation of adherens junction organization	GO:1903391	1903391	1	0	French2015Consistent
negative regulation of nucleic acid-templated transcription	GO:1903507	1903507	1	0	Vertes2015_PLS2neg
mucopolysaccharide metabolic process	GO:1903510	1903510	1	0	French2015Consistent
regulation of blood circulation	GO:1903522	1903522	1	0	French2015Consistent
positive regulation of blood circulation	GO:1903524	1903524	1	0	French2015Consistent
regulation of secretion by cell	GO:1903530	1903530	1	0	French2015Consistent
negative regulation of secretion by cell	GO:1903531	1903531	1	0	French2015Consistent
regulation of phospholipid metabolic process	GO:1903725	1903725	1	0	French2015Consistent
positive regulation of phospholipid metabolic process	GO:1903727	1903727	1	0	French2015Consistent
negative regulation of anion transport	GO:1903792	1903792	1	0	French2015Consistent
positive regulation of viral life cycle	GO:1903902	1903902	1	0	ParkesPC1
negative regulation of cation transmembrane transport	GO:1904063	1904063	1	0	French2015Consistent
neuron projection extension	GO:1990138	1990138	1	0	French2015Consistent
Unknown		1990351	1	0	French2015Consistent
negative regulation of G1/S transition of mitotic cell cycle	GO:2000134	2000134	1	0	ParkesPC1
positive regulation of cell motility	GO:2000147	2000147	1	0	French2015Consistent
negative regulation of dendrite development	GO:2000171	2000171	1	0	French2015Consistent
regulation of alpha-amino-3-hydroxy-5-methyl-4-isoxazole propionate selective glutamate receptor activity	GO:2000311	2000311	1	0	French2015Consistent
positive regulation of excitatory postsynaptic potential	GO:2000463	2000463	0	1		Fulcher2016conn
regulation of sodium ion transmembrane transporter activity	GO:2000649	2000649	1	0	French2015Consistent
positive regulation of epithelial cell differentiation involved in kidney development	GO:2000698	2000698	1	0	Betzel2019_48Hz
positive regulation of cation channel activity	GO:2001259	2001259	1	0	Meijer2019stress
