# Supplementary material for: Overcoming false-positive gene-category enrichment in the analysis of spatially resolved transcriptomic brain atlas data
Source: Nat Commun. 2021 May 11;12:2669. doi: 10.1038/s41467-021-22862-1 (PMC8113439; doi:10.1038/s41467-021-22862-1)
Supplement: Supplementary file 5 — Supplementary Data 2 [file 41467_2021_22862_MOESM5_ESM.csv]

CategoryName	IDLabel	ID	CFPR_Mouse_Reference	CFPR_Mouse_SBPrandom	CFPR_Mouse_SBPspatial	mouseLiterature	CFPR_Human_Reference	CFPR_Human_SBPrandom	CFPR_Human_SBPspatial	humanLiterature
positive regulation of synaptic transmission	GO:0050806	50806	0	0.2187	0.3612	1	0	0.0863	0.2441	3
regulation of postsynaptic membrane potential	GO:0060078	60078	0	0.1856	0.349	1	0	0.098	0.1685	2
protein localization to endoplasmic reticulum	GO:0070972	70972	0	0.1035	0.1255	0	0	0.2316	0.3398	6
response to ammonium ion	GO:0060359	60359	0.0001	0.1605	0.3181	0	0	0.0448	0.257	0
regulation of synaptic plasticity	GO:0048167	48167	0	0.2297	0.3696	1	0	0.1011	0.0723	4
protein targeting to membrane	GO:0006612	6612	0	0.0863	0.1034	0	0	0.2291	0.3526	4
chemical synaptic transmission, postsynaptic	GO:0099565	99565	0	0.1843	0.3522	0	0	0.0749	0.1507	0
regulation of cellular amine metabolic process	GO:0033238	33238	0	0.0801	0.166	0	0.0002	0.1445	0.3359	4
regulation of synapse organization	GO:0050807	50807	0	0.1846	0.3389	0	0	0.0684	0.1317	2
regulation of synapse structure or activity	GO:0050803	50803	0	0.1925	0.3452	0	0	0.0684	0.117	3
oxidative phosphorylation	GO:0006119	6119	0	0.1456	0.055	0	0	0.2073	0.3046	3
glutamate receptor signaling pathway	GO:0007215	7215	0	0.1638	0.3435	1	0	0.0601	0.1408	3
electron transport chain	GO:0022900	22900	0	0.1269	0.0398	1	0	0.2101	0.3261	4
cellular respiration	GO:0045333	45333	0	0.1583	0.0564	0	0	0.201	0.2834	0
translational initiation	GO:0006413	6413	0	0.1295	0.1556	0	0	0.1904	0.2183	7
ATP synthesis coupled electron transport	GO:0042773	42773	0	0.125	0.038	0	0	0.2218	0.3082	2
establishment of protein localization to endoplasmic reticulum	GO:0072599	72599	0	0.0611	0.024	0	0	0.2472	0.3595	6
mitochondrial ATP synthesis coupled electron transport	GO:0042775	42775	0	0.1201	0.0362	1	0	0.2202	0.3059	2
protein targeting to ER	GO:0045047	45047	0	0.0419	0.0204	0	0	0.2521	0.3623	6
respiratory electron transport chain	GO:0022904	22904	0	0.1226	0.0398	1	0	0.2057	0.2983	4
excitatory postsynaptic potential	GO:0060079	60079	0	0.1711	0.3369	1	0.0001	0.0642	0.0906	1
cellular protein complex disassembly	GO:0043624	43624	0.0002	0.1288	0.2217	0	0.0001	0.1113	0.1929	7
cotranslational protein targeting to membrane	GO:0006613	6613	0	0.0375	0.0071	0	0	0.2491	0.3599	6
protein folding	GO:0006457	6457	0	0.183	0.1996	0	0	0.0368	0.2108	1
regulation of RNA splicing	GO:0043484	43484	0	0.1573	0.3116	0	0	0.0173	0.1432	0
SRP-dependent cotranslational protein targeting to membrane	GO:0006614	6614	0	0.0115	0.0009	0	0	0.2531	0.3632	7
viral gene expression	GO:0019080	19080	0	0.0584	0.126	0	0.0001	0.1866	0.2529	3
alternative mRNA splicing, via spliceosome	GO:0000380	380	0	0.1355	0.3143	0	0	0.0146	0.1579	0
regulation of dendrite development	GO:0050773	50773	0.0001	0.2036	0.3487	0	0	0.0228	0.0469	2
mitochondrial respiratory chain complex assembly	GO:0033108	33108	0	0.1158	0.0727	0	0	0.1678	0.2651	2
antigen processing and presentation of peptide antigen	GO:0048002	48002	0.0002	0.0554	0.0589	0	0.0001	0.1555	0.3473	2
cytoplasmic translation	GO:0002181	2181	0	0.13	0.1623	0	0	0.0945	0.2288	3
long-term synaptic potentiation	GO:0060291	60291	0	0.1718	0.3373	0	0	0.0221	0.0834	2
synaptic vesicle localization	GO:0097479	97479	0	0.1986	0.316	0	0	0.0923	0.0042	1
neuron-neuron synaptic transmission	GO:0007270	7270	0	0.2099	0.3577	1	0.0001	0.0418	0.0003	4
learning	GO:0007612	7612	0	0.1964	0.3381	0	0	0.0511	0.0205	5
axon guidance	GO:0007411	7411	0	0.1098	0.2365	0	0	0.0616	0.1949	2
synapse assembly	GO:0007416	7416	0	0.1796	0.3301	1	0	0.0619	0.0307	1
regulation of exocytosis	GO:0017157	17157	0	0.1311	0.2525	2	0.0001	0.0435	0.1742	1
multi-organism metabolic process	GO:0044033	44033	0	0.0681	0.1139	0	0	0.1784	0.2405	3
synaptic vesicle cycle	GO:0099504	99504	0	0.1886	0.3267	0	0	0.0831	0.0022	0
regulation of mRNA splicing, via spliceosome	GO:0048024	48024	0	0.1498	0.3131	0	0	0.0133	0.1242	0
neuron projection guidance	GO:0097485	97485	0	0.1093	0.2287	0	0	0.0632	0.1973	1
vesicle-mediated transport in synapse	GO:0099003	99003	0	0.1891	0.3011	0	0	0.0976	0.0047	0
oligodendrocyte differentiation	GO:0048709	48709	0.0001	0.0976	0.1843	0	0.0001	0.0925	0.2153	0
cellular amine metabolic process	GO:0044106	44106	0	0.0516	0.0978	0	0	0.1238	0.3144	1
NADH dehydrogenase complex assembly	GO:0010257	10257	0	0.1015	0.0541	0	0	0.1635	0.268	1
mitochondrial respiratory chain complex I assembly	GO:0032981	32981	0	0.1015	0.0541	0	0	0.1635	0.268	1
mitochondrial respiratory chain complex I biogenesis	GO:0097031	97031	0	0.1015	0.0541	0	0	0.1635	0.268	1
synaptic vesicle transport	GO:0048489	48489	0	0.1874	0.2992	0	0	0.0948	0.0047	2
establishment of synaptic vesicle localization	GO:0097480	97480	0	0.1874	0.2992	0	0	0.0948	0.0047	1
regulation of mRNA metabolic process	GO:1903311	1903311	0.0001	0.1801	0.3283	0	0	0.0122	0.0637	0
antigen processing and presentation	GO:0019882	19882	0	0.0211	0.0394	0	0.0001	0.1622	0.36	2
regulation of mRNA processing	GO:0050684	50684	0	0.1803	0.3284	0	0	0.0075	0.0623	0
cholesterol biosynthetic process	GO:0006695	6695	0	0.0672	0.1238	0	0	0.079	0.306	1
antigen processing and presentation of exogenous peptide antigen	GO:0002478	2478	0.0001	0.0341	0.0329	0	0.0001	0.1597	0.3479	2
mitochondrial electron transport, NADH to ubiquinone	GO:0006120	6120	0	0.083	0.0147	0	0	0.1823	0.2945	3
ammonium ion metabolic process	GO:0097164	97164	0	0.0949	0.2035	0	0	0.0518	0.2242	1
regulation of neuronal synaptic plasticity	GO:0048168	48168	0	0.177	0.3371	2	0	0.0434	0.0157	2
antigen processing and presentation of exogenous antigen	GO:0019884	19884	0	0.0208	0.0391	0	0.0001	0.1633	0.3491	2
sterol biosynthetic process	GO:0016126	16126	0	0.0644	0.1068	0	0	0.0886	0.3122	1
synaptic transmission, glutamatergic	GO:0035249	35249	0	0.1854	0.3551	1	0	0.028	0.003	1
organic acid catabolic process	GO:0016054	16054	0	0.0526	0.1595	0	0	0.0888	0.2701	0
carboxylic acid catabolic process	GO:0046395	46395	0	0.0526	0.1595	0	0	0.0888	0.2701	0
nuclear-transcribed mRNA catabolic process, nonsense-mediated decay	GO:0000184	184	0	0.0294	0.0031	0	0	0.2254	0.3089	6
sterol metabolic process	GO:0016125	16125	0	0.0646	0.1252	0	0.0001	0.0803	0.2927	0
dendrite morphogenesis	GO:0048813	48813	0.0001	0.2024	0.3328	0	0	0.0272	0	0
secondary alcohol biosynthetic process	GO:1902653	1902653	0	0.0623	0.1146	0	0	0.079	0.306	0
amine metabolic process	GO:0009308	9308	0	0.0454	0.0921	0	0	0.1188	0.3004	1
regulation of alternative mRNA splicing, via spliceosome	GO:0000381	381	0	0.115	0.3013	0	0	0.0101	0.1289	0
regulation of dendritic spine development	GO:0060998	60998	0	0.1717	0.3239	0	0	0.0277	0.0302	2
secondary alcohol metabolic process	GO:1902652	1902652	0.0001	0.0604	0.1164	0	0	0.0786	0.2921	0
nuclear-transcribed mRNA catabolic process	GO:0000956	956	0	0.0755	0.0425	0	0	0.1822	0.2377	3
dendritic spine development	GO:0060996	60996	0	0.183	0.3144	0	0	0.0315	0.0084	0
cholesterol metabolic process	GO:0008203	8203	0.0001	0.0631	0.116	0	0	0.0753	0.2817	0
regulation of synapse assembly	GO:0051963	51963	0	0.1636	0.321	0	0	0.0412	0.0052	3
monoamine transport	GO:0015844	15844	0	0.0915	0.2065	0	0	0.0293	0.1957	0
phagocytosis	GO:0006909	6909	0	0.0134	0.1354	0	0	0.0802	0.291	1
regulation of cellular amino acid metabolic process	GO:0006521	6521	0	0.0112	0.0417	0	0.0001	0.1452	0.3165	5
adult behavior	GO:0030534	30534	0	0.1612	0.2882	0	0	0.0114	0.0523	1
viral transcription	GO:0019083	19083	0.0001	0.0126	0.0543	0	0.0001	0.1887	0.2555	7
nuclear export	GO:0051168	51168	0	0.1621	0.2186	0	0	0.034	0.0948	0
regulation of axonogenesis	GO:0050770	50770	0.0001	0.1922	0.3073	1	0	0.0083	0	1
regulation of dendrite morphogenesis	GO:0048814	48814	0.0001	0.1699	0.317	0	0	0.0196	0.0002	2
neuron projection extension	GO:1990138	1990138	0	0.1839	0.3034	0	0	0.0189	0.0002	1
presynaptic process involved in chemical synaptic transmission	GO:0099531	99531	0	0.1633	0.2572	0	0	0.0829	0.0015	0
regulation of cellular protein catabolic process	GO:1903362	1903362	0	0.1455	0.1755	0	0	0.0527	0.1274	0
regulation of synaptic transmission, glutamatergic	GO:0051966	51966	0.0001	0.1496	0.3354	0	0	0.0102	0.0002	0
neurotransmitter secretion	GO:0007269	7269	0	0.1607	0.2533	2	0	0.0789	0.0014	5
organic hydroxy compound biosynthetic process	GO:1901617	1901617	0	0.0432	0.0977	0	0	0.059	0.2941	2
signal release from synapse	GO:0099643	99643	0	0.1607	0.2533	0	0	0.0772	0.0012	0
dendritic spine organization	GO:0097061	97061	0	0.1693	0.3074	0	0.0001	0.0122	0.0001	0
multicellular organismal response to stress	GO:0033555	33555	0	0.0823	0.2257	0	0	0.0267	0.1539	2
mitochondrial translation	GO:0032543	32543	0	0.0377	0.0158	0	0	0.1829	0.2521	1
regulation of neurotransmitter levels	GO:0001505	1505	0	0.1508	0.2569	2	0	0.0732	0.0064	1
gene silencing	GO:0016458	16458	0	0.0624	0.2315	0	0	0.0492	0.1435	0
ribonucleoprotein complex assembly	GO:0022618	22618	0	0.1743	0.2364	0	0	0.0441	0.0313	0
response to ethanol	GO:0045471	45471	0	0.0531	0.161	0	0	0.0236	0.2482	0
regulation of calcium ion-dependent exocytosis	GO:0017158	17158	0	0.1368	0.2977	2	0	0.047	0.0043	1
ribonucleoprotein complex subunit organization	GO:0071826	71826	0	0.1736	0.2236	0	0	0.0487	0.0329	0
calcium ion regulated exocytosis	GO:0017156	17156	0	0.1377	0.2751	0	0	0.0604	0.0037	0
regulation of synaptic vesicle transport	GO:1902803	1902803	0	0.1431	0.2597	0	0	0.0636	0.0013	0
positive regulation of synapse assembly	GO:0051965	51965	0	0.1493	0.2994	0	0	0.0176	0.0004	2
regulation of regulated secretory pathway	GO:1903305	1903305	0	0.0751	0.2254	0	0	0.0397	0.1258	0
regulation of short-term neuronal synaptic plasticity	GO:0048172	48172	0	0.1276	0.3058	0	0	0.0273	0.005	0
histone lysine methylation	GO:0034968	34968	0	0.0804	0.1175	0	0	0.0551	0.209	0
synaptic vesicle recycling	GO:0036465	36465	0	0.1459	0.2827	0	0	0.0313	0.0005	0
SCF-dependent proteasomal ubiquitin-dependent protein catabolic process	GO:0031146	31146	0	0.0156	0.0342	0	0	0.1239	0.2829	0
detection of chemical stimulus involved in sensory perception	GO:0050907	50907	0.0001	0.1439	0.0669	0	0	0.1923	0.0523	3
positive regulation of dendrite development	GO:1900006	1900006	0	0.1506	0.2911	0	0	0.0083	0.0033	0
T cell proliferation	GO:0042098	42098	0	0.0219	0.0248	0	0	0.0848	0.3199	0
regulation of proteolysis involved in cellular protein catabolic process	GO:1903050	1903050	0	0.1424	0.1584	0	0	0.0617	0.0883	0
positive regulation of cell morphogenesis involved in differentiation	GO:0010770	10770	0	0.1579	0.2861	0	0	0.0037	0	0
regulation of dendritic spine morphogenesis	GO:0061001	61001	0	0.1329	0.2822	1	0	0.0213	0.0093	1
translational elongation	GO:0006414	6414	0	0.0379	0.0208	1	0	0.156	0.2298	7
antigen processing and presentation of peptide antigen via MHC class I	GO:0002474	2474	0	0.0173	0.0165	0	0.0001	0.1114	0.2991	2
neurotransmitter transport	GO:0006836	6836	0	0.1288	0.2352	0	0	0.0766	0.0019	1
histone methylation	GO:0016571	16571	0	0.0827	0.1201	0	0	0.0494	0.1858	0
positive regulation of excitatory postsynaptic potential	GO:2000463	2000463	0	0.1187	0.2754	1	0	0.0393	0.0029	0
synaptic vesicle exocytosis	GO:0016079	16079	0	0.1241	0.2484	0	0	0.0613	0.0008	1
modulation of excitatory postsynaptic potential	GO:0098815	98815	0	0.1169	0.2736	0	0	0.0396	0.0042	1
translational termination	GO:0006415	6415	0	0.0064	0.0009	0	0	0.1721	0.2527	8
regulation of proteasomal protein catabolic process	GO:0061136	61136	0	0.1308	0.1238	0	0	0.0682	0.1092	0
amine transport	GO:0015837	15837	0	0.1002	0.2685	0	0	0.019	0.043	0
cell-cell adhesion via plasma-membrane adhesion molecules	GO:0098742	98742	0	0.1081	0.2779	0	0	0.0249	0.0191	2
protein stabilization	GO:0050821	50821	0	0.1652	0.1927	0	0	0.0101	0.0603	0
circadian rhythm	GO:0007623	7623	0	0.1152	0.3005	0	0	0.0084	0.0029	0
protein localization to mitochondrion	GO:0070585	70585	0.0001	0.1292	0.0373	0	0	0.0802	0.1789	4
ammonium transport	GO:0015696	15696	0	0.0469	0.0786	0	0	0.0248	0.2749	0
regulation of T cell proliferation	GO:0042129	42129	0	0.0284	0.0346	0	0	0.0673	0.2948	0
G-protein coupled receptor signaling pathway, coupled to cyclic nucleotide second messenger	GO:0007187	7187	0	0.0484	0.1443	0	0	0.0314	0.2004	1
rRNA metabolic process	GO:0016072	16072	0	0.1491	0.1425	0	0.0001	0.0735	0.0579	0
memory	GO:0007613	7613	0.0001	0.1244	0.2661	0	0	0.0319	0.0004	3
dendritic spine morphogenesis	GO:0060997	60997	0.0001	0.1373	0.2694	0	0.0001	0.0158	0	0
regulation of long-term synaptic potentiation	GO:1900271	1900271	0	0.1331	0.2881	0	0	0.0011	0.0001	0
dopamine receptor signaling pathway	GO:0007212	7212	0	0.0651	0.2618	0	0	0.014	0.08	3
hydrogen ion transmembrane transport	GO:1902600	1902600	0	0.1071	0.0461	1	0.0001	0.1107	0.1569	3
rRNA processing	GO:0006364	6364	0	0.1465	0.1357	0	0.0001	0.0769	0.0609	1
synaptic vesicle endocytosis	GO:0048488	48488	0	0.1365	0.245	0	0	0.0366	0.0017	0
proton transport	GO:0015992	15992	0	0.0875	0.0255	0	0.0001	0.1195	0.1864	2
positive regulation of protein catabolic process	GO:0045732	45732	0	0.1242	0.1525	0	0	0.0321	0.1095	0
localization within membrane	GO:0051668	51668	0.0001	0.1274	0.2766	0	0	0.0112	0.0021	1
hydrogen transport	GO:0006818	6818	0	0.0864	0.0242	0	0.0001	0.1195	0.1864	2
positive regulation of dendritic spine development	GO:0060999	60999	0.0001	0.1294	0.2656	0	0	0.016	0.005	1
alcohol biosynthetic process	GO:0046165	46165	0	0.0304	0.051	0	0	0.0646	0.2695	0
behavioral fear response	GO:0001662	1662	0	0.0855	0.2619	0	0	0.0222	0.0456	2
neuron recognition	GO:0008038	8038	0	0.1143	0.2332	0	0	0.0052	0.0619	1
regulation of alcohol biosynthetic process	GO:1902930	1902930	0	0.0043	0.0259	0	0	0.0776	0.3049	0
behavioral defense response	GO:0002209	2209	0	0.0855	0.2552	0	0	0.0218	0.0494	2
Wnt signaling pathway, planar cell polarity pathway	GO:0060071	60071	0	0.0007	0	0	0	0.1048	0.3062	2
establishment of protein localization to mitochondrion	GO:0072655	72655	0.0001	0.1227	0.0356	0	0	0.0782	0.1746	4
chromatin assembly or disassembly	GO:0006333	6333	0	0.0455	0.1489	0	0	0.0548	0.1601	0
adenylate cyclase-inhibiting G-protein coupled receptor signaling pathway	GO:0007193	7193	0	0.0459	0.1555	0	0	0.0179	0.1892	1
negative regulation of synaptic transmission	GO:0050805	50805	0	0.1182	0.2836	0	0	0.0063	0	1
regulation of synaptic vesicle exocytosis	GO:2000300	2000300	0	0.1196	0.2463	0	0	0.0405	0.0007	0
regulation of glutamate receptor signaling pathway	GO:1900449	1900449	0	0.0956	0.261	0	0	0.0375	0.0118	4
myeloid leukocyte migration	GO:0097529	97529	0	0.0272	0.0225	0	0	0.0545	0.3011	0
positive regulation of leukocyte proliferation	GO:0070665	70665	0	0.0269	0.0244	0	0.0001	0.0683	0.285	0
antigen processing and presentation of peptide antigen via MHC class II	GO:0002495	2495	0.0001	0.0256	0.0209	0	0	0.0848	0.2725	0
positive regulation of mononuclear cell proliferation	GO:0032946	32946	0	0.023	0.0228	0	0.0002	0.0684	0.289	0
axon extension	GO:0048675	48675	0	0.1441	0.2518	0	0	0.0073	0	1
peptidyl-lysine methylation	GO:0018022	18022	0	0.0647	0.0863	0	0	0.0532	0.1987	0
ATP biosynthetic process	GO:0006754	6754	0	0.113	0.0509	0	0	0.0519	0.1866	2
negative regulation of cell activation	GO:0050866	50866	0.0001	0.0232	0.0528	0	0	0.0617	0.2636	0
antigen processing and presentation of peptide or polysaccharide antigen via MHC class II	GO:0002504	2504	0	0.0268	0.023	0	0	0.0817	0.2697	0
regulation of cholesterol biosynthetic process	GO:0045540	45540	0	0.013	0.0427	0	0	0.0666	0.2789	0
positive regulation of amine transport	GO:0051954	51954	0	0.1143	0.2843	0	0	0.0008	0	0
negative regulation of cell projection organization	GO:0031345	31345	0.0001	0.1374	0.2531	0	0	0.0074	0	1
positive regulation of lymphocyte proliferation	GO:0050671	50671	0	0.0223	0.0245	0	0.0002	0.0663	0.2843	0
negative regulation of secretion by cell	GO:1903531	1903531	0	0.0142	0.0832	0	0	0.0395	0.2593	1
positive regulation of mitochondrion organization	GO:0010822	10822	0	0.1051	0.0567	0	0	0.044	0.1893	0
regulation of protein polymerization	GO:0032271	32271	0	0.1234	0.2652	0	0	0.006	0.0003	0
vocalization behavior	GO:0071625	71625	0	0.0742	0.2625	0	0	0.0116	0.046	0
associative learning	GO:0008306	8306	0	0.1194	0.2595	0	0	0.0143	0.0001	2
purine nucleoside biosynthetic process	GO:0042451	42451	0.0001	0.1189	0.0782	0	0	0.0367	0.1595	2
purine ribonucleoside biosynthetic process	GO:0046129	46129	0.0001	0.1189	0.0782	0	0	0.0367	0.1595	2
positive regulation of ERK1 and ERK2 cascade	GO:0070374	70374	0	0.0094	0.0045	1	0	0.0649	0.3141	1
regulation of mitochondrion organization	GO:0010821	10821	0	0.1075	0.0413	0	0	0.0593	0.1847	0
regulation of protein localization to membrane	GO:1905475	1905475	0.0001	0.1221	0.2581	0	0.0001	0.0027	0.0098	0
pallium development	GO:0021543	21543	0	0.1182	0.2712	1	0	0.0031	0.0001	0
regulation of establishment of planar polarity	GO:0090175	90175	0	0.0008	0	0	0	0.0979	0.2936	1
positive regulation of neuron death	GO:1901216	1901216	0	0.1122	0.2634	0	0	0.0089	0.0077	0
antigen receptor-mediated signaling pathway	GO:0050851	50851	0	0.014	0.0589	0	0	0.066	0.2531	0
ionotropic glutamate receptor signaling pathway	GO:0035235	35235	0	0.0881	0.2923	1	0	0.0091	0.0024	1
regulation of transcription from RNA polymerase II promoter in response to hypoxia	GO:0061418	61418	0	0.0011	0	0	0.0001	0.1068	0.2839	0
release of cytochrome c from mitochondria	GO:0001836	1836	0	0.061	0.1143	0	0	0.0246	0.1916	0
regulation of extent of cell growth	GO:0061387	61387	0	0.1401	0.2494	0	0	0.0011	0	1
Fc receptor signaling pathway	GO:0038093	38093	0	0.0009	0	0	0	0.0914	0.2982	1
nucleosome organization	GO:0034728	34728	0	0.046	0.1647	0	0	0.0455	0.1301	0
positive regulation of axonogenesis	GO:0050772	50772	0	0.1268	0.257	0	0	0.0025	0	0
protein acetylation	GO:0006473	6473	0.0002	0.1129	0.1604	0	0	0.0134	0.098	0
cytoskeleton-dependent intracellular transport	GO:0030705	30705	0	0.1681	0.2057	0	0	0.01	0.0001	0
positive regulation of T cell activation	GO:0050870	50870	0	0.0216	0.0271	0	0	0.0562	0.279	0
antigen processing and presentation of exogenous peptide antigen via MHC class II	GO:0019886	19886	0	0.0269	0.0244	0	0	0.0798	0.2523	0
postsynaptic density organization	GO:0097106	97106	0	0.0499	0.2215	0	0	0.0102	0.1011	0
postsynaptic specialization organization	GO:0099084	99084	0	0.0499	0.2215	0	0	0.0102	0.1011	0
steroid biosynthetic process	GO:0006694	6694	0	0.0221	0.0549	0	0	0.0438	0.2608	0
fear response	GO:0042596	42596	0	0.0776	0.2358	0	0	0.0223	0.0459	2
regulation of axon extension	GO:0030516	30516	0	0.1359	0.2437	0	0	0.0016	0	1
regulation of amine transport	GO:0051952	51952	0	0.0933	0.2588	0	0	0.0144	0.0147	2
forebrain generation of neurons	GO:0021872	21872	0	0.0493	0.1783	0	0	0.0173	0.1341	1
regulation of actin polymerization or depolymerization	GO:0008064	8064	0	0.1041	0.2608	0	0	0.0038	0.0097	0
positive regulation of leukocyte cell-cell adhesion	GO:1903039	1903039	0	0.0242	0.0276	0	0	0.0574	0.269	0
superoxide anion generation	GO:0042554	42554	0	0.0068	0.0714	0	0	0.0618	0.2363	0
cellular lipid catabolic process	GO:0044242	44242	0	0.0268	0.077	0	0	0.0524	0.22	0
regulation of actin filament length	GO:0030832	30832	0	0.1021	0.2595	0	0	0.0032	0.0081	0
ribosomal small subunit biogenesis	GO:0042274	42274	0	0.1202	0.1802	0	0	0.0313	0.0411	5
purine ribonucleoside triphosphate biosynthetic process	GO:0009206	9206	0.0001	0.1038	0.0401	0	0	0.0539	0.1747	2
purine nucleoside triphosphate biosynthetic process	GO:0009145	9145	0.0001	0.1065	0.044	0	0	0.0512	0.1702	2
transport along microtubule	GO:0010970	10970	0	0.1653	0.1982	0	0	0.0083	0.0001	0
microtubule-based transport	GO:0099111	99111	0	0.1653	0.1982	0	0	0.0083	0.0001	0
clathrin-dependent endocytosis	GO:0072583	72583	0	0.135	0.2141	0	0	0.0225	0.0001	0
actin polymerization or depolymerization	GO:0008154	8154	0	0.1071	0.2551	0	0	0.0036	0.0028	0
protein localization to synapse	GO:0035418	35418	0	0.1045	0.2454	0	0	0.0176	0.0007	0
positive regulation of T cell proliferation	GO:0042102	42102	0	0.0194	0.0128	0	0	0.0566	0.2793	0
leukocyte chemotaxis	GO:0030595	30595	0.0001	0.02	0.0098	0	0	0.0589	0.2793	0
regulation of intrinsic apoptotic signaling pathway	GO:2001242	2001242	0.0001	0.1163	0.2443	0	0	0.0045	0.0018	0
humoral immune response	GO:0006959	6959	0	0.0181	0.0063	0	0	0.0576	0.2847	0
NADH metabolic process	GO:0006734	6734	0	0.0991	0.1327	0	0	0.0347	0.1001	0
mitochondrial membrane organization	GO:0007006	7006	0	0.0927	0.0268	0	0	0.0606	0.1862	1
positive regulation of cell growth	GO:0030307	30307	0	0.1226	0.2422	0	0	0.0014	0	0
response to isoquinoline alkaloid	GO:0014072	14072	0	0.0419	0.1807	0	0	0.0158	0.1273	0
T cell receptor signaling pathway	GO:0050852	50852	0	0.0094	0.031	0	0	0.0673	0.2575	2
regulation of protein binding	GO:0043393	43393	0	0.1291	0.224	0	0	0.0013	0.0107	0
cerebral cortex development	GO:0021987	21987	0	0.111	0.2509	0	0	0.0031	0	1
regulation of neural precursor cell proliferation	GO:2000177	2000177	0	0.0447	0.1864	0	0	0.0412	0.0903	0
gene silencing by RNA	GO:0031047	31047	0.0001	0.0608	0.2288	0	0	0.0207	0.052	0
ribosomal large subunit biogenesis	GO:0042273	42273	0	0.1019	0.1975	0	0	0.0251	0.0377	0
protein depolymerization	GO:0051261	51261	0.0001	0.1178	0.2437	0	0.0001	0.0002	0	0
presynapse assembly	GO:0099054	99054	0	0.0798	0.253	0	0.0001	0.0224	0.0052	0
negative regulation of cell morphogenesis involved in differentiation	GO:0010771	10771	0	0.1194	0.2395	0	0	0.0011	0	1
positive regulation of cellular protein catabolic process	GO:1903364	1903364	0	0.1104	0.086	0	0	0.0276	0.1359	0
response to interferon-gamma	GO:0034341	34341	0	0.0065	0.0008	0	0	0.1207	0.2316	0
negative regulation of dendrite development	GO:2000171	2000171	0	0.0996	0.2533	0	0	0.0034	0.0032	1
regulation of cell size	GO:0008361	8361	0	0.1323	0.2253	0	0	0.0012	0	0
establishment of tissue polarity	GO:0007164	7164	0	0.0024	0	0	0	0.0807	0.2756	0
establishment of planar polarity	GO:0001736	1736	0	0.0022	0	0	0	0.0807	0.2756	0
stem cell differentiation	GO:0048863	48863	0	0.0189	0.0157	0	0	0.0436	0.2802	0
cellular response to ammonium ion	GO:0071242	71242	0.0001	0.0981	0.2505	0	0.0001	0.0085	0.0013	0
cytosolic transport	GO:0016482	16482	0	0.1433	0.1849	0	0	0.0123	0.0177	2
response to cocaine	GO:0042220	42220	0	0.0798	0.2126	0	0	0.0067	0.059	0
protein targeting to mitochondrion	GO:0006626	6626	0.0001	0.0997	0.0253	1	0	0.0691	0.1639	4
apoptotic mitochondrial changes	GO:0008637	8637	0	0.0747	0.0321	0	0.0001	0.0359	0.2146	0
diencephalon development	GO:0021536	21536	0	0.0541	0.1898	0	0	0.0243	0.0884	0
regulation of transcription from RNA polymerase II promoter in response to stress	GO:0043618	43618	0	0.0056	0.0001	0	0.0001	0.0725	0.2781	0
positive regulation of calcium ion-dependent exocytosis	GO:0045956	45956	0	0.0839	0.254	0	0	0.0183	0.0001	0
membrane biogenesis	GO:0044091	44091	0	0.0955	0.2511	0	0	0.0089	0.0002	0
purine nucleoside monophosphate biosynthetic process	GO:0009127	9127	0.0001	0.1043	0.0499	0	0	0.0344	0.1667	2
purine ribonucleoside monophosphate biosynthetic process	GO:0009168	9168	0.0001	0.1043	0.0499	0	0	0.0344	0.1667	2
forebrain neuron differentiation	GO:0021879	21879	0	0.0501	0.1693	0	0	0.0097	0.1252	0
response to alkaloid	GO:0043279	43279	0	0.0954	0.2097	0	0	0.0091	0.0393	0
ensheathment of neurons	GO:0007272	7272	0	0.1043	0.1569	1	0	0.0746	0.0176	3
axon ensheathment	GO:0008366	8366	0	0.1043	0.1569	0	0	0.0746	0.0176	2
regulation of chemotaxis	GO:0050920	50920	0	0.0075	0.0005	0	0	0.0704	0.2743	1
negative regulation of neuron projection development	GO:0010977	10977	0.0001	0.1185	0.2289	0	0	0.0034	0	1
homophilic cell adhesion via plasma membrane adhesion molecules	GO:0007156	7156	0	0.084	0.2505	0	0	0.0106	0.0051	2
peptidyl-lysine acetylation	GO:0018394	18394	0.0002	0.1121	0.1605	0	0	0.0133	0.0642	0
response to alcohol	GO:0097305	97305	0	0.0361	0.1092	0	0	0.0131	0.1916	0
neuron migration	GO:0001764	1764	0.0001	0.1137	0.2072	0	0	0.019	0.0096	0
regulation of cellular ketone metabolic process	GO:0010565	10565	0	0.0183	0.0315	0	0	0.0608	0.2388	1
regulation of long-term neuronal synaptic plasticity	GO:0048169	48169	0	0.0829	0.2459	0	0	0.0178	0.0017	0
regulation of cholesterol metabolic process	GO:0090181	90181	0.0001	0.0137	0.0158	0	0.0001	0.0601	0.2584	0
negative regulation of translation	GO:0017148	17148	0.0001	0.0905	0.206	0	0	0.0186	0.0323	0
cellular response to interferon-gamma	GO:0071346	71346	0	0.0018	0.0001	0	0	0.1102	0.2342	0
neuromuscular process	GO:0050905	50905	0	0.105	0.2354	0	0	0.0052	0.0002	1
macrophage migration	GO:1905517	1905517	0.0001	0.0008	0	0	0	0.0521	0.2916	0
ribonucleoprotein complex export from nucleus	GO:0071426	71426	0.0001	0.0907	0.1103	0	0	0.0425	0.1006	0
response to morphine	GO:0043278	43278	0	0.0349	0.1652	0	0	0.0158	0.1273	0
positive regulation of protein polymerization	GO:0032273	32273	0	0.0832	0.2576	0	0	0.0018	0	0
internal protein amino acid acetylation	GO:0006475	6475	0.0002	0.1092	0.14	0	0	0.0144	0.0787	0
glycolytic process through fructose-6-phosphate	GO:0061615	61615	0	0.0581	0.1118	0	0	0.0389	0.1335	0
RNA export from nucleus	GO:0006405	6405	0	0.0836	0.0791	0	0	0.0483	0.1307	1
protein-DNA complex subunit organization	GO:0071824	71824	0	0.0624	0.1481	0	0	0.0425	0.0877	0
gamma-aminobutyric acid signaling pathway	GO:0007214	7214	0	0.0796	0.2602	0	0	0.0001	0	1
histone acetylation	GO:0016573	16573	0.0001	0.1034	0.1279	0	0	0.0154	0.0932	0
internal peptidyl-lysine acetylation	GO:0018393	18393	0.0002	0.105	0.1377	0	0	0.0146	0.082	0
regulation of macroautophagy	GO:0016241	16241	0.0001	0.0715	0.012	0	0	0.0763	0.1787	1
antibacterial humoral response	GO:0019731	19731	0	0.0012	0.0037	0	0	0.0365	0.2965	0
cofactor biosynthetic process	GO:0051188	51188	0	0.0605	0.1016	0	0	0.0378	0.138	1
regulation of neurotransmitter receptor activity	GO:0099601	99601	0	0.0836	0.2234	0	0	0.0297	0.0011	1
mitochondrial transmembrane transport	GO:1990542	1990542	0	0.0666	0.0234	0	0	0.0693	0.1783	3
regulation of superoxide anion generation	GO:0032928	32928	0	0.0156	0.1083	0	0	0.0535	0.1596	0
positive regulation of dendrite morphogenesis	GO:0050775	50775	0	0.1029	0.2263	0	0	0.0072	0	0
regulation of stem cell differentiation	GO:2000736	2000736	0	0.0051	0.0052	0	0	0.052	0.274	0
ribonucleoprotein complex localization	GO:0071166	71166	0.0001	0.088	0.1118	0	0	0.0418	0.0944	0
receptor internalization	GO:0031623	31623	0	0.0611	0.213	0	0	0.0059	0.0556	0
DNA conformation change	GO:0071103	71103	0.0001	0.0294	0.0908	0	0.0001	0.0508	0.1646	0
interleukin-1-mediated signaling pathway	GO:0070498	70498	0	0.0002	0.0001	0	0	0.0832	0.252	0
aerobic respiration	GO:0009060	9060	0	0.0937	0.034	0	0.0001	0.0489	0.1581	0
cellular response to metal ion	GO:0071248	71248	0	0.0267	0.0293	0	0	0.0331	0.2451	1
myelination	GO:0042552	42552	0	0.0975	0.1458	0	0	0.0675	0.0213	2
positive regulation of binding	GO:0051099	51099	0	0.0957	0.2343	0	0.0001	0.0001	0	0
regulation of DNA-templated transcription in response to stress	GO:0043620	43620	0	0.0077	0.0001	0	0.0001	0.066	0.2562	0
neuromuscular process controlling balance	GO:0050885	50885	0	0.0878	0.242	0	0	0.0001	0	0
detection of chemical stimulus	GO:0009593	9593	0	0.1208	0.0274	0	0	0.1633	0.0174	1
ribonucleoside triphosphate biosynthetic process	GO:0009201	9201	0.0001	0.1052	0.0422	0	0	0.0478	0.1334	3
Arp2/3 complex-mediated actin nucleation	GO:0034314	34314	0.0001	0.096	0.2152	0	0	0.006	0.0098	0
DNA packaging	GO:0006323	6323	0.0001	0.0359	0.1431	0	0.0001	0.026	0.1212	0
positive regulation of cellular amide metabolic process	GO:0034250	34250	0	0.1155	0.2082	0	0.0001	0.001	0	0
multi-organism behavior	GO:0051705	51705	0	0.0837	0.2277	0	0	0.0127	0	0
positive regulation of protein binding	GO:0032092	32092	0	0.0831	0.2399	0	0	0.0001	0	0
energy coupled proton transport, down electrochemical gradient	GO:0015985	15985	0	0.09	0.0373	0	0	0.0679	0.1278	3
ATP synthesis coupled proton transport	GO:0015986	15986	0	0.09	0.0373	0	0	0.0679	0.1278	3
synaptic vesicle clustering	GO:0097091	97091	0	0.0767	0.2411	0	0	0.0028	0.0015	0
visual behavior	GO:0007632	7632	0	0.0941	0.2167	0	0	0.0105	0.0001	1
cellular response to hypoxia	GO:0071456	71456	0	0.0412	0.0232	0	0	0.042	0.2145	0
regulation of muscle adaptation	GO:0043502	43502	0	0.0702	0.2493	0	0	0.0004	0	1
positive regulation of endocytosis	GO:0045807	45807	0	0.0656	0.2469	0	0	0.0038	0.0031	0
catecholamine transport	GO:0051937	51937	0.0001	0.0936	0.1991	0	0	0.0156	0.01	0
cellular response to oxygen levels	GO:0071453	71453	0	0.0518	0.0269	0	0	0.0433	0.1955	0
regulation of actin filament polymerization	GO:0030833	30833	0	0.0853	0.2276	0	0	0.0029	0.0011	0
regulation of dopamine metabolic process	GO:0042053	42053	0	0.0958	0.1995	0	0	0.0016	0.0198	0
neuropeptide signaling pathway	GO:0007218	7218	0.0001	0.0848	0.2141	0	0	0.0164	0.0013	2
negative regulation of neuron apoptotic process	GO:0043524	43524	0.0001	0.0983	0.2133	0	0	0.0039	0.001	0
dopamine metabolic process	GO:0042417	42417	0	0.0959	0.2198	0	0	0.0007	0	0
ribonucleoside biosynthetic process	GO:0042455	42455	0.0002	0.1201	0.0909	0	0	0.0312	0.0742	3
tricarboxylic acid cycle	GO:0006099	6099	0	0.0982	0.0605	1	0	0.0412	0.116	1
feeding behavior	GO:0007631	7631	0	0.0619	0.2134	0	0	0.0341	0.006	0
social behavior	GO:0035176	35176	0	0.0724	0.2294	0	0	0.0132	0.0003	0
intraspecies interaction between organisms	GO:0051703	51703	0	0.0724	0.2294	0	0	0.0132	0.0003	0
positive regulation of neural precursor cell proliferation	GO:2000179	2000179	0	0.022	0.1458	0	0	0.0334	0.1121	0
monocarboxylic acid biosynthetic process	GO:0072330	72330	0	0.0448	0.1354	0	0	0.0355	0.0975	0
adult locomotory behavior	GO:0008344	8344	0	0.109	0.2026	1	0.0001	0.0006	0	1
nucleic acid transport	GO:0050657	50657	0	0.0972	0.083	0	0	0.0392	0.0924	0
RNA transport	GO:0050658	50658	0	0.0972	0.083	0	0	0.0392	0.0924	0
long term synaptic depression	GO:0060292	60292	0	0.0808	0.2288	0	0	0.0016	0	0
keratinization	GO:0031424	31424	0	0.0006	0.001	0	0	0.2482	0.061	0
receptor clustering	GO:0043113	43113	0	0.0756	0.2313	0	0	0.0037	0	0
organelle disassembly	GO:1903008	1903008	0	0.1052	0.0248	0	0	0.0527	0.1279	0
ribosome assembly	GO:0042255	42255	0	0.1061	0.1947	0	0	0.0054	0.0042	0
adenylate cyclase-modulating G-protein coupled receptor signaling pathway	GO:0007188	7188	0.0001	0.0545	0.1609	0	0	0.0166	0.078	1
inner mitochondrial membrane organization	GO:0007007	7007	0	0.0261	0.004	0	0	0.0886	0.1908	0
mitophagy	GO:0000422	422	0	0.1073	0.0259	0	0	0.0458	0.13	0
regulation of catecholamine metabolic process	GO:0042069	42069	0	0.0914	0.1962	0	0	0.0016	0.0198	0
mitochondrion disassembly	GO:0061726	61726	0	0.1073	0.0259	0	0	0.0458	0.13	0
regulation of neurotransmitter transport	GO:0051588	51588	0	0.1026	0.1388	0	0	0.0618	0.0055	2
regulation of neurotransmitter secretion	GO:0046928	46928	0	0.1076	0.1383	0	0	0.0588	0.0022	2
regulation of morphogenesis of an epithelium	GO:1905330	1905330	0	0.0165	0.0029	0	0	0.043	0.2444	0
positive regulation of amino acid transport	GO:0051957	51957	0	0.0647	0.2415	0	0	0.0002	0	0
central nervous system neuron development	GO:0021954	21954	0.0001	0.0871	0.209	0	0.0001	0.0088	0.0014	2
regulation of protein ubiquitination	GO:0031396	31396	0	0.1052	0.1963	0	0	0.0036	0.0001	0
detection of stimulus involved in sensory perception	GO:0050906	50906	0	0.1139	0.0465	0	0	0.1279	0.0169	1
dopamine transport	GO:0015872	15872	0	0.0831	0.2102	0	0	0.0107	0.0006	0
interferon-gamma-mediated signaling pathway	GO:0060333	60333	0	0.0001	0	0	0	0.1052	0.1989	1
inhibitory postsynaptic potential	GO:0060080	60080	0	0.0671	0.2336	0	0	0.0031	0	0
fatty acid beta-oxidation	GO:0006635	6635	0	0.0258	0.0469	1	0	0.0537	0.1767	2
cellular response to decreased oxygen levels	GO:0036294	36294	0	0.0482	0.0209	0	0	0.0373	0.1965	0
Rac protein signal transduction	GO:0016601	16601	0	0.0629	0.235	0	0	0.0007	0.0032	0
catecholamine metabolic process	GO:0006584	6584	0	0.0874	0.2118	0	0	0.0019	0.0001	1
catechol-containing compound metabolic process	GO:0009712	9712	0	0.0874	0.2118	0	0	0.0019	0.0001	1
regulation of histone methylation	GO:0031060	31060	0	0.0496	0.0701	0	0	0.0316	0.1495	0
regulation of hematopoietic progenitor cell differentiation	GO:1901532	1901532	0	0.0033	0	0	0	0.056	0.2415	0
regulation of dephosphorylation	GO:0035303	35303	0	0.0958	0.1989	0	0	0.0054	0	1
regulation of leukocyte migration	GO:0002685	2685	0	0.0095	0.0007	1	0	0.0507	0.2389	0
cytokine secretion	GO:0050663	50663	0.0002	0.0058	0.0025	0	0	0.0623	0.2291	0
postsynapse assembly	GO:0099068	99068	0	0.0588	0.2393	0	0	0.0012	0	0
long-term memory	GO:0007616	7616	0	0.0777	0.2085	0	0	0.0123	0.0003	1
ribonucleoside monophosphate biosynthetic process	GO:0009156	9156	0.0001	0.1041	0.0503	0	0	0.0333	0.1106	2
positive regulation of translation	GO:0045727	45727	0	0.1083	0.1891	0	0.0001	0.0007	0	0
mRNA transport	GO:0051028	51028	0	0.07	0.0575	0	0	0.0425	0.1262	0
fatty acid catabolic process	GO:0009062	9062	0.0001	0.0326	0.0542	0	0	0.0354	0.1735	1
regulation of microtubule cytoskeleton organization	GO:0070507	70507	0	0.1173	0.1727	0	0	0.005	0	0
protein sumoylation	GO:0016925	16925	0	0.0609	0.1703	0	0	0.0275	0.036	0
cristae formation	GO:0042407	42407	0	0.0063	0.0018	0	0.0001	0.0869	0.1983	0
cell recognition	GO:0008037	8037	0	0.0589	0.1264	0	0	0.0067	0.0995	0
establishment of RNA localization	GO:0051236	51236	0	0.0919	0.068	0	0	0.0373	0.094	0
positive regulation of intracellular steroid hormone receptor signaling pathway	GO:0033145	33145	0	0.062	0.2289	0	0	0.0002	0	0
negative regulation of mRNA processing	GO:0050686	50686	0.0001	0.0754	0.1998	0	0	0.0054	0.0104	0
chromatin assembly	GO:0031497	31497	0	0.0218	0.0649	0	0	0.0426	0.1616	0
regulation of alpha-amino-3-hydroxy-5-methyl-4-isoxazole propionate selective glutamate receptor activity	GO:2000311	2000311	0	0.0471	0.2325	0	0	0.0088	0.002	1
regulation of histone modification	GO:0031056	31056	0	0.1032	0.1668	0	0.0001	0.0035	0.0168	0
acute inflammatory response	GO:0002526	2526	0	0.0279	0.0286	0	0	0.0288	0.2047	0
regulation of stem cell proliferation	GO:0072091	72091	0	0.0523	0.2286	0	0	0.0086	0	0
postsynaptic membrane organization	GO:0001941	1941	0	0.0747	0.2014	0	0.0001	0.0036	0.0084	0
membrane assembly	GO:0071709	71709	0	0.0663	0.2128	0	0	0.0083	0.0002	0
regulation of cytokine secretion	GO:0050707	50707	0.0002	0.0064	0.0045	0	0	0.0514	0.2248	0
regulation of RNA binding	GO:1905214	1905214	0	0.0764	0.2103	0	0	0	0	0
positive regulation of chemotaxis	GO:0050921	50921	0	0.008	0.0002	0	0	0.0518	0.2261	0
regulation of amino acid transport	GO:0051955	51955	0	0.0461	0.2392	0	0	0.0005	0	0
synaptic transmission, GABAergic	GO:0051932	51932	0	0.0993	0.1834	0	0	0.0027	0.0001	0
regulation of wound healing	GO:0061041	61041	0	0.0158	0.041	0	0	0.0479	0.1801	0
nucleobase-containing compound transport	GO:0015931	15931	0	0.0985	0.0786	0	0	0.0407	0.0668	0
circadian regulation of gene expression	GO:0032922	32922	0	0.0432	0.2111	0	0	0.0123	0.0175	0
lipid oxidation	GO:0034440	34440	0	0.0332	0.0932	0	0.0001	0.0365	0.1208	1
negative regulation of mRNA metabolic process	GO:1903312	1903312	0.0001	0.0771	0.2005	0	0	0.0031	0.0027	0
visual learning	GO:0008542	8542	0	0.083	0.1908	0	0	0.0081	0.0001	1
nucleoside biosynthetic process	GO:0009163	9163	0.0002	0.1241	0.098	0	0	0.0214	0.0384	1
negative regulation of MAPK cascade	GO:0043409	43409	0	0.072	0.1954	0	0	0.0144	0.0001	0
protein methylation	GO:0006479	6479	0	0.0554	0.0397	0	0	0.0364	0.1499	0
protein alkylation	GO:0008213	8213	0	0.0554	0.0397	0	0	0.0364	0.1499	0
glycosyl compound biosynthetic process	GO:1901659	1901659	0	0.1191	0.096	0	0	0.0232	0.0424	1
glial cell development	GO:0021782	21782	0	0.0435	0.0907	0	0	0.0959	0.0498	0
interleukin-1 beta production	GO:0032611	32611	0	0.0071	0.0044	0	0	0.0396	0.2283	0
nucleoside triphosphate biosynthetic process	GO:0009142	9142	0.0001	0.1051	0.0418	0	0	0.0377	0.0946	2
catecholamine secretion	GO:0050432	50432	0.0001	0.083	0.1756	0	0	0.0133	0.0067	0
membrane depolarization	GO:0051899	51899	0	0.057	0.2123	1	0	0.0052	0.004	3
RNA localization	GO:0006403	6403	0	0.1303	0.0674	0	0	0.0352	0.0452	0
central nervous system neuron differentiation	GO:0021953	21953	0	0.0781	0.1837	0	0	0.0103	0.0053	0
actin filament polymerization	GO:0030041	30041	0	0.0766	0.1953	0	0	0.0034	0.0014	0
regulation of response to wounding	GO:1903034	1903034	0	0.0082	0.0072	0	0	0.049	0.2122	0
negative regulation of RNA splicing	GO:0033119	33119	0	0.0504	0.1604	0	0	0.0051	0.0604	0
homotypic cell-cell adhesion	GO:0034109	34109	0	0.016	0.026	0	0	0.0497	0.1838	0
regulation of microtubule-based process	GO:0032886	32886	0	0.1212	0.1504	0	0	0.0036	0	0
positive regulation of synaptic transmission, glutamatergic	GO:0051968	51968	0	0.07	0.1982	0	0	0.0063	0.0005	0
interleukin-1 production	GO:0032612	32612	0	0.0125	0.0089	0	0	0.0427	0.2106	1
regulation of circadian rhythm	GO:0042752	42752	0	0.0527	0.2144	0	0	0.0067	0.0005	1
regulation of glutamate secretion	GO:0014048	14048	0	0.0467	0.2267	0	0	0.0007	0	0
regulation of N-methyl-D-aspartate selective glutamate receptor activity	GO:2000310	2000310	0	0.0606	0.2024	0	0	0.0105	0.0001	0
cellular response to cadmium ion	GO:0071276	71276	0	0.0173	0.0153	0	0	0.0208	0.2197	2
platelet activation	GO:0030168	30168	0	0.0067	0.0617	0	0	0.0365	0.1681	1
monocarboxylic acid catabolic process	GO:0072329	72329	0	0.0262	0.061	0	0	0.0391	0.1466	0
receptor metabolic process	GO:0043112	43112	0.0001	0.0706	0.1192	0	0.0001	0.0103	0.0727	0
cellular response to interleukin-1	GO:0071347	71347	0	0.0026	0.0008	0	0	0.0563	0.212	0
cell junction assembly	GO:0034329	34329	0.0001	0.0385	0.1897	0	0	0.0432	0.0001	1
calcium ion import	GO:0070509	70509	0.0001	0.0208	0.1376	0	0.0001	0.0158	0.0973	0
fatty acid biosynthetic process	GO:0006633	6633	0	0.041	0.1278	0	0	0.0265	0.0746	0
calcium-mediated signaling	GO:0019722	19722	0	0.0214	0.0955	0	0	0.01	0.143	0
regulation of transcription from RNA polymerase I promoter	GO:0006356	6356	0	0.0746	0.1913	0	0	0.0017	0	0
mRNA stabilization	GO:0048255	48255	0	0.0402	0.2267	0	0	0.0007	0	0
organelle transport along microtubule	GO:0072384	72384	0	0.111	0.0984	0	0.0001	0.0146	0.0432	1
negative regulation of protein serine/threonine kinase activity	GO:0071901	71901	0	0.078	0.1745	0	0.0001	0.0102	0.004	0
ATP hydrolysis coupled transmembrane transport	GO:0090662	90662	0	0.0475	0.0728	0	0	0.0455	0.0998	1
non-canonical Wnt signaling pathway	GO:0035567	35567	0	0.0022	0	0	0	0.045	0.2181	1
citrate metabolic process	GO:0006101	6101	0	0.0829	0.0374	1	0.0001	0.0334	0.1102	1
actin nucleation	GO:0045010	45010	0	0.0698	0.1925	0	0	0.0014	0.0001	0
morphogenesis of a polarized epithelium	GO:0001738	1738	0	0.0019	0	0	0	0.0478	0.2139	0
histone H3-K4 methylation	GO:0051568	51568	0.0001	0.0528	0.0829	0	0	0.0135	0.1141	0
positive regulation of axon extension	GO:0045773	45773	0	0.0894	0.1721	0	0	0.0015	0	0
regulation of catecholamine secretion	GO:0050433	50433	0.0001	0.0713	0.1727	0	0	0.0111	0.0068	0
Golgi localization	GO:0051645	51645	0	0.0635	0.1982	0	0	0	0	0
regulation of glial cell differentiation	GO:0045685	45685	0	0.0481	0.169	0	0.0001	0.0431	0.0008	0
glutamate secretion	GO:0014047	14047	0.0001	0.0556	0.1937	0	0	0.0113	0.0002	2
prepulse inhibition	GO:0060134	60134	0	0.0425	0.2127	0	0.0001	0.0041	0.0003	0
regulation of release of cytochrome c from mitochondria	GO:0090199	90199	0	0.0484	0.0847	0	0	0.0207	0.1057	0
dopamine secretion	GO:0014046	14046	0	0.0662	0.1762	0	0	0.0104	0.0059	0
regulation of dopamine secretion	GO:0014059	14059	0	0.0662	0.1762	0	0	0.0104	0.0059	1
auditory behavior	GO:0031223	31223	0.0001	0.0306	0.2238	0	0	0.0011	0.0022	0
negative regulation of dephosphorylation	GO:0035305	35305	0	0.0815	0.1716	0	0	0.0043	0	0
glycoside metabolic process	GO:0016137	16137	0	0.0002	0	0	0	0.0399	0.217	0
regulation of reactive oxygen species metabolic process	GO:2000377	2000377	0.0001	0.0068	0.0319	0	0	0.0462	0.1714	0
regulation of sodium ion transport	GO:0002028	2028	0	0.0641	0.1917	0	0	0.0003	0	1
retina development in camera-type eye	GO:0060041	60041	0	0.0053	0.0003	0	0	0.0418	0.2082	0
regulation of muscle cell differentiation	GO:0051147	51147	0	0.0582	0.1893	0	0	0.0077	0	0
positive regulation of immune effector process	GO:0002699	2699	0	0.0069	0.01	0	0	0.029	0.2092	0
regulation of protein dephosphorylation	GO:0035304	35304	0	0.0679	0.1783	0	0	0.0082	0.0001	1
negative regulation of axonogenesis	GO:0050771	50771	0	0.0688	0.1825	0	0	0.0028	0	1
cellular amino acid catabolic process	GO:0009063	9063	0	0.0201	0.1023	0	0	0.0411	0.0903	0
regulation of calcium-mediated signaling	GO:0050848	50848	0	0.0032	0.0001	0	0	0.0126	0.2377	0
regulation of neuroblast proliferation	GO:1902692	1902692	0	0.0438	0.2074	0	0	0.0022	0	0
negative regulation of vasculature development	GO:1901343	1901343	0	0.0029	0.0005	0	0	0.0606	0.1893	0
regulation of muscle hypertrophy	GO:0014743	14743	0	0.0475	0.205	0	0	0.0003	0	1
sensory perception of pain	GO:0019233	19233	0	0.0578	0.1867	0	0	0.0043	0.0022	1
long-chain fatty acid metabolic process	GO:0001676	1676	0.0001	0.0004	0	0	0	0.0251	0.2254	0
regulation of phosphatase activity	GO:0010921	10921	0	0.0698	0.1764	0	0	0.0046	0	1
NIK/NF-kappaB signaling	GO:0038061	38061	0	0.0034	0.0006	0	0	0.0523	0.1938	2
mating behavior	GO:0007617	7617	0	0.0283	0.2179	0	0	0.0037	0	0
hematopoietic stem cell differentiation	GO:0060218	60218	0	0.0005	0	0	0.0001	0.0495	0.1999	0
axo-dendritic transport	GO:0008088	8088	0	0.1184	0.105	0	0	0.0209	0.0053	0
vacuolar transport	GO:0007034	7034	0	0.1395	0.1081	0	0	0.0018	0	0
negative regulation of gene expression, epigenetic	GO:0045814	45814	0	0.0076	0.0173	0	0	0.045	0.1791	0
intrinsic apoptotic signaling pathway in response to endoplasmic reticulum stress	GO:0070059	70059	0	0.0604	0.1868	0	0	0.0007	0	0
receptor localization to synapse	GO:0097120	97120	0	0.0556	0.1804	0	0	0.0107	0.0008	0
energy coupled proton transmembrane transport, against electrochemical gradient	GO:0015988	15988	0	0.0423	0.0597	1	0	0.0455	0.0998	1
ATP hydrolysis coupled proton transport	GO:0015991	15991	0	0.0423	0.0597	1	0	0.0455	0.0998	1
muscle adaptation	GO:0043500	43500	0	0.0402	0.2041	0	0	0.0014	0	0
neural precursor cell proliferation	GO:0061351	61351	0.0001	0.0514	0.1512	0	0.0001	0.0323	0.0108	0
positive regulation of anion transport	GO:1903793	1903793	0	0.051	0.1937	0	0	0	0	0
positive regulation of organic acid transport	GO:0032892	32892	0	0.0482	0.196	0	0	0.0001	0	0
antimicrobial humoral response	GO:0019730	19730	0	0.0002	0.0002	0	0	0.0247	0.219	0
spindle organization	GO:0007051	7051	0	0.0702	0.1615	0	0	0.0098	0.0022	0
tRNA aminoacylation for protein translation	GO:0006418	6418	0	0.0699	0.0196	0	0	0.0548	0.0993	2
NAD metabolic process	GO:0019674	19674	0.0001	0.0474	0.1279	0	0	0.0102	0.0581	1
positive regulation of cytoskeleton organization	GO:0051495	51495	0	0.0583	0.1764	0	0	0.0071	0.0016	0
regulation of cardiac muscle hypertrophy	GO:0010611	10611	0	0.0463	0.1964	0	0	0.0004	0	1
intracellular steroid hormone receptor signaling pathway	GO:0030518	30518	0.0001	0.0742	0.1641	0	0	0.0046	0	0
regulation of ion homeostasis	GO:2000021	2000021	0	0.0287	0.1833	0	0	0.0121	0.0188	0
reproductive behavior	GO:0019098	19098	0	0.0346	0.2066	0	0	0.0014	0	0
positive regulation of exocytosis	GO:0045921	45921	0	0.0666	0.1311	0	0	0.0088	0.0358	0
cellular response to inorganic substance	GO:0071241	71241	0	0.0224	0.0211	0	0	0.0173	0.1815	1
tRNA aminoacylation	GO:0043039	43039	0	0.0622	0.0146	0	0	0.0543	0.1111	2
positive regulation of protein localization to membrane	GO:1905477	1905477	0	0.0562	0.1839	0	0.0001	0.002	0	0
negative regulation of protein dephosphorylation	GO:0035308	35308	0	0.0465	0.1909	0	0.0001	0.0038	0.0003	0
vesicle cytoskeletal trafficking	GO:0099518	99518	0	0.079	0.1297	0	0	0.0115	0.0209	0
regulation of leukocyte chemotaxis	GO:0002688	2688	0	0.004	0	0	0	0.0371	0.1989	0
detection of chemical stimulus involved in sensory perception of smell	GO:0050911	50911	0	0.0061	0.0005	0	0	0.2026	0.0303	2
positive regulation of cardiac muscle hypertrophy	GO:0010613	10613	0	0.0377	0.2013	0	0	0.0003	0	1
positive regulation of muscle hypertrophy	GO:0014742	14742	0	0.0377	0.2013	0	0	0.0003	0	1
regulation of chromatin organization	GO:1902275	1902275	0	0.0867	0.1279	0	0.0001	0.0058	0.0184	0
tricarboxylic acid metabolic process	GO:0072350	72350	0	0.0871	0.0387	0	0.0002	0.0266	0.0861	1
vesicle transport along microtubule	GO:0047496	47496	0.0001	0.0645	0.0754	0	0	0.0176	0.0802	0
cellular response to catecholamine stimulus	GO:0071870	71870	0	0.0628	0.1738	0	0	0.0004	0	1
response to catecholamine	GO:0071869	71869	0	0.0628	0.1738	0	0	0.0003	0	1
regulation of cellular response to hypoxia	GO:1900037	1900037	0	0.0596	0.1762	0	0	0.0006	0.0004	0
vacuole organization	GO:0007033	7033	0	0.1306	0.0345	0	0	0.037	0.0341	1
acute inflammatory response to antigenic stimulus	GO:0002438	2438	0	0.0009	0	0	0	0.0072	0.2278	0
negative regulation of protein ubiquitination	GO:0031397	31397	0.0001	0.0519	0.1829	0	0	0.0009	0.0001	1
positive regulation of dendritic spine morphogenesis	GO:0061003	61003	0	0.0658	0.1596	0	0	0.0103	0	0
clathrin coat assembly	GO:0048268	48268	0	0.0831	0.1519	0	0	0.0003	0	0
protein export from nucleus	GO:0006611	6611	0.0001	0.0997	0.1352	0	0	0.0002	0	0
regulation of acute inflammatory response	GO:0002673	2673	0	0.0023	0.0007	0	0	0.0184	0.2136	0
regulation of G-protein coupled receptor protein signaling pathway	GO:0008277	8277	0	0.026	0.0241	0	0	0.0139	0.1703	1
negative regulation of neuron projection regeneration	GO:0070571	70571	0	0.045	0.1893	0	0	0	0	0
tumor necrosis factor-mediated signaling pathway	GO:0033209	33209	0	0.0087	0.0052	0	0	0.0501	0.1697	0
regulation of tumor necrosis factor production	GO:0032680	32680	0	0.0069	0.0028	0	0	0.0438	0.18	0
positive regulation of actin filament polymerization	GO:0030838	30838	0	0.0489	0.1808	0	0	0.0029	0.0006	0
positive regulation of cell-substrate adhesion	GO:0010811	10811	0	0.0069	0.0001	0	0	0.0271	0.1986	1
regulation of membrane depolarization	GO:0003254	3254	0	0.0367	0.1932	0	0	0.0002	0.0025	0
tumor necrosis factor production	GO:0032640	32640	0	0.006	0.0026	0	0	0.047	0.1766	0
positive regulation of proteolysis involved in cellular protein catabolic process	GO:1903052	1903052	0	0.101	0.0631	0	0	0.0324	0.0355	0
regulation of endoplasmic reticulum stress-induced intrinsic apoptotic signaling pathway	GO:1902235	1902235	0	0.0558	0.1759	0	0	0.0001	0	0
alpha-amino acid metabolic process	GO:1901605	1901605	0	0.0455	0.1546	0	0	0.0258	0.0057	0
detoxification	GO:0098754	98754	0	0.0017	0.0013	0	0.0001	0.0309	0.197	0
positive regulation of neurotransmitter transport	GO:0051590	51590	0	0.0698	0.0722	0	0.0001	0.0333	0.0545	1
positive regulation of neuroblast proliferation	GO:0002052	2052	0	0.0369	0.1908	0	0	0.0017	0.0001	0
endothelial cell migration	GO:0043542	43542	0	0.0106	0.0483	0	0	0.0554	0.1147	0
positive regulation of intrinsic apoptotic signaling pathway	GO:2001244	2001244	0	0.0442	0.1826	0	0	0.001	0	0
negative regulation of leukocyte activation	GO:0002695	2695	0.0001	0.0162	0.0296	0	0	0.0346	0.1472	0
posttranscriptional gene silencing by RNA	GO:0035194	35194	0.0002	0.045	0.1409	0	0	0.0145	0.0267	0
posttranscriptional gene silencing	GO:0016441	16441	0.0002	0.0431	0.139	0	0	0.0156	0.029	0
regulation of mitochondrial membrane potential	GO:0051881	51881	0	0.0867	0.0419	0	0	0.0171	0.0809	0
mating	GO:0007618	7618	0.0001	0.0262	0.1816	0	0	0.018	0.0003	0
fatty acid oxidation	GO:0019395	19395	0	0.026	0.0642	0	0.0001	0.035	0.1009	2
response to cadmium ion	GO:0046686	46686	0	0.0189	0.0115	0	0	0.0186	0.1764	1
mechanosensory behavior	GO:0007638	7638	0.0001	0.0245	0.2003	0	0	0.0005	0	0
positive regulation of lipid metabolic process	GO:0045834	45834	0.0001	0.0479	0.1724	0	0	0.0046	0.0001	1
mRNA export from nucleus	GO:0006406	6406	0	0.0439	0.0198	0	0	0.048	0.1131	1
mRNA-containing ribonucleoprotein complex export from nucleus	GO:0071427	71427	0	0.0439	0.0198	0	0	0.048	0.1131	0
regulation of mRNA stability	GO:0043488	43488	0	0.021	0.0945	0	0	0.0365	0.0717	2
protein N-linked glycosylation	GO:0006487	6487	0	0.0271	0.005	0	0	0.0161	0.1753	0
astrocyte differentiation	GO:0048708	48708	0	0.0278	0.1321	0	0	0.0584	0.0052	0
response to interleukin-1	GO:0070555	70555	0	0.0015	0.0004	0	0.0001	0.0477	0.1738	0
positive regulation of Wnt signaling pathway	GO:0030177	30177	0	0.0077	0.0015	0	0	0.0373	0.1767	0
keratinocyte differentiation	GO:0030216	30216	0	0.0004	0	0	0	0.198	0.0248	0
macrophage chemotaxis	GO:0048246	48246	0.0001	0.0004	0	0	0	0.0199	0.2028	0
cerebral cortex radially oriented cell migration	GO:0021799	21799	0	0.0451	0.1733	0	0	0.0043	0	0
response to toxic substance	GO:0009636	9636	0	0.0132	0.0617	0	0	0.0231	0.1242	0
regulation of gliogenesis	GO:0014013	14013	0.0001	0.0418	0.1232	0	0	0.052	0.0051	0
positive regulation of canonical Wnt signaling pathway	GO:0090263	90263	0	0.0047	0.0011	0	0.0001	0.0408	0.1754	1
positive regulation of neuron apoptotic process	GO:0043525	43525	0.0001	0.0581	0.1633	0	0	0.0002	0	0
regulation of Ras protein signal transduction	GO:0046578	46578	0	0.0402	0.1592	0	0	0.0208	0.0012	1
negative regulation of blood vessel morphogenesis	GO:2000181	2000181	0	0.0028	0.0006	0	0	0.0447	0.1732	0
regulation of lipid biosynthetic process	GO:0046890	46890	0.0001	0.0328	0.0974	0	0	0.0255	0.0655	0
amino acid activation	GO:0043038	43038	0	0.0619	0.0139	0	0	0.0507	0.0946	2
regulation of protein localization to cell periphery	GO:1904375	1904375	0	0.0694	0.151	0	0	0.0007	0	0
nucleoside monophosphate biosynthetic process	GO:0009124	9124	0.0001	0.1011	0.0523	0	0	0.0196	0.0479	1
negative regulation of protein modification by small protein conjugation or removal	GO:1903321	1903321	0.0001	0.0477	0.1714	0	0	0.0012	0.0006	1
histone H4 acetylation	GO:0043967	43967	0	0.0932	0.068	0	0	0.0129	0.0464	0
cytokinesis	GO:0000910	910	0	0.0801	0.1381	0	0	0.0012	0	0
negative regulation of MAP kinase activity	GO:0043407	43407	0	0.0568	0.1274	0	0	0.0154	0.0192	0
negative regulation of G2/M transition of mitotic cell cycle	GO:0010972	10972	0	0.0019	0.0004	0	0.0001	0.0675	0.1489	0
regulation of proteasomal ubiquitin-dependent protein catabolic process	GO:0032434	32434	0	0.1102	0.0913	0	0.0001	0.0119	0.0048	0
cellular response to molecule of bacterial origin	GO:0071219	71219	0	0.0047	0.0058	0	0.0001	0.0375	0.1702	0
carbohydrate biosynthetic process	GO:0016051	16051	0.0001	0.0168	0.0286	0	0	0.0174	0.1553	2
negative regulation of mRNA splicing, via spliceosome	GO:0048025	48025	0	0.0485	0.1624	0	0	0.0023	0.0049	0
stem cell development	GO:0048864	48864	0	0.0101	0.0041	0	0	0.0255	0.178	0
negative regulation of ion transport	GO:0043271	43271	0	0.0165	0.136	0	0	0.0129	0.0516	1
cellular response to transforming growth factor beta stimulus	GO:0071560	71560	0.0001	0.008	0.0009	0	0	0.0601	0.1475	0
integrin-mediated signaling pathway	GO:0007229	7229	0	0.0019	0.0004	0	0.0001	0.0648	0.1493	0
synapse maturation	GO:0060074	60074	0	0.0488	0.1625	0	0	0.005	0	0
positive regulation of substrate adhesion-dependent cell spreading	GO:1900026	1900026	0	0.0032	0.0013	0	0	0.0205	0.1913	0
cerebral cortex cell migration	GO:0021795	21795	0.0001	0.0621	0.1514	0	0	0.0026	0.0001	0
gland morphogenesis	GO:0022612	22612	0.0001	0.0049	0.0005	0	0	0.0498	0.1601	0
stem cell proliferation	GO:0072089	72089	0	0.0403	0.1519	0	0	0.0211	0	0
macrophage activation	GO:0042116	42116	0	0.0012	0.002	0	0.0001	0.0387	0.1705	1
forebrain cell migration	GO:0021885	21885	0.0001	0.0636	0.1443	1	0	0.0041	0.0002	0
mitochondrial electron transport, cytochrome c to oxygen	GO:0006123	6123	0	0.0053	0.0001	0	0.0001	0.0803	0.1264	1
regulation of protein targeting to membrane	GO:0090313	90313	0	0.0439	0.1265	0	0	0.0166	0.0251	0
telencephalon cell migration	GO:0022029	22029	0.0001	0.0667	0.1436	0	0	0.0013	0.0001	0
positive regulation of long-term synaptic potentiation	GO:1900273	1900273	0	0.0507	0.1601	0	0	0.0007	0	0
regulation of protein depolymerization	GO:1901879	1901879	0.0001	0.0772	0.1322	0	0.0001	0.0005	0	0
regulation of cation channel activity	GO:2001257	2001257	0	0.0592	0.1171	0	0.0001	0.031	0.0023	2
regulation of protein localization to plasma membrane	GO:1903076	1903076	0	0.0636	0.1392	0	0	0.0016	0.0047	0
response to auditory stimulus	GO:0010996	10996	0	0.0272	0.1818	0	0	0	0	0
negative regulation of calcium ion import	GO:0090281	90281	0	0	0	0	0.0001	0.01	0.199	0
mesenchymal cell development	GO:0014031	14031	0	0.0061	0.0051	0	0	0.0299	0.1678	0
startle response	GO:0001964	1964	0	0.0511	0.1569	0	0.0001	0.0008	0	0
positive regulation of reactive oxygen species metabolic process	GO:2000379	2000379	0	0.007	0.0275	0	0	0.0309	0.1434	0
RNA stabilization	GO:0043489	43489	0	0.0344	0.1733	0	0	0.0009	0	0
regulation of interleukin-1 beta production	GO:0032651	32651	0	0.0023	0.0005	0	0	0.0254	0.1799	0
regulation of macrophage migration	GO:1905521	1905521	0.0001	0.0007	0	0	0	0.026	0.1814	0
positive regulation of ossification	GO:0045778	45778	0	0.0069	0.0008	0	0	0.0479	0.1524	1
cerebral cortex neuron differentiation	GO:0021895	21895	0	0.039	0.1681	0	0	0.0008	0	0
chromatin silencing	GO:0006342	6342	0	0.0086	0.0341	0	0	0.0306	0.1345	0
Rho protein signal transduction	GO:0007266	7266	0.0001	0.0254	0.1574	0	0	0.025	0	1
regulation of plasma membrane organization	GO:1903729	1903729	0	0.0587	0.1327	0	0	0.0018	0.0145	0
neuroblast proliferation	GO:0007405	7405	0	0.0333	0.1706	0	0	0.0035	0.0001	0
mitotic spindle organization	GO:0007052	7052	0	0.0558	0.148	0	0	0.0034	0	0
cell-cell junction assembly	GO:0007043	7043	0.0001	0.0146	0.1637	0	0	0.028	0	0
coenzyme biosynthetic process	GO:0009108	9108	0.0001	0.0363	0.0666	0	0	0.0149	0.088	1
carbohydrate derivative catabolic process	GO:1901136	1901136	0.0001	0.0044	0.0287	0	0	0.0293	0.1434	0
regulation of tumor necrosis factor superfamily cytokine production	GO:1903555	1903555	0	0.0079	0.0032	0	0	0.0413	0.1532	0
chromatin remodeling	GO:0006338	6338	0	0.0385	0.0906	0	0	0.0251	0.0511	0
regulation of epithelial cell migration	GO:0010632	10632	0.0001	0.0158	0.0895	0	0	0.0542	0.0448	0
membrane budding	GO:0006900	6900	0	0.0795	0.0122	0	0	0.0347	0.0773	0
transition metal ion transport	GO:0000041	41	0	0.0003	0	0	0	0.0186	0.1846	0
negative regulation of angiogenesis	GO:0016525	16525	0	0.0028	0.0006	0	0	0.043	0.1558	0
vascular process in circulatory system	GO:0003018	3018	0.0001	0.0147	0.0448	0	0	0.0218	0.1206	1
regulation of anion transport	GO:0044070	44070	0	0.0311	0.1691	0	0	0.0012	0	1
gene silencing by miRNA	GO:0035195	35195	0.0002	0.0459	0.1218	0	0	0.0138	0.0191	0
mesenchymal cell differentiation	GO:0048762	48762	0	0.0167	0.03	0	0	0.0663	0.0876	0
RNA 3'-end processing	GO:0031123	31123	0	0.0708	0.1149	0	0	0.0097	0.0049	1
calcium-dependent cell-cell adhesion via plasma membrane cell adhesion molecules	GO:0016339	16339	0	0.0191	0.1769	0	0	0.0004	0.0032	0
positive regulation of dephosphorylation	GO:0035306	35306	0	0.007	0.0215	0	0	0.0186	0.1525	1
regulation of G2/M transition of mitotic cell cycle	GO:0010389	10389	0	0.0171	0.0103	0	0	0.0444	0.1277	0
regulation of cell cycle G2/M phase transition	GO:1902749	1902749	0	0.017	0.0092	0	0	0.0479	0.125	0
cardiocyte differentiation	GO:0035051	35051	0.0001	0.0377	0.145	0	0.0001	0.0151	0.0005	0
negative regulation of cell cycle G2/M phase transition	GO:1902750	1902750	0	0.0013	0.0002	0	0.0001	0.066	0.1305	1
actin filament-based movement	GO:0030048	30048	0	0.0331	0.1609	0	0	0.0035	0	0
regulation of actin cytoskeleton reorganization	GO:2000249	2000249	0	0.0008	0	0	0	0.0249	0.1716	0
negative regulation of protein secretion	GO:0050709	50709	0	0.0052	0.015	0	0	0.0168	0.1601	1
positive regulation of proteasomal protein catabolic process	GO:1901800	1901800	0	0.0875	0.0264	0	0.0001	0.0287	0.0544	0
regulation of protein complex disassembly	GO:0043244	43244	0.0001	0.0856	0.1101	0	0.0001	0.0003	0.0006	0
gamma-aminobutyric acid transport	GO:0015812	15812	0	0.0415	0.1546	0	0	0	0	0
recombinational repair	GO:0000725	725	0	0	0.0001	0	0	0.0207	0.175	1
negative regulation of nucleotide biosynthetic process	GO:0030809	30809	0	0.0289	0.1388	0	0.0001	0.0067	0.0214	1
negative regulation of purine nucleotide biosynthetic process	GO:1900372	1900372	0	0.0289	0.1388	0	0.0001	0.0067	0.0214	1
tRNA metabolic process	GO:0006399	6399	0	0.0675	0.0214	0	0	0.0525	0.0533	0
acetylcholine receptor signaling pathway	GO:0095500	95500	0	0.0485	0.1309	0	0	0.0098	0.0054	0
signal transduction involved in cellular response to ammonium ion	GO:1903831	1903831	0	0.0485	0.1309	0	0	0.0098	0.0054	0
positive regulation of protein dephosphorylation	GO:0035307	35307	0	0.0202	0.0372	0	0	0.0228	0.1142	1
tumor necrosis factor superfamily cytokine production	GO:0071706	71706	0	0.0069	0.0033	0	0	0.0438	0.1403	0
double-strand break repair via homologous recombination	GO:0000724	724	0	0	0.0001	0	0	0.0198	0.1743	1
negative regulation of phosphatase activity	GO:0010923	10923	0	0.0558	0.1339	0	0	0.0042	0.0001	0
synaptic transmission, cholinergic	GO:0007271	7271	0	0.0322	0.0261	0	0	0.0076	0.1279	0
regulation of microtubule polymerization	GO:0031113	31113	0	0.0599	0.1329	0	0	0.0006	0	0
dicarboxylic acid metabolic process	GO:0043648	43648	0	0.0553	0.1125	0	0	0.0076	0.018	1
response to acetylcholine	GO:1905144	1905144	0	0.0485	0.1309	0	0	0.009	0.005	0
cellular response to acetylcholine	GO:1905145	1905145	0	0.0485	0.1309	0	0	0.009	0.005	0
synaptic transmission, dopaminergic	GO:0001963	1963	0	0.0489	0.1354	0	0.0001	0.0072	0.0018	1
inflammatory response to antigenic stimulus	GO:0002437	2437	0.0001	0.0008	0	0	0	0.0108	0.1817	0
regulation of RNA stability	GO:0043487	43487	0	0.0231	0.0776	0	0	0.0338	0.0588	1
negative regulation of leukocyte proliferation	GO:0070664	70664	0.0001	0.0174	0.0358	0	0.0001	0.0219	0.118	0
cellular detoxification	GO:1990748	1990748	0	0.0009	0.0007	0	0.0001	0.0262	0.1651	0
positive regulation of superoxide anion generation	GO:0032930	32930	0	0.0145	0.0999	0	0	0.0294	0.0486	0
regulation of protein localization to chromosome, telomeric region	GO:1904814	1904814	0	0.0563	0.0977	0	0	0.0247	0.0137	0
locomotory exploration behavior	GO:0035641	35641	0	0.0295	0.1616	0	0	0.0009	0	0
nucleosome assembly	GO:0006334	6334	0	0.0097	0.0156	0	0	0.0391	0.1272	0
nitric oxide mediated signal transduction	GO:0007263	7263	0	0.0196	0.1356	0	0	0.0155	0.0207	0
peptidyl-lysine trimethylation	GO:0018023	18023	0	0.0188	0.0434	0	0	0.0161	0.1131	0
cellular response to monoamine stimulus	GO:0071868	71868	0	0.0486	0.1421	0	0	0.0004	0	1
response to monoamine	GO:0071867	71867	0	0.0486	0.1421	0	0	0.0003	0	1
sister chromatid segregation	GO:0000819	819	0	0.0175	0.0977	0	0	0.0292	0.0465	0
cellular biogenic amine biosynthetic process	GO:0042401	42401	0	0.0036	0.0069	0	0	0.0196	0.1602	0
muscle hypertrophy	GO:0014896	14896	0	0.0236	0.1647	0	0	0.0018	0	0
anterograde synaptic vesicle transport	GO:0048490	48490	0	0.0236	0.0054	0	0.0001	0.0213	0.1398	0
synaptic vesicle cytoskeletal transport	GO:0099514	99514	0	0.0236	0.0054	0	0.0001	0.0213	0.1398	0
synaptic vesicle transport along microtubule	GO:0099517	99517	0	0.0236	0.0054	0	0.0001	0.0213	0.1398	0
negative regulation of interleukin-1 beta production	GO:0032691	32691	0	0.0014	0.0008	0	0	0.0189	0.1689	0
lysosomal transport	GO:0007041	7041	0	0.1113	0.0752	0	0	0.003	0	0
presynaptic membrane organization	GO:0097090	97090	0	0.0311	0.1476	1	0	0.0059	0.0047	0
regulation of calcium ion import	GO:0090279	90279	0.0002	0.0032	0.018	0	0.0001	0.0163	0.1516	0
acyl-CoA metabolic process	GO:0006637	6637	0	0.0119	0.0159	0	0	0.0228	0.1381	0
thioester metabolic process	GO:0035383	35383	0	0.0119	0.0159	0	0	0.0228	0.1381	0
negative regulation of phosphoprotein phosphatase activity	GO:0032515	32515	0	0.0212	0.1627	0	0	0.0038	0.0006	0
dendrite extension	GO:0097484	97484	0.0001	0.0585	0.1199	0	0	0.0089	0	1
positive regulation of transcription from RNA polymerase I promoter	GO:0045943	45943	0	0.0487	0.1359	0	0	0.0023	0	0
negative regulation of microtubule polymerization or depolymerization	GO:0031111	31111	0	0.0875	0.099	0	0	0.0002	0	0
regulation of cyclase activity	GO:0031279	31279	0	0.0284	0.1554	0	0.0001	0.0023	0.0002	0
negative regulation of dendritic spine development	GO:0061000	61000	0	0.0504	0.1354	0	0	0.0001	0	0
regulation of organic acid transport	GO:0032890	32890	0	0.0214	0.1643	0	0	0	0	0
platelet aggregation	GO:0070527	70527	0	0.0049	0.008	0	0	0.032	0.1407	1
protein ubiquitination involved in ubiquitin-dependent protein catabolic process	GO:0042787	42787	0	0.0985	0.0846	0	0	0.0024	0	0
microtubule polymerization or depolymerization	GO:0031109	31109	0	0.0679	0.1158	0	0	0.0011	0.0001	0
cellular response to nerve growth factor stimulus	GO:1990090	1990090	0	0.0482	0.1318	0	0	0.0034	0.0015	0
neural crest cell development	GO:0014032	14032	0	0.0077	0.0059	0	0	0.0199	0.1505	0
protein-DNA complex assembly	GO:0065004	65004	0	0.023	0.0426	0	0	0.0332	0.0852	0
regulation of phagocytosis	GO:0050764	50764	0	0.0207	0.1262	0	0	0.0154	0.0206	0
regulation of myeloid leukocyte mediated immunity	GO:0002886	2886	0	0.0001	0	0	0	0.0315	0.1512	0
response to nerve growth factor	GO:1990089	1990089	0	0.0482	0.1318	0	0	0.0017	0.0011	0
lysosome localization	GO:0032418	32418	0	0.0045	0.0004	0	0	0.0254	0.1524	0
mitotic sister chromatid segregation	GO:0000070	70	0.0001	0.0278	0.1053	0	0	0.0231	0.0263	0
cell-cell signaling involved in cardiac conduction	GO:0086019	86019	0	0.015	0.1673	0	0	0.0001	0	0
epidermal cell differentiation	GO:0009913	9913	0	0.0007	0.0002	0	0	0.1669	0.0141	0
peptidyl-threonine phosphorylation	GO:0018107	18107	0	0.0593	0.1178	0	0	0.0034	0	0
spliceosomal complex assembly	GO:0000245	245	0	0.051	0.124	0	0	0.0038	0.0015	1
dicarboxylic acid transport	GO:0006835	6835	0	0.0433	0.133	0	0	0.004	0	2
regulation of complement activation	GO:0030449	30449	0.0001	0.0007	0.0021	0	0	0.0198	0.1571	0
innervation	GO:0060384	60384	0	0.0275	0.152	0	0	0.0002	0	1
regulation of Rho protein signal transduction	GO:0035023	35023	0	0.0207	0.1457	0	0	0.013	0	1
negative regulation of wound healing	GO:0061045	61045	0	0.0089	0.0211	0	0.0001	0.0195	0.1298	0
response to transforming growth factor beta	GO:0071559	71559	0.0001	0.0075	0.0005	0	0	0.0581	0.1129	0
membrane depolarization during cardiac muscle cell action potential	GO:0086012	86012	0	0.015	0.1628	0	0	0.0008	0	0
regulation of behavior	GO:0050795	50795	0	0.0442	0.1286	0	0	0.0029	0.0028	1
negative regulation of protein depolymerization	GO:1901880	1901880	0.0001	0.069	0.1089	0	0.0001	0	0	0
negative regulation of cytokine secretion	GO:0050710	50710	0	0.0047	0.0039	0	0.0001	0.0241	0.1449	0
vesicle-mediated transport between endosomal compartments	GO:0098927	98927	0	0.0383	0.0914	0	0	0.0008	0.047	0
regulation of blood pressure	GO:0008217	8217	0	0.033	0.1101	0	0	0.0264	0.0077	0
negative regulation of inflammatory response	GO:0050728	50728	0	0.0103	0.0474	0	0	0.0146	0.1048	0
regulation of protein activation cascade	GO:2000257	2000257	0.0001	0	0.0001	0	0	0.0198	0.1571	0
metencephalon development	GO:0022037	22037	0	0.0504	0.1263	0	0	0.0001	0	1
vitamin metabolic process	GO:0006766	6766	0	0.0138	0.0685	0	0	0.0102	0.0836	0
regulation of establishment of protein localization to telomere	GO:0070203	70203	0	0.0513	0.0129	0	0	0.0278	0.0841	0
regulation of humoral immune response	GO:0002920	2920	0	0.0006	0	0	0	0.0198	0.1548	0
muscle cell proliferation	GO:0033002	33002	0	0.0325	0.1072	0	0	0.0348	0.0007	0
phenol-containing compound metabolic process	GO:0018958	18958	0	0.04	0.1339	0	0	0.0007	0	1
proteoglycan metabolic process	GO:0006029	6029	0	0.0067	0.0044	0	0	0.02	0.1433	1
regulation of excretion	GO:0044062	44062	0	0.0302	0.1328	0	0	0.0102	0.0012	0
pteridine-containing compound metabolic process	GO:0042558	42558	0	0.0331	0.1405	0	0	0.0006	0	0
L-alpha-amino acid transmembrane transport	GO:1902475	1902475	0	0.0165	0.134	0	0	0.006	0.0177	0
response to mechanical stimulus	GO:0009612	9612	0.0001	0.0315	0.1314	0	0.0001	0.0111	0	2
substrate adhesion-dependent cell spreading	GO:0034446	34446	0	0.0034	0.0017	0	0	0.035	0.1335	0
Fc receptor mediated stimulatory signaling pathway	GO:0002431	2431	0	0.0008	0.009	0	0	0.0397	0.124	1
cellular oxidant detoxification	GO:0098869	98869	0	0.0015	0.0055	0	0.0001	0.0215	0.145	0
positive regulation of developmental growth	GO:0048639	48639	0	0.0597	0.1121	0	0.0001	0.0014	0	0
negative regulation of protein catabolic process	GO:0042177	42177	0	0.0337	0.1359	0	0	0.0018	0.0002	0
regulation of interleukin-1 production	GO:0032652	32652	0	0.0053	0.0032	0	0	0.0245	0.1384	0
hormone metabolic process	GO:0042445	42445	0	0.0166	0.0342	0	0	0.0118	0.1086	0
mitochondrial electron transport, ubiquinol to cytochrome c	GO:0006122	6122	0	0.0198	0.0057	0	0	0.0348	0.1105	2
entrainment of circadian clock by photoperiod	GO:0043153	43153	0	0.0162	0.1531	0	0	0.0011	0.0004	0
regulation of heart rate	GO:0002027	2027	0	0.0252	0.1419	0	0	0.0028	0	1
striated muscle hypertrophy	GO:0014897	14897	0	0.0197	0.1481	0	0	0.0018	0	0
negative regulation of cytoskeleton organization	GO:0051494	51494	0	0.0796	0.0885	0	0	0.0012	0	0
regulation of purine nucleotide biosynthetic process	GO:1900371	1900371	0	0.038	0.1306	1	0.0001	0.0007	0	1
regulation of intracellular steroid hormone receptor signaling pathway	GO:0033143	33143	0.0001	0.0327	0.133	0	0	0.0032	0	0
positive regulation of RNA splicing	GO:0033120	33120	0	0.0441	0.1247	0	0	0	0	0
maturation of SSU-rRNA	GO:0030490	30490	0	0.073	0.0949	0	0	0.0008	0	0
double-strand break repair	GO:0006302	6302	0.0001	0.0011	0	0	0	0.0193	0.148	0
collateral sprouting	GO:0048668	48668	0	0.0434	0.1179	0	0	0.0055	0.0015	0
RNA polyadenylation	GO:0043631	43631	0	0.072	0.0955	0	0	0.0002	0	0
oligodendrocyte development	GO:0014003	14003	0.0001	0.0323	0.0853	0	0	0.043	0.007	0
regulation of microtubule polymerization or depolymerization	GO:0031110	31110	0	0.0712	0.0956	0	0	0.0006	0	0
cellular response to calcium ion	GO:0071277	71277	0	0.0228	0.1427	0	0	0.0018	0	0
positive regulation of stem cell proliferation	GO:2000648	2000648	0	0.0238	0.14	0	0	0.0034	0	0
negative regulation of exocytosis	GO:0045920	45920	0	0.0007	0	0	0.0001	0.0184	0.148	0
regulation of renal system process	GO:0098801	98801	0	0.0239	0.1203	0	0	0.0199	0.0027	0
microtubule polymerization	GO:0046785	46785	0	0.0585	0.1062	0	0	0.0017	0.0001	0
regulation of heart contraction	GO:0008016	8016	0	0.031	0.1233	0	0	0.0116	0.0001	1
ribosomal large subunit assembly	GO:0000027	27	0	0.0457	0.1155	0	0	0.0041	0.0005	0
regulation of fatty acid biosynthetic process	GO:0042304	42304	0	0.0375	0.1257	0	0	0.0024	0	0
regulation of synaptic transmission, GABAergic	GO:0032228	32228	0	0.056	0.1083	0	0	0.001	0	0
early endosome to late endosome transport	GO:0045022	45022	0	0.0375	0.1	0	0	0.0006	0.0272	0
platelet-derived growth factor receptor signaling pathway	GO:0048008	48008	0	0.0358	0.1169	0	0	0.0103	0.0021	0
polyamine biosynthetic process	GO:0006596	6596	0	0.0058	0.0015	0	0	0.0234	0.1343	0
autophagosome organization	GO:1905037	1905037	0	0.1199	0.0283	0	0	0.0105	0.0062	0
cardiac chamber morphogenesis	GO:0003206	3206	0	0.0004	0	0	0	0.0453	0.1191	0
positive regulation of catecholamine secretion	GO:0033605	33605	0.0001	0.0308	0.134	0	0	0	0	0
eating behavior	GO:0042755	42755	0	0.0215	0.1405	0	0	0.0024	0.0002	0
cerebellum development	GO:0021549	21549	0	0.0443	0.1201	0	0	0	0	1
regulation of nucleotide biosynthetic process	GO:0030808	30808	0	0.0371	0.1266	1	0.0001	0.0007	0	1
steroid hormone mediated signaling pathway	GO:0043401	43401	0	0.0645	0.0922	0	0	0.0066	0.0007	0
positive regulation of response to wounding	GO:1903036	1903036	0	0.0005	0	0	0.0001	0.0191	0.1443	0
negative regulation of dendrite morphogenesis	GO:0050774	50774	0	0.0541	0.1089	0	0	0.0003	0.0002	0
RNA phosphodiester bond hydrolysis	GO:0090501	90501	0.0001	0.0491	0.0815	0	0	0.0097	0.0226	1
regulation of sodium ion transmembrane transport	GO:1902305	1902305	0	0.0293	0.1334	0	0	0.0001	0	1
glucose catabolic process	GO:0006007	6007	0	0.0109	0.0002	0	0.0001	0.0343	0.1172	0
isoprenoid metabolic process	GO:0006720	6720	0	0.0187	0.0749	0	0.0002	0.0102	0.0583	0
multi-organism membrane organization	GO:0044803	44803	0	0.0128	0.0008	0	0	0.0133	0.1352	0
smooth muscle cell proliferation	GO:0048659	48659	0	0.022	0.1292	0	0	0.0108	0	0
mRNA 3'-end processing	GO:0031124	31124	0	0.0614	0.0848	0	0	0.008	0.0075	1
regulation of lyase activity	GO:0051339	51339	0.0001	0.0254	0.1348	0	0.0001	0.001	0	1
autophagosome assembly	GO:0000045	45	0	0.121	0.0314	0	0	0.0074	0.0012	1
regulation of mitophagy	GO:1903146	1903146	0	0.0275	0.0037	0	0	0.019	0.1107	0
G-protein coupled acetylcholine receptor signaling pathway	GO:0007213	7213	0	0.0243	0.1289	0	0	0.0059	0.0017	0
peptidyl-threonine modification	GO:0018210	18210	0	0.0539	0.1032	0	0	0.0036	0	0
monosaccharide catabolic process	GO:0046365	46365	0	0.0091	0	0	0	0.0343	0.1166	0
positive regulation of microtubule polymerization	GO:0031116	31116	0	0.024	0.1357	0	0	0.0002	0	0
layer formation in cerebral cortex	GO:0021819	21819	0	0.0257	0.1211	0	0	0.0105	0.0022	0
actin-mediated cell contraction	GO:0070252	70252	0	0.0219	0.1346	0	0	0.0026	0	1
grooming behavior	GO:0007625	7625	0	0.0149	0.1426	0	0	0.0013	0	0
modification of synaptic structure	GO:0099563	99563	0	0.0348	0.1233	0	0	0.0006	0	0
regulation of phosphoprotein phosphatase activity	GO:0043666	43666	0	0.0318	0.1238	0	0	0.0029	0	0
cartilage development	GO:0051216	51216	0	0.0127	0.0108	0	0	0.0373	0.0975	0
negative regulation of platelet-derived growth factor receptor signaling pathway	GO:0010642	10642	0	0.0204	0.1374	0	0	0.0001	0	0
amino acid transport	GO:0006865	6865	0	0.0224	0.1147	0	0	0.0089	0.0118	1
establishment or maintenance of cell polarity	GO:0007163	7163	0	0.076	0.0683	0	0	0.0134	0	0
action potential	GO:0001508	1508	0.0001	0.0417	0.1085	0	0	0.0071	0	3
regulation of protein export from nucleus	GO:0046825	46825	0.0001	0.0583	0.0986	0	0	0	0	1
iron ion transport	GO:0006826	6826	0	0	0	0	0	0.0167	0.1396	0
negative regulation of intrinsic apoptotic signaling pathway	GO:2001243	2001243	0	0.0713	0.0829	0	0	0.0019	0	0
regulation of superoxide metabolic process	GO:0090322	90322	0	0.0137	0.0708	0	0	0.0432	0.0282	0
regulation of renal sodium excretion	GO:0035813	35813	0	0.0316	0.1172	0	0	0.0062	0.0003	0
dendritic spine maintenance	GO:0097062	97062	0	0.0216	0.1336	0	0	0	0	0
positive regulation of protein modification by small protein conjugation or removal	GO:1903322	1903322	0	0.0748	0.0784	0	0	0.002	0	0
regulation of receptor internalization	GO:0002090	2090	0	0.0382	0.1168	0	0.0002	0.0001	0	0
cardiac muscle hypertrophy	GO:0003300	3300	0	0.0211	0.1324	0	0	0.0012	0	0
cellular response to lipopolysaccharide	GO:0071222	71222	0	0.0035	0.0027	0	0.0001	0.0278	0.1206	0
response to topologically incorrect protein	GO:0035966	35966	0	0.0622	0.0672	0	0.0001	0.0064	0.0187	0
response to zinc ion	GO:0010043	10043	0	0.0004	0.0007	0	0	0.0426	0.1107	0
regulation of sodium ion transmembrane transporter activity	GO:2000649	2000649	0	0.0317	0.1223	0	0	0.0003	0.0001	1
cyclic-nucleotide-mediated signaling	GO:0019935	19935	0	0.0227	0.1275	0	0	0.0034	0.0006	0
cytochrome complex assembly	GO:0017004	17004	0	0.0134	0.002	0	0	0.0256	0.113	0
regulation of endothelial cell migration	GO:0010594	10594	0	0.0029	0.0036	0	0	0.0528	0.0944	0
regulation of ossification	GO:0030278	30278	0	0.0139	0.0021	0	0	0.0619	0.0756	0
regulation of adenylate cyclase activity	GO:0045761	45761	0.0001	0.0248	0.127	0	0.0002	0.0016	0.0001	1
positive regulation of regulated secretory pathway	GO:1903307	1903307	0	0.0316	0.1178	0	0	0.0039	0.0001	0
regulation of chondrocyte differentiation	GO:0032330	32330	0	0.0062	0.004	0	0	0.0177	0.1253	0
endoplasmic reticulum tubular network organization	GO:0071786	71786	0	0.0809	0.0677	0	0	0.0042	0	0
behavioral response to cocaine	GO:0048148	48148	0.0001	0.0295	0.1179	0	0	0.005	0	0
copulation	GO:0007620	7620	0	0.0242	0.1104	0	0.0001	0.0093	0.008	0
positive regulation of proteasomal ubiquitin-dependent protein catabolic process	GO:0032436	32436	0	0.0949	0.0517	0	0.0001	0.0052	0.0001	0
regulation of calcium ion transmembrane transport	GO:1903169	1903169	0	0.0234	0.1172	0	0	0.0095	0.0018	0
negative regulation of protein complex disassembly	GO:0043242	43242	0.0001	0.0624	0.0891	0	0.0001	0.0003	0	0
cerebral cortex radial glia guided migration	GO:0021801	21801	0	0.0259	0.1201	0	0	0.0051	0.0002	0
telencephalon glial cell migration	GO:0022030	22030	0	0.0259	0.1201	0	0	0.0051	0.0002	0
histone H4-K5 acetylation	GO:0043981	43981	0	0.049	0.1015	0	0	0.0004	0	0
histone H4-K8 acetylation	GO:0043982	43982	0	0.049	0.1015	0	0	0.0004	0	0
artery development	GO:0060840	60840	0	0.0014	0	0	0	0.0363	0.1132	0
transition metal ion homeostasis	GO:0055076	55076	0	0.0039	0.0002	0	0	0.0075	0.139	0
ncRNA transcription	GO:0098781	98781	0	0.0295	0.1177	0	0	0.0032	0	0
cellular response to reactive oxygen species	GO:0034614	34614	0	0.0244	0.1153	0	0	0.0015	0.0089	0
regulation of cysteine-type endopeptidase activity involved in apoptotic process	GO:0043281	43281	0	0.015	0.0125	0	0	0.0248	0.0975	0
heterophilic cell-cell adhesion via plasma membrane cell adhesion molecules	GO:0007157	7157	0	0.0272	0.0956	0	0	0.0061	0.0208	0
regulation of osteoblast differentiation	GO:0045667	45667	0	0.0243	0.0603	0	0	0.0425	0.0226	0
regulation of platelet activation	GO:0010543	10543	0	0.0029	0.0159	0	0	0.0327	0.0981	0
positive regulation of viral life cycle	GO:1903902	1903902	0	0.0473	0.0814	0	0	0.0042	0.0166	1
mammary gland epithelial cell proliferation	GO:0033598	33598	0	0.028	0.1206	0	0	0.0007	0	0
heme metabolic process	GO:0042168	42168	0	0.0024	0.0007	0	0	0.0188	0.1273	0
toxin transport	GO:1901998	1901998	0	0.0676	0.0807	0	0	0.0008	0	0
mRNA splice site selection	GO:0006376	6376	0	0.0348	0.1139	0	0	0	0.0001	0
positive regulation of lipid kinase activity	GO:0090218	90218	0.0001	0.0216	0.1237	0	0	0.0035	0	1
response to unfolded protein	GO:0006986	6986	0	0.0533	0.0817	0	0.0001	0.0062	0.007	0
positive regulation of transmembrane receptor protein serine/threonine kinase signaling pathway	GO:0090100	90100	0	0.0136	0.02	0	0	0.0136	0.1007	0
mRNA polyadenylation	GO:0006378	6378	0	0.0676	0.0797	0	0	0.0002	0	0
exploration behavior	GO:0035640	35640	0	0.0353	0.1068	0	0	0.0051	0	0
multicellular organismal signaling	GO:0035637	35637	0.0001	0.0329	0.0916	3	0	0.0215	0.0003	2
microtubule depolymerization	GO:0007019	7019	0	0.0451	0.101	0	0	0	0	0
negative regulation of defense response	GO:0031348	31348	0.0001	0.0054	0.0182	0	0	0.0254	0.0969	0
cardiac muscle cell contraction	GO:0086003	86003	0	0.0184	0.1267	0	0	0.0008	0	0
negative regulation of canonical Wnt signaling pathway	GO:0090090	90090	0	0.0058	0.0081	0	0.0001	0.0289	0.103	1
regulation of inositol phosphate biosynthetic process	GO:0010919	10919	0	0.0015	0	0	0	0.0087	0.1354	0
ER-nucleus signaling pathway	GO:0006984	6984	0	0.0282	0.1165	0	0	0.0005	0	0
positive regulation of alpha-beta T cell activation	GO:0046635	46635	0.0001	0.0027	0.0039	0	0	0.0284	0.1102	0
alpha-amino acid catabolic process	GO:1901606	1901606	0	0.0165	0.0837	0	0	0.0226	0.0221	0
regulation of establishment of protein localization to mitochondrion	GO:1903747	1903747	0.0001	0.0689	0.0475	0	0	0.0195	0.0084	0
protein N-linked glycosylation via asparagine	GO:0018279	18279	0	0.0064	0.0003	0	0	0.012	0.1254	1
ER-associated ubiquitin-dependent protein catabolic process	GO:0030433	30433	0	0.0763	0.06	0	0	0.0057	0.0016	1
regulation of receptor-mediated endocytosis	GO:0048259	48259	0.0001	0.0686	0.0743	0	0	0.0006	0	0
transcription from RNA polymerase I promoter	GO:0006360	6360	0	0.0582	0.079	0	0.0001	0.0056	0.0005	0
positive regulation of hormone secretion	GO:0046887	46887	0.0001	0.0153	0.0646	0	0	0.0054	0.058	1
quinone metabolic process	GO:1901661	1901661	0	0.0034	0.0005	0	0.0001	0.0433	0.0961	0
positive regulation of muscle cell differentiation	GO:0051149	51149	0	0.0231	0.1169	0	0	0.0031	0	1
regulation of postsynaptic specialization membrane neurotransmitter receptor levels	GO:0099072	99072	0.0001	0.05	0.0921	0	0	0.0007	0	0
regulation of protein sumoylation	GO:0033233	33233	0	0.0327	0.1097	0	0	0.0002	0	0
positive regulation of tumor necrosis factor production	GO:0032760	32760	0	0.0018	0.0001	0	0	0.0299	0.1107	0
axonal fasciculation	GO:0007413	7413	0	0.0535	0.0813	0	0	0.003	0.0038	1
peptidyl-asparagine modification	GO:0018196	18196	0	0.006	0.0001	0	0	0.0127	0.1228	1
hexose catabolic process	GO:0019320	19320	0	0.0106	0.0001	0	0.0001	0.0327	0.0982	0
virion assembly	GO:0019068	19068	0	0.007	0.0002	0	0	0.0137	0.1205	0
negative regulation of Wnt signaling pathway	GO:0030178	30178	0.0001	0.0062	0.0083	0	0.0001	0.0268	0.0995	0
protein targeting to peroxisome	GO:0006625	6625	0	0.0058	0.0116	0	0	0.01	0.1132	0
peroxisomal transport	GO:0043574	43574	0	0.0058	0.0116	0	0	0.01	0.1132	0
protein localization to peroxisome	GO:0072662	72662	0	0.0058	0.0116	0	0	0.01	0.1132	0
establishment of protein localization to peroxisome	GO:0072663	72663	0	0.0058	0.0116	0	0	0.01	0.1132	0
negative regulation of cytosolic calcium ion concentration	GO:0051481	51481	0	0.0192	0.1203	0	0	0.0008	0	0
Golgi organization	GO:0007030	7030	0	0.0923	0.0371	0	0	0.0105	0	0
cellular aldehyde metabolic process	GO:0006081	6081	0	0.0032	0.001	0	0	0.0178	0.1178	0
spliceosomal snRNP assembly	GO:0000387	387	0	0.001	0	0	0	0.0556	0.0827	1
regulation of ribosome biogenesis	GO:0090069	90069	0	0.0186	0.1202	0	0	0.0003	0	0
glucose metabolic process	GO:0006006	6006	0	0.005	0.0005	0	0	0.0168	0.1165	1
peroxisome organization	GO:0007031	7031	0.0001	0.0016	0.0002	0	0	0.0126	0.1243	0
catechol-containing compound biosynthetic process	GO:0009713	9713	0	0.02	0.0756	0	0.0001	0.0018	0.0413	0
catecholamine biosynthetic process	GO:0042423	42423	0	0.02	0.0756	0	0.0001	0.0018	0.0413	0
cardiac chamber development	GO:0003205	3205	0	0.0014	0.0001	0	0	0.0439	0.0932	0
aminoglycan catabolic process	GO:0006026	6026	0	0.0068	0.0017	0	0	0.0477	0.0823	0
blood vessel endothelial cell migration	GO:0043534	43534	0	0.0011	0	0	0	0.0402	0.0972	0
regulation of spindle organization	GO:0090224	90224	0	0.0308	0.1067	0	0	0.0008	0	0
ER to Golgi vesicle-mediated transport	GO:0006888	6888	0	0.088	0.0101	0	0	0.0331	0.0063	1
regulation of oligodendrocyte differentiation	GO:0048713	48713	0	0.0299	0.0774	0	0	0.0251	0.0051	0
regulation of steroid metabolic process	GO:0019218	19218	0	0.0039	0.0023	0	0	0.0297	0.1009	0
regulation of hemostasis	GO:1900046	1900046	0	0.0185	0.0459	0	0	0.0318	0.0406	0
regulation of interleukin-8 secretion	GO:2000482	2000482	0	0.0018	0.0001	0	0	0.0168	0.1179	0
regulation of Rac protein signal transduction	GO:0035020	35020	0	0.0286	0.1078	0	0	0.0001	0	1
negative regulation of axon regeneration	GO:0048681	48681	0	0.0159	0.1202	0	0	0	0	0
actin filament depolymerization	GO:0030042	30042	0.0001	0.0396	0.096	0	0.0001	0.0001	0	0
positive regulation of lipid biosynthetic process	GO:0046889	46889	0.0001	0.0279	0.1076	0	0	0.0002	0	0
cellular hormone metabolic process	GO:0034754	34754	0	0.0182	0.0384	0	0	0.009	0.0698	0
T cell migration	GO:0072678	72678	0	0.0015	0.0002	0	0	0.0112	0.1223	0
regulation of antigen processing and presentation	GO:0002577	2577	0	0.0017	0.0001	0	0	0.034	0.0992	0
negative regulation of intracellular protein transport	GO:0090317	90317	0	0.0384	0.0961	0	0	0	0	0
positive regulation of cysteine-type endopeptidase activity involved in apoptotic process	GO:0043280	43280	0	0.0064	0.0041	0	0.0001	0.0166	0.1071	0
glycosaminoglycan catabolic process	GO:0006027	6027	0	0.0034	0.0003	0	0	0.0477	0.0823	1
pituitary gland development	GO:0021983	21983	0	0.0147	0.0967	0	0	0.0196	0.0023	0
positive regulation of renal sodium excretion	GO:0035815	35815	0	0.0297	0.099	0	0	0.0045	0.0001	0
regulation of action potential	GO:0098900	98900	0.0001	0.0245	0.108	0	0.0001	0.0006	0	0
terpenoid metabolic process	GO:0006721	6721	0	0.0189	0.07	0	0.0002	0.0092	0.0343	0
neurotransmitter metabolic process	GO:0042133	42133	0	0.0268	0.1039	0	0	0.0015	0.0002	0
negative regulation of chemotaxis	GO:0050922	50922	0	0.0007	0	0	0	0.0088	0.1226	1
negative regulation of cellular protein localization	GO:1903828	1903828	0	0.047	0.0779	0	0.0001	0.002	0.0051	0
regulation of coagulation	GO:0050818	50818	0	0.0151	0.0438	0	0	0.032	0.041	0
positive regulation of neurotransmitter secretion	GO:0001956	1956	0	0.0541	0.0512	0	0	0.0231	0.0034	0
lipid modification	GO:0030258	30258	0	0.0321	0.0645	0	0	0.0145	0.0207	0
positive regulation of protein localization to nucleus	GO:1900182	1900182	0	0.0143	0.1142	0	0	0.0033	0	0
regulation of steroid biosynthetic process	GO:0050810	50810	0	0.0013	0.0004	0	0	0.0252	0.1047	0
defense response to bacterium	GO:0042742	42742	0	0.0562	0.0217	0	0	0.0317	0.0219	1
synaptic vesicle priming	GO:0016082	16082	0	0.0775	0.0475	0	0	0.0063	0	0
regulation of response to food	GO:0032095	32095	0	0.0171	0.1083	0	0	0.0046	0.0013	0
regulation of alpha-beta T cell activation	GO:0046634	46634	0.0001	0.0035	0.0015	0	0	0.0271	0.099	0
regulation of amyloid precursor protein catabolic process	GO:1902991	1902991	0	0.0506	0.0802	0	0	0	0	0
outflow tract morphogenesis	GO:0003151	3151	0	0.0018	0.0001	0	0	0.0387	0.09	0
mitochondrial calcium ion transport	GO:0006851	6851	0	0.0135	0.0268	0	0	0.0271	0.063	0
negative regulation of immune response	GO:0050777	50777	0	0.0024	0.0009	0	0	0.0242	0.1027	0
negative regulation of mitochondrial membrane potential	GO:0010917	10917	0	0.0578	0.0721	0	0.0001	0.0001	0	0
retrograde transport, endosome to Golgi	GO:0042147	42147	0	0.0714	0.0559	0	0	0.0027	0	0
axonal transport	GO:0098930	98930	0	0.0634	0.0258	0	0.0001	0.027	0.0138	0
mitochondrial calcium ion homeostasis	GO:0051560	51560	0.0001	0.0405	0.0819	0	0	0.0032	0.0043	0
establishment of protein localization to chromosome	GO:0070199	70199	0	0.0586	0.0424	0	0	0.025	0.0037	0
regulation of skeletal muscle adaptation	GO:0014733	14733	0	0.0141	0.1131	0	0	0.002	0	0
regulation of pathway-restricted SMAD protein phosphorylation	GO:0060393	60393	0	0.0007	0.0001	0	0	0.0183	0.11	0
cardiac muscle cell action potential	GO:0086001	86001	0	0.0163	0.1117	0	0	0.0009	0	0
artery morphogenesis	GO:0048844	48844	0	0.003	0	0	0	0.0391	0.0867	0
locomotor rhythm	GO:0045475	45475	0	0.0108	0.1177	0	0	0.0002	0	0
positive regulation of glial cell differentiation	GO:0045687	45687	0	0.0186	0.086	0	0.0002	0.0236	0.0005	0
regulation of sensory perception of pain	GO:0051930	51930	0	0.021	0.1068	0	0	0.0004	0.0002	0
regulation of sensory perception	GO:0051931	51931	0	0.021	0.1068	0	0	0.0004	0.0002	0
endosome organization	GO:0007032	7032	0	0.0257	0.0535	0	0	0.0127	0.0358	0
neural crest cell differentiation	GO:0014033	14033	0	0.0057	0.0012	0	0.0001	0.022	0.0987	0
hematopoietic progenitor cell differentiation	GO:0002244	2244	0	0.0003	0	0	0	0.0201	0.1071	0
glomerulus development	GO:0032835	32835	0	0.0104	0.0009	0	0	0.045	0.0711	1
negative regulation of glial cell differentiation	GO:0045686	45686	0	0.0164	0.0971	0	0	0.0136	0.0003	0
alpha-beta T cell proliferation	GO:0046633	46633	0.0001	0.0029	0.0012	0	0	0.0288	0.0944	0
photoperiodism	GO:0009648	9648	0	0.01	0.1146	0	0	0.0015	0.0007	0
negative regulation of Ras protein signal transduction	GO:0046580	46580	0	0.0351	0.089	0	0	0.0027	0	0
monocyte chemotaxis	GO:0002548	2548	0	0.0044	0.0066	0	0	0.0088	0.1068	0
positive regulation of transmembrane transport	GO:0034764	34764	0	0.0074	0.0015	0	0.0001	0.0104	0.1073	1
renal sodium excretion	GO:0035812	35812	0	0.0255	0.0964	0	0	0.0045	0.0001	0
mesenchyme morphogenesis	GO:0072132	72132	0.0001	0.0013	0	0	0	0.0488	0.0763	0
negative regulation of small GTPase mediated signal transduction	GO:0051058	51058	0	0.0371	0.0858	0	0	0.0019	0.0013	0
positive regulation of cation transmembrane transport	GO:1904064	1904064	0	0.0075	0.0016	0	0	0.0125	0.1045	0
positive regulation of fatty acid biosynthetic process	GO:0045723	45723	0	0.0307	0.0949	0	0	0.0004	0	0
sodium ion homeostasis	GO:0055078	55078	0	0.0195	0.1054	0	0	0.001	0.0001	0
positive regulation of response to biotic stimulus	GO:0002833	2833	0	0	0	0	0	0.0071	0.1187	0
iron ion homeostasis	GO:0055072	55072	0	0.0028	0	0	0	0.0071	0.1158	0
regulation of muscle tissue development	GO:1901861	1901861	0.0001	0.0236	0.0983	0	0.0002	0.0036	0	1
pathway-restricted SMAD protein phosphorylation	GO:0060389	60389	0	0.0005	0	0	0	0.0247	0.1002	0
cardiac conduction	GO:0061337	61337	0	0.0131	0.093	0	0.0001	0.0186	0.0001	1
superoxide metabolic process	GO:0006801	6801	0	0.0096	0.0321	0	0.0001	0.0348	0.0478	0
DNA biosynthetic process	GO:0071897	71897	0	0.0338	0.0099	0	0	0.0125	0.0681	0
negative regulation of cyclic nucleotide biosynthetic process	GO:0030803	30803	0	0.0225	0.099	0	0.0002	0.002	0.0002	1
positive regulation of transcription regulatory region DNA binding	GO:2000679	2000679	0	0.0003	0	0	0	0.012	0.1114	0
positive regulation of epithelial cell proliferation	GO:0050679	50679	0.0001	0.0071	0.0022	0	0.0001	0.0413	0.073	1
DNA-templated transcription, elongation	GO:0006354	6354	0.0001	0.0412	0.077	0	0	0.0036	0.0002	1
branched-chain amino acid metabolic process	GO:0009081	9081	0	0.0109	0.0661	0	0	0.0137	0.0313	1
acetyl-CoA metabolic process	GO:0006084	6084	0	0.0388	0.0354	0	0	0.0036	0.0439	0
lymphocyte migration	GO:0072676	72676	0	0.0038	0.0022	0	0	0.0124	0.1033	0
positive regulation of leukocyte chemotaxis	GO:0002690	2690	0	0.0025	0	0	0	0.026	0.0928	0
regulation of leukocyte degranulation	GO:0043300	43300	0	0.0002	0	0	0	0.0295	0.0916	0
negative regulation of membrane potential	GO:0045837	45837	0	0.0479	0.0734	1	0.0001	0	0	0
cerebellar cortex development	GO:0021695	21695	0	0.0306	0.0905	0	0	0.0001	0	1
protein transmembrane transport	GO:0071806	71806	0.0001	0.04	0.0071	0	0	0.0091	0.0649	2
positive regulation of tumor necrosis factor superfamily cytokine production	GO:1903557	1903557	0	0.002	0.0002	0	0	0.0303	0.0886	0
negative regulation of cAMP biosynthetic process	GO:0030818	30818	0	0.0209	0.0988	0	0.0002	0.0011	0	1
cyclic purine nucleotide metabolic process	GO:0052652	52652	0	0.0295	0.0889	1	0.0001	0.0023	0.0001	0
regulation of cyclic nucleotide biosynthetic process	GO:0030802	30802	0	0.0282	0.091	1	0.0002	0.0011	0.0001	1
regulation of heart rate by cardiac conduction	GO:0086091	86091	0	0.0125	0.1075	0	0.0001	0.0002	0	0
negative regulation of protein polymerization	GO:0032272	32272	0.0001	0.0658	0.0518	0	0.0001	0.0022	0.0003	0
positive regulation of ion transmembrane transport	GO:0034767	34767	0	0.0081	0.0035	0	0.0001	0.0104	0.0974	1
negative regulation of oligodendrocyte differentiation	GO:0048715	48715	0	0.017	0.098	0	0	0.0043	0.0001	0
negative regulation of microtubule polymerization	GO:0031115	31115	0.0001	0.0542	0.0616	0	0	0.0032	0.0002	0
C4-dicarboxylate transport	GO:0015740	15740	0	0.013	0.1012	0	0	0.0027	0.0022	0
sprouting angiogenesis	GO:0002040	2040	0.0001	0.003	0.0009	0	0	0.0272	0.0876	1
viral translation	GO:0019081	19081	0	0.0675	0.0494	0	0.0001	0.0009	0.0004	0
endocrine process	GO:0050886	50886	0	0.0037	0.003	0	0.0001	0.007	0.1045	0
chaperone-mediated protein folding	GO:0061077	61077	0	0.0782	0.0397	0	0	0.0002	0	0
regulation of blood coagulation	GO:0030193	30193	0	0.0185	0.0459	0	0	0.0297	0.0237	0
macrophage differentiation	GO:0030225	30225	0	0.0223	0.0835	0	0	0.011	0.0006	0
detection of chemical stimulus involved in sensory perception of bitter taste	GO:0001580	1580	0	0.03	0.0017	0	0	0.0291	0.0565	0
regulation of peptidyl-lysine acetylation	GO:2000756	2000756	0	0.0547	0.0622	0	0.0001	0.0004	0	0
regulation of neurological system process	GO:0031644	31644	0	0.0267	0.088	0	0	0.0018	0.0006	0
low-density lipoprotein particle clearance	GO:0034383	34383	0	0.0032	0.0014	0	0	0.008	0.1044	0
cyclic nucleotide biosynthetic process	GO:0009190	9190	0	0.0284	0.086	1	0.0001	0.0023	0.0001	0
limbic system development	GO:0021761	21761	0	0.0552	0.06	0	0	0.0015	0.0001	1
mesodermal cell differentiation	GO:0048333	48333	0	0.0001	0	0	0	0.0233	0.0934	0
positive regulation of apoptotic signaling pathway	GO:2001235	2001235	0	0.0209	0.0697	0	0	0.0049	0.0213	0
organ growth	GO:0035265	35265	0	0.0169	0.0868	0	0	0.013	0	0
hindbrain development	GO:0030902	30902	0	0.0413	0.0747	0	0	0.0004	0	1
regulation of mammary gland epithelial cell proliferation	GO:0033599	33599	0	0.0158	0.1	0	0	0.0006	0	0
nucleus localization	GO:0051647	51647	0	0.0255	0.0872	0	0	0.0037	0	0
cerebral cortex GABAergic interneuron differentiation	GO:0021892	21892	0	0.0208	0.0943	0	0	0.001	0.0001	0
establishment of protein localization to mitochondrial membrane	GO:0090151	90151	0	0.0124	0.0005	0	0	0.0175	0.0857	0
cAMP biosynthetic process	GO:0006171	6171	0	0.027	0.0873	1	0.0002	0.0016	0.0001	0
regulation of Arp2/3 complex-mediated actin nucleation	GO:0034315	34315	0	0.0397	0.0731	0	0	0.0029	0.0001	0
muscle fiber development	GO:0048747	48747	0	0.0074	0.0016	0	0	0.0046	0.1022	1
negative regulation of intracellular transport	GO:0032387	32387	0	0.0489	0.0656	0	0	0.0008	0	0
positive regulation of telomerase RNA localization to Cajal body	GO:1904874	1904874	0	0.0474	0.0055	0	0.0001	0.0227	0.0395	0
glycosaminoglycan metabolic process	GO:0030203	30203	0	0.0015	0.0003	0	0	0.0194	0.0937	2
positive regulation of microtubule polymerization or depolymerization	GO:0031112	31112	0	0.0236	0.0912	0	0	0.0001	0	0
actin filament bundle organization	GO:0061572	61572	0	0.0295	0.0699	0	0	0.0142	0.0011	0
regulation of DNA replication	GO:0006275	6275	0	0.0224	0.09	0	0	0.0022	0	0
negative regulation of endopeptidase activity	GO:0010951	10951	0	0.0176	0.0622	0	0.0001	0.0249	0.0098	1
cerebellar Purkinje cell layer development	GO:0021680	21680	0	0.022	0.0924	0	0.0001	0.0001	0	0
cellular modified amino acid metabolic process	GO:0006575	6575	0	0.0162	0.0825	0	0	0.0123	0.0033	0
regulation of nitric-oxide synthase activity	GO:0050999	50999	0.0002	0.0181	0.0957	0	0	0.0004	0	0
establishment of protein localization to telomere	GO:0070200	70200	0	0.0493	0.0271	0	0	0.0243	0.0129	0
positive regulation of dendrite extension	GO:1903861	1903861	0.0001	0.0494	0.0624	0	0	0.0017	0	0
nephron development	GO:0072006	72006	0	0.026	0.0171	0	0	0.0594	0.0109	0
cytosolic calcium ion transport	GO:0060401	60401	0	0.0193	0.0897	0	0	0.0042	0	0
negative regulation of gliogenesis	GO:0014014	14014	0	0.0199	0.0467	0	0	0.0383	0.0082	0
low-density lipoprotein receptor particle metabolic process	GO:0032799	32799	0	0.0007	0	0	0	0.018	0.0943	0
positive regulation of epithelial cell migration	GO:0010634	10634	0	0.0094	0.0678	0	0	0.025	0.0105	1
protein activation cascade	GO:0072376	72376	0	0.0161	0.0038	0	0	0.0198	0.0729	0
response to nicotine	GO:0035094	35094	0	0.0359	0.0728	0	0	0.0038	0	0
response to fatty acid	GO:0070542	70542	0	0.0011	0	0	0	0.0046	0.1067	0
central nervous system myelination	GO:0022010	22010	0.0001	0.0323	0.0566	0	0	0.0218	0.0016	0
axon ensheathment in central nervous system	GO:0032291	32291	0.0001	0.0323	0.0566	0	0	0.0218	0.0016	0
regulation of filopodium assembly	GO:0051489	51489	0	0.0305	0.0809	0	0	0.0007	0.0001	0
regulation of interleukin-8 production	GO:0032677	32677	0	0.0019	0.0004	0	0	0.0285	0.0813	0
ERAD pathway	GO:0036503	36503	0	0.0764	0.0294	0	0	0.0061	0.0001	0
import into cell	GO:0098657	98657	0	0.0198	0.0679	0	0	0.0011	0.0232	0
regulation of alpha-beta T cell proliferation	GO:0046640	46640	0.0001	0.002	0.0009	0	0	0.0215	0.0875	0
adult walking behavior	GO:0007628	7628	0	0.0387	0.0715	1	0	0.001	0.0006	1
positive regulation of stem cell differentiation	GO:2000738	2000738	0	0.0004	0.0002	0	0	0.0165	0.0946	0
histone lysine demethylation	GO:0070076	70076	0	0.0064	0.0078	0	0	0.0116	0.0858	1
cell communication involved in cardiac conduction	GO:0086065	86065	0	0.0122	0.0979	0	0	0.0015	0	1
retrograde vesicle-mediated transport, Golgi to ER	GO:0006890	6890	0	0.0368	0.0125	0	0	0.0288	0.0334	1
heterotypic cell-cell adhesion	GO:0034113	34113	0	0.0012	0	0	0	0.0231	0.0872	0
mononuclear cell migration	GO:0071674	71674	0	0.0106	0.0113	0	0	0.0175	0.0721	0
positive regulation of histone methylation	GO:0031062	31062	0	0.0092	0.0002	0	0	0.0184	0.0836	0
inner ear development	GO:0048839	48839	0	0.0029	0.0001	0	0	0.0268	0.0815	1
histone ubiquitination	GO:0016574	16574	0	0.0254	0.0853	0	0	0.0005	0	0
regulation of cell projection assembly	GO:0060491	60491	0	0.058	0.0486	0	0	0.0042	0	0
renal system process	GO:0003014	3014	0	0.0136	0.0576	0	0	0.015	0.0243	0
adherens junction assembly	GO:0034333	34333	0.0001	0.0268	0.0798	0	0.0001	0.0037	0	0
regulation of actin filament depolymerization	GO:0030834	30834	0.0001	0.0346	0.0745	0	0.0001	0.0007	0.0003	0
positive regulation of DNA biosynthetic process	GO:2000573	2000573	0	0.0459	0.0553	0	0	0.0039	0.0048	0
middle ear morphogenesis	GO:0042474	42474	0	0.0002	0	0	0	0.0031	0.1064	0
regulation of appetite	GO:0032098	32098	0	0.0139	0.0946	0	0	0.0008	0	0
glucocorticoid receptor signaling pathway	GO:0042921	42921	0	0.0476	0.0592	0	0	0.0022	0	0
mast cell activation	GO:0045576	45576	0	0.0029	0.0031	0	0	0.0191	0.0839	0
aminoglycan metabolic process	GO:0006022	6022	0	0.0034	0.0006	0	0	0.018	0.0865	1
regulation of mitotic spindle organization	GO:0060236	60236	0	0.0221	0.0856	0	0	0.0007	0	0
pyridine-containing compound metabolic process	GO:0072524	72524	0.0001	0.0617	0.0311	0	0	0.0065	0.0089	1
regulation of blood vessel endothelial cell migration	GO:0043535	43535	0	0.0003	0	0	0	0.0346	0.0732	0
endoplasmic reticulum calcium ion homeostasis	GO:0032469	32469	0	0.0282	0.0793	0	0	0.0001	0	0
regulation of ATPase activity	GO:0043462	43462	0	0.0533	0.0529	0	0.0001	0.0007	0.0006	0
walking behavior	GO:0090659	90659	0	0.0378	0.0671	0	0	0.0013	0.001	0
vascular smooth muscle contraction	GO:0014829	14829	0	0.0147	0.0903	0	0.0001	0.0021	0	0
regulation of cAMP biosynthetic process	GO:0030817	30817	0	0.027	0.0781	1	0.0002	0.0016	0.0001	1
regulation of smooth muscle cell proliferation	GO:0048660	48660	0	0.0169	0.0796	0	0	0.0103	0	1
granulocyte migration	GO:0097530	97530	0	0.0239	0.0091	0	0	0.016	0.0576	0
positive regulation of blood pressure	GO:0045777	45777	0	0.0161	0.0885	0	0	0.0017	0.0001	0
regulation of monooxygenase activity	GO:0032768	32768	0.0001	0.0137	0.0912	0	0	0.0011	0	0
positive regulation of gliogenesis	GO:0014015	14015	0	0.0157	0.0472	0	0	0.0418	0.0012	0
ATP-dependent chromatin remodeling	GO:0043044	43044	0	0.0168	0.0806	0	0	0.0057	0.0028	0
sulfur compound biosynthetic process	GO:0044272	44272	0	0.001	0.0012	0	0	0.0212	0.0825	1
regulation of telomerase RNA localization to Cajal body	GO:1904872	1904872	0	0.0485	0.0038	0	0.0002	0.0196	0.034	0
pteridine-containing compound biosynthetic process	GO:0042559	42559	0	0.0118	0.093	0	0	0.0008	0.0001	0
endothelium development	GO:0003158	3158	0	0.006	0.0001	0	0	0.0922	0.0073	0
ferric iron transport	GO:0015682	15682	0	0.0008	0	0	0	0.0257	0.0787	0
trivalent inorganic cation transport	GO:0072512	72512	0	0.0008	0	0	0	0.0257	0.0787	0
adherens junction organization	GO:0034332	34332	0	0.0297	0.068	0	0.0001	0.0072	0	1
regulation of chemokine production	GO:0032642	32642	0	0.0031	0.0005	0	0	0.0274	0.0738	0
regulation of production of molecular mediator of immune response	GO:0002700	2700	0	0.0058	0.0132	0	0	0.0138	0.0719	0
cAMP metabolic process	GO:0046058	46058	0	0.0256	0.0772	1	0.0001	0.0017	0.0001	0
nucleus organization	GO:0006997	6997	0	0.0407	0.0627	0	0	0.0009	0	0
organelle fusion	GO:0048284	48284	0	0.0879	0.0128	0	0	0.0033	0.0003	0
RNA localization to Cajal body	GO:0090670	90670	0	0.0469	0.0035	0	0.0002	0.0196	0.034	0
telomerase RNA localization to Cajal body	GO:0090671	90671	0	0.0469	0.0035	0	0.0002	0.0196	0.034	0
telomerase RNA localization	GO:0090672	90672	0	0.0469	0.0035	0	0.0002	0.0196	0.034	0
positive regulation of protein ubiquitination	GO:0031398	31398	0	0.0468	0.0541	0	0	0.003	0	1
positive regulation of cysteine-type endopeptidase activity	GO:2001056	2001056	0	0.0023	0.003	0	0	0.0145	0.0839	0
plasma lipoprotein particle clearance	GO:0034381	34381	0	0.0045	0.0099	0	0	0.0113	0.0779	0
positive regulation of transporter activity	GO:0032411	32411	0.0001	0.014	0.0026	0	0.0001	0.0085	0.0784	1
positive regulation of neutrophil chemotaxis	GO:0090023	90023	0	0.001	0	0	0.0001	0.0054	0.097	0
mitochondrion localization	GO:0051646	51646	0	0.0602	0.0423	0	0	0.0006	0	0
regulation of transcription involved in cell fate commitment	GO:0060850	60850	0	0.0085	0.0919	0	0	0.0023	0.0001	0
smooth muscle contraction	GO:0006939	6939	0	0.026	0.0625	0	0	0.0115	0.0025	1
cellular response to biotic stimulus	GO:0071216	71216	0	0.005	0.0086	0	0.0001	0.0255	0.0634	0
myeloid dendritic cell activation	GO:0001773	1773	0.0001	0.0002	0	0	0	0.0124	0.0897	0
skeletal muscle tissue development	GO:0007519	7519	0	0.0275	0.0694	0	0	0.0054	0	0
regulation of cell junction assembly	GO:1901888	1901888	0.0001	0.0112	0.0708	0	0	0.0195	0.0001	1
maternal behavior	GO:0042711	42711	0	0.0164	0.084	0	0	0.0008	0	0
positive regulation of protein localization to chromosome, telomeric region	GO:1904816	1904816	0	0.0477	0.0291	0	0	0.0155	0.0089	0
miRNA metabolic process	GO:0010586	10586	0	0.0325	0.063	0	0.0001	0.0051	0.0004	0
amino acid transmembrane transport	GO:0003333	3333	0	0.0058	0.055	0	0	0.0057	0.0342	0
mitophagy in response to mitochondrial depolarization	GO:0098779	98779	0	0.0085	0.0005	0	0	0.0062	0.0852	0
positive regulation of protein localization to cell periphery	GO:1904377	1904377	0	0.0226	0.0774	0	0	0.0003	0	0
viral genome replication	GO:0019079	19079	0	0.0304	0.0674	0	0	0.002	0	0
regulation of tube size	GO:0035150	35150	0.0001	0.0158	0.0429	0	0	0.0101	0.0307	0
positive regulation of mRNA metabolic process	GO:1903313	1903313	0	0.0318	0.066	1	0	0.0014	0	0
nucleotide-excision repair	GO:0006289	6289	0	0.0015	0.0006	0	0	0.0414	0.0555	1
protein kinase A signaling	GO:0010737	10737	0	0.0025	0.003	0	0	0.0023	0.0911	0
respiratory chain complex IV assembly	GO:0008535	8535	0.0001	0.0023	0.0002	0	0	0.0261	0.0702	0
amine biosynthetic process	GO:0009309	9309	0	0.0036	0.0069	0	0	0.0142	0.0739	0
histone H3-K27 methylation	GO:0070734	70734	0	0.0077	0.0025	0	0	0.0114	0.077	0
regulation of interleukin-10 production	GO:0032653	32653	0	0.0017	0.0001	0	0	0.0054	0.0913	0
regulation of chromosome organization	GO:0033044	33044	0.0001	0.0501	0.0113	0	0	0.0157	0.0212	0
complement activation	GO:0006956	6956	0	0.0151	0.0024	0	0	0.0175	0.0632	0
neutrophil chemotaxis	GO:0030593	30593	0.0001	0.0101	0.0007	0	0	0.0111	0.0762	0
neurotrophin signaling pathway	GO:0038179	38179	0	0.0441	0.0516	0	0	0.0023	0	1
positive regulation of viral process	GO:0048524	48524	0	0.0385	0.0417	0	0	0.0037	0.014	1
regulation of blood vessel size	GO:0050880	50880	0.0001	0.0155	0.0416	0	0	0.0101	0.0307	1
cyclic nucleotide metabolic process	GO:0009187	9187	0	0.0279	0.0683	0	0	0.0015	0.0001	1
telomere organization	GO:0032200	32200	0.0001	0.0477	0.0098	0	0	0.0117	0.0283	1
semaphorin-plexin signaling pathway	GO:0071526	71526	0	0.0232	0.0722	0	0	0.0021	0	0
regulation of protein targeting to mitochondrion	GO:1903214	1903214	0.0001	0.0464	0.0244	0	0	0.0171	0.0096	0
carnitine metabolic process	GO:0009437	9437	0	0.0182	0.0763	0	0	0.0027	0.0002	1
positive regulation of vasculature development	GO:1904018	1904018	0	0.0222	0.0138	0	0	0.0588	0.0019	0
positive regulation of ATPase activity	GO:0032781	32781	0	0.0436	0.0513	0	0	0.0005	0.001	0
post-Golgi vesicle-mediated transport	GO:0006892	6892	0	0.0512	0.0191	0	0	0.0123	0.0137	0
peptidyl-proline modification	GO:0018208	18208	0	0.0264	0.0639	0	0	0.0026	0.0034	0
response to epidermal growth factor	GO:0070849	70849	0.0001	0.0224	0.064	0	0	0.0094	0.0001	0
telomere maintenance	GO:0000723	723	0.0001	0.0477	0.0098	0	0	0.012	0.0262	1
phagocytosis, engulfment	GO:0006911	6911	0	0.0007	0.0002	0	0	0.0215	0.0726	0
regulation of potassium ion transport	GO:0043266	43266	0	0.0205	0.0698	0	0	0.0041	0.0001	1
maturation of 5.8S rRNA	GO:0000460	460	0	0.0278	0.0662	0	0.0001	0.0001	0	0
acrosome assembly	GO:0001675	1675	0.0001	0.0065	0.0871	0	0	0.0003	0	0
positive regulation of synaptic transmission, GABAergic	GO:0032230	32230	0	0.0227	0.0706	0	0	0.0002	0	0
oxidoreduction coenzyme metabolic process	GO:0006733	6733	0.0001	0.0606	0.0158	0	0	0.0097	0.0073	2
cellular response to mechanical stimulus	GO:0071260	71260	0	0.0154	0.0705	0	0.0001	0.0072	0.0003	1
response to beta-amyloid	GO:1904645	1904645	0	0.0149	0.0781	0	0.0001	0.0001	0.0003	0
positive regulation of ion transmembrane transporter activity	GO:0032414	32414	0.0001	0.0051	0.0002	0	0.0002	0.01	0.078	1
ruffle organization	GO:0031529	31529	0	0.0177	0.0748	0	0	0.0005	0	0
positive regulation of sodium ion transport	GO:0010765	10765	0	0.0352	0.0574	0	0	0.0003	0	1
positive regulation of osteoblast differentiation	GO:0045669	45669	0	0.0035	0.0002	0	0	0.0263	0.0629	1
cardiac muscle cell differentiation	GO:0055007	55007	0	0.026	0.065	0	0	0.0019	0	0
protein refolding	GO:0042026	42026	0	0.0604	0.0045	0	0	0.0021	0.0257	0
positive regulation of phospholipid metabolic process	GO:1903727	1903727	0.0001	0.0117	0.0789	0	0	0.0018	0.0001	1
regulation of signal transduction by p53 class mediator	GO:1901796	1901796	0	0.0323	0.0481	0	0.0001	0.0039	0.0081	0
C21-steroid hormone metabolic process	GO:0008207	8207	0.0001	0.0006	0	0	0.0001	0.0045	0.0871	0
negative regulation of mitochondrion organization	GO:0010823	10823	0	0.024	0.0117	0	0	0.0084	0.048	0
regulation of cartilage development	GO:0061035	61035	0	0.0057	0.002	0	0	0.011	0.0733	0
response to glucose	GO:0009749	9749	0	0.0193	0.0724	0	0.0001	0.0001	0	0
positive regulation of cytokine secretion	GO:0050715	50715	0.0001	0.0006	0	0	0	0.029	0.0622	0
regulation of protein acetylation	GO:1901983	1901983	0.0001	0.0578	0.0324	0	0.0001	0.001	0.0006	0
regulation of fibroblast migration	GO:0010762	10762	0.0001	0.011	0.0804	0	0	0.0002	0	0
granulocyte chemotaxis	GO:0071621	71621	0.0001	0.0178	0.0061	0	0	0.0138	0.0537	0
positive regulation of establishment of protein localization to mitochondrion	GO:1903749	1903749	0.0001	0.0471	0.0245	0	0	0.0133	0.0065	0
cerebellar cortex morphogenesis	GO:0021696	21696	0	0.0279	0.0634	0	0	0	0	1
negative regulation of cAMP metabolic process	GO:0030815	30815	0	0.0159	0.0737	0	0.0002	0.0011	0	1
regulation of response to biotic stimulus	GO:0002831	2831	0	0	0	0	0.0001	0.0157	0.0749	0
positive regulation of cell-matrix adhesion	GO:0001954	1954	0	0.0025	0.0001	0	0.0001	0.0042	0.0837	1
negative regulation of hemostasis	GO:1900047	1900047	0	0.021	0.0571	0	0.0001	0.011	0.0012	0
regulation of nuclear-transcribed mRNA poly(A) tail shortening	GO:0060211	60211	0	0.0146	0.0753	0	0	0.0003	0	0
positive regulation of nuclear-transcribed mRNA poly(A) tail shortening	GO:0060213	60213	0	0.0146	0.0753	0	0	0.0003	0	0
porphyrin-containing compound metabolic process	GO:0006778	6778	0	0.0071	0.0013	0	0	0.0069	0.0747	0
interleukin-10 production	GO:0032613	32613	0	0.0011	0	0	0	0.0068	0.0819	0
positive regulation of mitochondrial fission	GO:0090141	90141	0	0.0168	0.0054	0	0	0.0057	0.0619	1
membrane invagination	GO:0010324	10324	0	0.0007	0	0	0	0.0169	0.072	1
membrane docking	GO:0022406	22406	0.0001	0.0724	0.0155	0	0	0.0017	0	0
cell killing	GO:0001906	1906	0	0.0089	0.0176	0	0	0.0224	0.0406	0
glial cell migration	GO:0008347	8347	0	0.0108	0.0517	0	0	0.0103	0.0167	0
negative regulation of mononuclear cell proliferation	GO:0032945	32945	0.0002	0.0152	0.0267	0	0.0001	0.0144	0.0332	0
regulation of insulin receptor signaling pathway	GO:0046626	46626	0	0.0157	0.0733	0	0	0.0005	0	0
negative regulation of lymphocyte proliferation	GO:0050672	50672	0.0002	0.0152	0.0267	0	0.0001	0.0144	0.0332	0
positive regulation of protein targeting to mitochondrion	GO:1903955	1903955	0.0001	0.0426	0.0217	0	0	0.0148	0.0103	0
kidney epithelium development	GO:0072073	72073	0	0.0133	0.0158	0	0	0.0503	0.0099	0
skeletal muscle organ development	GO:0060538	60538	0	0.0285	0.0553	0	0	0.0053	0	0
protein destabilization	GO:0031648	31648	0	0.0138	0.0741	0	0	0.0011	0	0
negative regulation of blood coagulation	GO:0030195	30195	0	0.021	0.0571	0	0.0001	0.0101	0.0007	0
tissue remodeling	GO:0048771	48771	0	0.0287	0.0254	0	0	0.0345	0.0003	0
triglyceride catabolic process	GO:0019433	19433	0	0.0021	0.0075	0	0	0.0051	0.0741	0
monosaccharide biosynthetic process	GO:0046364	46364	0	0.0031	0	0	0	0.011	0.0747	3
histone demethylation	GO:0016577	16577	0	0.0067	0.0055	0	0	0.0125	0.064	1
response to carbohydrate	GO:0009743	9743	0	0.0177	0.0636	0	0.0001	0.0006	0.0066	0
hippocampus development	GO:0021766	21766	0	0.0316	0.0546	0	0	0.002	0.0002	0
rhythmic behavior	GO:0007622	7622	0	0.0132	0.0741	0	0	0.001	0	0
endothelial cell differentiation	GO:0045446	45446	0	0.0039	0.0004	0	0	0.0829	0.0011	0
regulation of muscle organ development	GO:0048634	48634	0.0001	0.0229	0.0611	0	0.0001	0.0043	0	1
B cell mediated immunity	GO:0019724	19724	0	0.0075	0.0036	0	0	0.0219	0.0549	0
neuron fate commitment	GO:0048663	48663	0	0.0132	0.0669	0	0	0.0069	0.0009	1
positive regulation of calcium ion import	GO:0090280	90280	0.0001	0.0009	0.0006	0	0	0.0032	0.0831	0
thioester biosynthetic process	GO:0035384	35384	0	0.0318	0.0146	0	0.0001	0.0097	0.0312	0
acyl-CoA biosynthetic process	GO:0071616	71616	0	0.0318	0.0146	0	0.0001	0.0097	0.0312	0
negative regulation of cyclic nucleotide metabolic process	GO:0030800	30800	0	0.0164	0.0686	0	0.0002	0.002	0.0002	0
nicotinamide nucleotide metabolic process	GO:0046496	46496	0.0001	0.0553	0.0191	0	0	0.0071	0.0057	2
circadian behavior	GO:0048512	48512	0	0.0117	0.0747	0	0	0.0007	0	0
interleukin-1 beta secretion	GO:0050702	50702	0	0.0007	0	0	0	0.0141	0.0722	1
regulation of calcium ion transmembrane transporter activity	GO:1901019	1901019	0	0.0247	0.0534	0	0	0.0088	0.0001	0
retinoid metabolic process	GO:0001523	1523	0	0.0156	0.0246	0	0.0002	0.0166	0.0301	1
protein peptidyl-prolyl isomerization	GO:0000413	413	0	0.0202	0.0526	0	0	0.0058	0.0081	0
regulation of tube diameter	GO:0035296	35296	0.0001	0.0139	0.0395	0	0	0.0087	0.0246	0
regulation of blood vessel diameter	GO:0097746	97746	0.0001	0.0139	0.0395	0	0	0.0087	0.0246	0
7-methylguanosine RNA capping	GO:0009452	9452	0	0.0094	0.0004	0	0	0.0238	0.053	0
RNA capping	GO:0036260	36260	0	0.0094	0.0004	0	0	0.0238	0.053	0
protein transport along microtubule	GO:0098840	98840	0	0.0365	0.0483	0	0	0.0018	0	0
microtubule-based protein transport	GO:0099118	99118	0	0.0365	0.0483	0	0	0.0018	0	0
regulation of phospholipid metabolic process	GO:1903725	1903725	0	0.0163	0.0693	0	0	0.001	0	1
insulin secretion	GO:0030073	30073	0	0.0221	0.0634	0	0	0.0009	0	0
regulation of feeding behavior	GO:0060259	60259	0	0.0149	0.0704	0	0	0.001	0	0
response to type I interferon	GO:0034340	34340	0	0.0006	0	0	0	0.0851	0.0005	0
branched-chain amino acid catabolic process	GO:0009083	9083	0	0.0104	0.0307	0	0	0.0137	0.0313	1
positive regulation of phosphatidylinositol 3-kinase activity	GO:0043552	43552	0	0.0107	0.0714	0	0	0.004	0	1
hypothalamus development	GO:0021854	21854	0	0.0166	0.069	0	0.0001	0.0004	0	0
negative regulation of endoplasmic reticulum stress-induced intrinsic apoptotic signaling pathway	GO:1902236	1902236	0	0.0293	0.0567	0	0	0	0	0
Notch signaling pathway	GO:0007219	7219	0.0001	0.0086	0.0041	0	0.0001	0.029	0.0441	1
regulation of phosphatidylinositol 3-kinase activity	GO:0043551	43551	0	0.0132	0.0706	0	0	0.0019	0	1
negative regulation of coagulation	GO:0050819	50819	0	0.0192	0.0544	0	0.0001	0.0109	0.0012	0
positive regulation of calcium-mediated signaling	GO:0050850	50850	0.0001	0.0009	0.0001	0	0	0.0015	0.0831	0
positive regulation of leukocyte migration	GO:0002687	2687	0	0.0096	0.0006	0	0	0.0365	0.0388	0
detection of chemical stimulus involved in sensory perception of taste	GO:0050912	50912	0	0.0403	0.0037	0	0	0.0161	0.0253	0
glutathione metabolic process	GO:0006749	6749	0	0.0123	0.051	0	0.0001	0.0029	0.0188	1
filopodium assembly	GO:0046847	46847	0	0.0213	0.0576	0	0	0.0034	0.0026	0
negative regulation of adenylate cyclase activity	GO:0007194	7194	0	0.0096	0.0741	0	0.0002	0.0011	0	0
positive regulation of alpha-beta T cell proliferation	GO:0046641	46641	0.0001	0.0004	0	0	0	0.0175	0.0669	0
regulation of dendrite extension	GO:1903859	1903859	0	0.0416	0.0412	0	0	0.0019	0	0
response to mitochondrial depolarisation	GO:0098780	98780	0.0001	0.0193	0.0012	0	0	0.0159	0.0482	0
cellular response to low-density lipoprotein particle stimulus	GO:0071404	71404	0	0.0127	0.0635	0	0	0.0019	0.0062	0
import across plasma membrane	GO:0098739	98739	0	0.0042	0.0095	0	0	0.0043	0.0662	0
chondroitin sulfate proteoglycan biosynthetic process	GO:0050650	50650	0	0.0008	0	0	0.0001	0.0199	0.0634	0
pyridine nucleotide metabolic process	GO:0019362	19362	0.0001	0.0532	0.0179	0	0	0.0071	0.0057	2
cerebellum morphogenesis	GO:0021587	21587	0	0.0305	0.0533	0	0	0.0001	0	1
hormone-mediated signaling pathway	GO:0009755	9755	0	0.045	0.0341	0	0	0.0047	0	0
regulation of protein ubiquitination involved in ubiquitin-dependent protein catabolic process	GO:2000058	2000058	0	0.0268	0.0545	0	0	0.0024	0	2
stem cell population maintenance	GO:0019827	19827	0	0.0145	0.0362	0	0	0.0322	0.0007	0
central nervous system neuron axonogenesis	GO:0021955	21955	0	0.0355	0.0468	0	0	0.0013	0	1
negative regulation of blood vessel endothelial cell migration	GO:0043537	43537	0	0.0001	0	0	0.0001	0.0257	0.0578	0
positive regulation of interleukin-8 secretion	GO:2000484	2000484	0	0	0	0	0	0.0125	0.0711	0
endoplasmic reticulum organization	GO:0007029	7029	0	0.0588	0.018	0	0	0.0067	0	0
negative regulation of excitatory postsynaptic potential	GO:0090394	90394	0	0.01	0.0732	0	0	0.0001	0	0
response to forskolin	GO:1904321	1904321	0.0001	0.0141	0.0691	0	0	0.0001	0	0
cellular response to forskolin	GO:1904322	1904322	0.0001	0.0141	0.0691	0	0	0.0001	0	0
positive regulation of viral genome replication	GO:0045070	45070	0	0.0278	0.0505	0	0	0.0046	0.0003	0
regulation of neuron projection regeneration	GO:0070570	70570	0	0.0265	0.0551	0	0	0.0012	0.0004	0
negative regulation of sprouting angiogenesis	GO:1903671	1903671	0	0.0008	0	0	0	0.0164	0.066	0
actin filament bundle assembly	GO:0051017	51017	0	0.0229	0.0467	0	0	0.0123	0.0012	0
regulation of receptor binding	GO:1900120	1900120	0.0001	0.0025	0.0002	0	0	0.0034	0.0767	0
negative regulation of regulated secretory pathway	GO:1903306	1903306	0	0	0	0	0.0001	0.0097	0.0731	0
acute-phase response	GO:0006953	6953	0	0.0278	0.0537	0	0	0.001	0	0
negative regulation of cyclase activity	GO:0031280	31280	0	0.0097	0.0706	0	0.0002	0.002	0.0002	0
negative regulation of developmental growth	GO:0048640	48640	0	0.0241	0.052	0	0	0.0063	0	0
regulation of lipid kinase activity	GO:0043550	43550	0	0.0135	0.0668	0	0	0.002	0	1
amino-acid betaine metabolic process	GO:0006577	6577	0	0.0099	0.0476	0	0	0.0138	0.0109	1
regulation of cardiac muscle cell action potential	GO:0098901	98901	0	0.0097	0.0717	0	0	0.0005	0.0002	0
cellular sodium ion homeostasis	GO:0006883	6883	0	0.0134	0.0674	0	0	0.0009	0.0003	0
chondrocyte differentiation	GO:0002062	2062	0	0.0013	0.0001	0	0	0.015	0.0655	2
regulation of RNA export from nucleus	GO:0046831	46831	0	0.0238	0.0487	0	0	0.0033	0.0061	0
regulation of substrate adhesion-dependent cell spreading	GO:1900024	1900024	0	0.0016	0.0008	0	0	0.0058	0.0736	0
positive regulation of angiogenesis	GO:0045766	45766	0	0.0126	0.007	0	0	0.0571	0.0049	0
monocarboxylic acid transport	GO:0015718	15718	0	0.0143	0.0625	0	0	0.0024	0.0023	1
peptidyl-tyrosine dephosphorylation	GO:0035335	35335	0	0.0125	0.068	0	0	0.0008	0	0
negative regulation of protein complex assembly	GO:0031333	31333	0	0.0626	0.0139	0	0	0.0022	0.0025	0
mitochondrial fusion	GO:0008053	8053	0	0.0457	0.0162	0	0	0.0023	0.0169	0
response to amphetamine	GO:0001975	1975	0	0.0284	0.0488	0	0.0001	0.0035	0.0003	3
regulation of DNA biosynthetic process	GO:2000278	2000278	0	0.0418	0.0339	0	0	0.0024	0.0029	0
chemokine production	GO:0032602	32602	0	0.0024	0.0007	0	0	0.0215	0.0563	0
mast cell mediated immunity	GO:0002448	2448	0	0.001	0.0018	0	0	0.0138	0.0641	1
positive regulation of protein localization to plasma membrane	GO:1903078	1903078	0	0.0165	0.0641	0	0	0.0001	0	0
positive regulation of macroautophagy	GO:0016239	16239	0.0002	0.0645	0.0149	0	0	0.0011	0.0001	0
neural crest cell migration	GO:0001755	1755	0	0.0101	0.0153	0	0	0.0089	0.046	0
cellular glucose homeostasis	GO:0001678	1678	0	0.0277	0.0511	0	0	0.0014	0	0
positive regulation of production of molecular mediator of immune response	GO:0002702	2702	0	0.0041	0.0046	0	0	0.0067	0.0648	0
immunoglobulin mediated immune response	GO:0016064	16064	0	0.0078	0.0033	0	0	0.0191	0.0499	0
regulation of nucleobase-containing compound transport	GO:0032239	32239	0	0.0212	0.0517	0	0	0.0014	0.0058	0
peripheral nervous system development	GO:0007422	7422	0	0.022	0.0403	0	0	0.0109	0.0067	0
response to low-density lipoprotein particle	GO:0055098	55098	0	0.0125	0.0593	0	0	0.0019	0.0062	0
regulation of viral genome replication	GO:0045069	45069	0.0001	0.0134	0.064	0	0	0.0023	0	0
protein monoubiquitination	GO:0006513	6513	0	0.0378	0.0397	0	0	0.002	0	0
positive regulation of mitophagy	GO:1903599	1903599	0	0.0083	0.0003	0	0	0.0008	0.0696	0
histone H3-K4 trimethylation	GO:0080182	80182	0	0.0074	0.017	0	0	0.0048	0.0496	0
anterograde axonal transport	GO:0008089	8089	0	0.0353	0.008	0	0.0001	0.0248	0.0106	0
negative regulation of response to wounding	GO:1903035	1903035	0	0.0065	0.0251	0	0.0001	0.0158	0.0313	0
positive regulation of reactive oxygen species biosynthetic process	GO:1903428	1903428	0	0.0082	0.0682	0	0	0.0018	0	0
cellular component assembly involved in morphogenesis	GO:0010927	10927	0	0.0069	0.0669	0	0	0.0042	0	0
positive regulation of release of cytochrome c from mitochondria	GO:0090200	90200	0	0.02	0.0149	0	0	0.0067	0.0364	0
positive regulation of leukocyte differentiation	GO:1902107	1902107	0	0.0045	0.0011	0	0	0.0277	0.0446	0
cellular response to lipoprotein particle stimulus	GO:0071402	71402	0	0.0127	0.0635	0	0	0.0014	0.0001	0
protein processing	GO:0016485	16485	0	0.0131	0.0122	0	0	0.0333	0.019	0
positive regulation of protein targeting to membrane	GO:0090314	90314	0	0.0198	0.0471	0	0	0.0061	0.0046	0
hindbrain morphogenesis	GO:0021575	21575	0	0.0311	0.0462	0	0	0.0002	0	1
type I interferon signaling pathway	GO:0060337	60337	0	0.0003	0	0	0	0.0768	0.0004	0
cellular response to type I interferon	GO:0071357	71357	0	0.0003	0	0	0	0.0768	0.0004	0
macromitophagy	GO:0000423	423	0	0.0114	0.0003	0	0	0.0184	0.0473	0
cilium movement	GO:0003341	3341	0	0.0283	0.0261	0	0	0.0068	0.0162	1
positive regulation of bone mineralization	GO:0030501	30501	0	0.0009	0.0004	0	0	0.0164	0.0593	1
folic acid-containing compound metabolic process	GO:0006760	6760	0.0001	0.0077	0.0687	0	0	0.0005	0	0
acetyl-CoA biosynthetic process	GO:0006085	6085	0	0.0323	0.0124	0	0	0.0026	0.0292	0
viral budding	GO:0046755	46755	0	0.0057	0.0007	0	0	0.0139	0.0562	0
regulation of protein processing	GO:0070613	70613	0.0001	0.002	0.0044	0	0	0.0241	0.046	0
multi-organism organelle organization	GO:1902590	1902590	0	0.0057	0.0007	0	0	0.0139	0.0562	0
multi-organism membrane budding	GO:1902592	1902592	0	0.0057	0.0007	0	0	0.0139	0.0562	0
microglial cell activation	GO:0001774	1774	0.0001	0.0011	0	0	0	0.0226	0.0527	1
dendritic cell migration	GO:0036336	36336	0	0.0001	0	0	0.0001	0.0096	0.0667	0
regulation of cyclin-dependent protein kinase activity	GO:1904029	1904029	0	0.016	0.0598	0	0.0001	0.0003	0	0
multi-multicellular organism process	GO:0044706	44706	0	0.0105	0.0549	0	0	0.0099	0.0005	0
negative regulation of calcium ion transport	GO:0051926	51926	0	0.0047	0.0174	0	0	0.0067	0.047	1
cardiac septum morphogenesis	GO:0060411	60411	0.0001	0.0006	0	0	0	0.0363	0.0386	0
cellular response to steroid hormone stimulus	GO:0071383	71383	0	0.0432	0.0192	0	0	0.013	0	0
negative regulation of amine transport	GO:0051953	51953	0.0001	0.0096	0.0636	0	0	0.001	0.0009	0
positive regulation of chromatin organization	GO:1905269	1905269	0	0.0496	0.0178	0	0.0001	0.0022	0.0055	0
sulfur amino acid metabolic process	GO:0000096	96	0	0.0077	0.0669	0	0	0.0004	0	0
negative regulation of binding	GO:0051100	51100	0	0.0467	0.0226	0	0	0.0041	0.0016	0
positive regulation of granulocyte chemotaxis	GO:0071624	71624	0	0.0016	0	0	0.0001	0.0054	0.0679	0
protein deneddylation	GO:0000338	338	0	0.0475	0.013	0	0	0.0137	0.0006	1
corticosteroid receptor signaling pathway	GO:0031958	31958	0	0.0369	0.0359	0	0	0.002	0	0
negative regulation of lipid metabolic process	GO:0045833	45833	0	0.0202	0.0521	0	0	0.0024	0	0
positive regulation of NIK/NF-kappaB signaling	GO:1901224	1901224	0	0.0105	0.0476	0	0	0.0161	0.0005	0
non-recombinational repair	GO:0000726	726	0	0.0048	0.0118	0	0	0.0051	0.0528	0
regulation of striated muscle tissue development	GO:0016202	16202	0.0001	0.0188	0.0514	0	0.0002	0.0041	0	1
negative regulation of cellular response to growth factor stimulus	GO:0090288	90288	0	0.0024	0.0002	0	0	0.0367	0.035	0
positive regulation of fibroblast proliferation	GO:0048146	48146	0	0.0202	0.0431	0	0.0001	0.0108	0.0001	0
cGMP-mediated signaling	GO:0019934	19934	0	0.0071	0.0586	0	0	0.0065	0.0019	0
regulation of response to extracellular stimulus	GO:0032104	32104	0	0.0067	0.036	0	0	0.011	0.0204	0
regulation of response to nutrient levels	GO:0032107	32107	0	0.0067	0.036	0	0	0.011	0.0204	0
acid secretion	GO:0046717	46717	0	0.0132	0.0469	0	0	0.0126	0.0014	1
excretion	GO:0007588	7588	0	0.01	0.0327	0	0	0.0185	0.0128	0
neutrophil migration	GO:1990266	1990266	0	0.0127	0.0018	0	0	0.011	0.0485	0
transcription elongation from RNA polymerase II promoter	GO:0006368	6368	0	0.0291	0.0428	0	0	0.0019	0.0001	1
retinoic acid metabolic process	GO:0042573	42573	0	0.0228	0.051	0	0	0	0	0
maintenance of cell number	GO:0098727	98727	0.0001	0.0131	0.0282	0	0	0.0318	0.0007	0
regulation of potassium ion transmembrane transport	GO:1901379	1901379	0	0.0161	0.0552	0	0	0.0024	0	1
heparan sulfate proteoglycan metabolic process	GO:0030201	30201	0	0.0101	0.0632	0	0	0.0002	0	1
nucleoside diphosphate metabolic process	GO:0009132	9132	0	0.0546	0.0144	0	0	0.0044	0	0
phosphatidylcholine metabolic process	GO:0046470	46470	0.0001	0.0079	0.0501	0	0	0.0144	0.001	0
spindle localization	GO:0051653	51653	0	0.0283	0.045	0	0	0.0001	0	0
positive regulation of endopeptidase activity	GO:0010950	10950	0	0.0039	0.0075	0	0	0.0131	0.0488	0
locomotion involved in locomotory behavior	GO:0031987	31987	0	0.0226	0.0503	0	0	0.0002	0.0001	0
vasoconstriction	GO:0042310	42310	0.0002	0.0153	0.0353	0	0	0.0076	0.015	0
regulation of tyrosine phosphorylation of STAT protein	GO:0042509	42509	0	0.0141	0.0568	0	0	0.0023	0	0
glycerolipid catabolic process	GO:0046503	46503	0	0.0017	0.0146	0	0	0.0082	0.0486	0
cellular component maintenance	GO:0043954	43954	0	0.0276	0.0449	0	0	0.0005	0	0
regulation of cyclic nucleotide metabolic process	GO:0030799	30799	0	0.0195	0.0522	0	0.0002	0.0011	0.0001	1
regulation of synaptic vesicle recycling	GO:1903421	1903421	0	0.0457	0.0196	0	0	0.0076	0	0
metanephros development	GO:0001656	1656	0	0.0101	0.0052	0	0	0.0247	0.0327	0
icosanoid secretion	GO:0032309	32309	0	0.0087	0.02	0	0	0.0017	0.0421	0
negative regulation of mitotic cell cycle phase transition	GO:1901991	1901991	0	0.0002	0	0	0.0001	0.0283	0.044	0
palate development	GO:0060021	60021	0	0.002	0.0002	0	0	0.0173	0.0528	0
regulation of organelle assembly	GO:1902115	1902115	0	0.0564	0.0092	0	0.0001	0.0067	0	0
positive regulation of phagocytosis	GO:0050766	50766	0	0.0059	0.0593	0	0	0.0069	0	0
lymphocyte costimulation	GO:0031294	31294	0	0.014	0.0558	0	0.0001	0.0022	0	0
response to monosaccharide	GO:0034284	34284	0	0.0152	0.0562	0	0.0001	0.0003	0	0
negative regulation of peptidase activity	GO:0010466	10466	0	0.0114	0.0211	0	0.0001	0.029	0.0101	0
regulation of epithelial cell differentiation	GO:0030856	30856	0	0.0102	0.0291	0	0	0.0322	0	0
neural retina development	GO:0003407	3407	0.0001	0.0046	0.0023	0	0	0.0089	0.0555	0
positive regulation of membrane permeability	GO:1905710	1905710	0	0.0497	0.0199	0	0.0001	0.0016	0	0
negative regulation of cell cycle phase transition	GO:1901988	1901988	0	0.0002	0	0	0.0001	0.0271	0.0438	0
production of molecular mediator involved in inflammatory response	GO:0002532	2532	0	0.0068	0.0527	0	0	0.0075	0.0038	0
xenobiotic metabolic process	GO:0006805	6805	0	0.002	0	0	0	0.026	0.0428	0
membrane repolarization	GO:0086009	86009	0	0.0088	0.0609	0	0	0.0011	0	0
olfactory bulb development	GO:0021772	21772	0	0.0232	0.0432	0	0	0.0019	0.0023	0
cardiac muscle cell development	GO:0055013	55013	0	0.0132	0.0553	0	0	0.0021	0	0
positive regulation of wound healing	GO:0090303	90303	0	0.0003	0.0001	0	0	0.0135	0.0566	0
regulation of extrinsic apoptotic signaling pathway	GO:2001236	2001236	0	0.0045	0.0021	0	0.0001	0.0418	0.022	0
positive regulation of histone modification	GO:0031058	31058	0	0.0455	0.0223	0	0.0001	0.0009	0.0016	0
regulation of cyclin-dependent protein serine/threonine kinase activity	GO:0000079	79	0	0.015	0.0549	0	0	0.0002	0	0
stress granule assembly	GO:0034063	34063	0	0.0302	0.0393	0	0	0.0005	0	0
mammary gland development	GO:0030879	30879	0	0.01	0.0518	0	0	0.0081	0	0
intraciliary transport	GO:0042073	42073	0	0.0305	0.0391	0	0	0.0003	0	0
regulation of posttranscriptional gene silencing	GO:0060147	60147	0	0.0213	0.0414	0	0	0.0039	0.0031	0
regulation of gene silencing by RNA	GO:0060966	60966	0	0.0213	0.0414	0	0	0.0039	0.0031	0
regulation of ryanodine-sensitive calcium-release channel activity	GO:0060314	60314	0	0	0	0	0	0.0085	0.0611	0
regulation of cell migration involved in sprouting angiogenesis	GO:0090049	90049	0	0.0005	0	0	0	0.0142	0.0548	0
isoprenoid biosynthetic process	GO:0008299	8299	0	0.0134	0.0085	0	0	0.0038	0.0437	0
regulation of lipid catabolic process	GO:0050994	50994	0.0001	0.0088	0.0541	0	0	0.0065	0	0
regulation of membrane permeability	GO:0090559	90559	0.0001	0.0495	0.0189	0	0.0001	0.0007	0.0002	0
ephrin receptor signaling pathway	GO:0048013	48013	0	0.0143	0.0388	0	0	0.0115	0.0045	1
cellular response to epidermal growth factor stimulus	GO:0071364	71364	0.0001	0.0126	0.0492	0	0	0.007	0.0001	0
cerebellar cortex formation	GO:0021697	21697	0	0.0274	0.0414	0	0	0	0	1
negative regulation of catecholamine secretion	GO:0033604	33604	0.0001	0.0178	0.0506	0	0	0.0004	0	0
ribonucleoside diphosphate metabolic process	GO:0009185	9185	0	0.0528	0.0112	0	0	0.0046	0	0
regulation of histone acetylation	GO:0035065	35065	0	0.0432	0.025	0	0.0001	0.0004	0	0
negative regulation of NF-kappaB transcription factor activity	GO:0032088	32088	0	0.0004	0	0	0	0.0066	0.0614	0
response to reactive oxygen species	GO:0000302	302	0	0.0111	0.0432	0	0	0.0058	0.0082	0
regulation of fatty acid metabolic process	GO:0019217	19217	0	0.0117	0.0545	0	0	0.0021	0	1
negative regulation of nucleocytoplasmic transport	GO:0046823	46823	0	0.0297	0.0384	0	0	0.0002	0	0
adenohypophysis development	GO:0021984	21984	0	0.0077	0.0531	0	0	0.0073	0.0001	0
cellular response to vascular endothelial growth factor stimulus	GO:0035924	35924	0	0.0036	0.0001	0	0	0.018	0.0465	0
mitochondrion distribution	GO:0048311	48311	0	0.0181	0.0491	0	0	0.0008	0	0
detection of biotic stimulus	GO:0009595	9595	0	0.0008	0	0	0	0.0274	0.0397	0
regulation of establishment of protein localization to chromosome	GO:0070202	70202	0	0.042	0.0081	0	0	0.0149	0.0029	0
positive regulation of intracellular estrogen receptor signaling pathway	GO:0033148	33148	0	0.0113	0.0561	0	0	0.0004	0	0
cochlea development	GO:0090102	90102	0	0.0012	0.0002	0	0	0.0056	0.0608	0
cytokine production involved in inflammatory response	GO:0002534	2534	0.0001	0.0056	0.0615	0	0	0.0006	0	0
positive regulation of interleukin-1 beta production	GO:0032731	32731	0	0.0004	0	0	0	0.0191	0.0482	0
regulation of oxidoreductase activity	GO:0051341	51341	0	0.0073	0.0601	0	0	0.0003	0	0
regulation of striated muscle cell differentiation	GO:0051153	51153	0	0.0104	0.0569	0	0	0.0003	0	0
regulation of sister chromatid cohesion	GO:0007063	7063	0	0.0057	0.0589	0	0	0.0015	0.0014	0
regulation of interleukin-1 beta secretion	GO:0050706	50706	0	0.0007	0	0	0	0.0076	0.0591	0
icosanoid transport	GO:0071715	71715	0	0.0077	0.0158	0	0	0.0017	0.0421	0
fatty acid derivative transport	GO:1901571	1901571	0	0.0077	0.0158	0	0	0.0017	0.0421	0
regulation of epithelial cell apoptotic process	GO:1904035	1904035	0	0.0046	0.028	0	0	0.0339	0.0008	0
nuclear migration	GO:0007097	7097	0.0001	0.022	0.0442	0	0	0.0009	0.0001	0
establishment of nucleus localization	GO:0040023	40023	0.0001	0.022	0.0442	0	0	0.0009	0.0001	0
heart trabecula formation	GO:0060347	60347	0	0	0	0	0	0.0137	0.0535	0
negative regulation of glial cell proliferation	GO:0060253	60253	0	0.002	0.0001	0	0	0.0283	0.0366	0
protein demethylation	GO:0006482	6482	0	0.0087	0.0061	0	0	0.01	0.0421	0
protein dealkylation	GO:0008214	8214	0	0.0087	0.0061	0	0	0.01	0.0421	0
negative regulation of peptidyl-threonine phosphorylation	GO:0010801	10801	0	0.0212	0.0453	0	0	0.0004	0	0
negative regulation of sodium ion transmembrane transporter activity	GO:2000650	2000650	0	0.0044	0.0615	0	0.0001	0.001	0	0
complement activation, classical pathway	GO:0006958	6958	0	0.0087	0.0023	0	0	0.0054	0.0501	0
response to hexose	GO:0009746	9746	0	0.0139	0.0524	0	0.0001	0.0002	0	0
branching morphogenesis of an epithelial tube	GO:0048754	48754	0.0001	0.0233	0.0157	0	0	0.0268	0.0007	1
telomere maintenance via telomere lengthening	GO:0010833	10833	0.0001	0.0474	0.0041	0	0	0.0025	0.0124	0
positive regulation of muscle cell apoptotic process	GO:0010661	10661	0	0.0172	0.0483	0	0	0.0007	0	0
retina vasculature development in camera-type eye	GO:0061298	61298	0	0.0014	0	0	0	0.0172	0.0476	0
trabecula formation	GO:0060343	60343	0	0	0	0	0	0.0142	0.0518	0
RNA-dependent DNA biosynthetic process	GO:0006278	6278	0	0.0524	0.0025	0	0	0.0028	0.0081	0
positive regulation of insulin secretion	GO:0032024	32024	0.0001	0.0114	0.0535	0	0	0.0009	0	0
regulation of fibroblast proliferation	GO:0048145	48145	0	0.0115	0.0454	0	0	0.0083	0.0004	0
negative regulation of sodium ion transport	GO:0010766	10766	0	0.0064	0.058	0	0.0001	0.001	0	0
somatic stem cell division	GO:0048103	48103	0	0.0001	0	0	0	0.01	0.0551	0
cellular response to hydrogen peroxide	GO:0070301	70301	0	0.0115	0.0535	0	0	0.0002	0	0
positive regulation of MAP kinase activity	GO:0043406	43406	0	0.0087	0.004	0	0	0.0177	0.0347	1
positive regulation of peptide hormone secretion	GO:0090277	90277	0.0001	0.0085	0.0558	0	0	0.0005	0.0003	0
energy reserve metabolic process	GO:0006112	6112	0	0.0054	0.0253	0	0	0.0031	0.0312	1
regulation of lamellipodium organization	GO:1902743	1902743	0	0.0246	0.0384	0	0	0.002	0	0
parental behavior	GO:0060746	60746	0	0.0083	0.0558	0	0	0.0008	0	0
humoral immune response mediated by circulating immunoglobulin	GO:0002455	2455	0	0.0158	0.0048	0	0	0.009	0.0352	0
cell differentiation in spinal cord	GO:0021515	21515	0	0.0103	0.0491	0	0	0.0052	0	0
striated muscle cell development	GO:0055002	55002	0	0.0106	0.0148	0	0	0.0092	0.03	0
dsRNA fragmentation	GO:0031050	31050	0.0001	0.0244	0.0262	0	0	0.0029	0.0109	0
keratinocyte proliferation	GO:0043616	43616	0	0.0009	0.0001	0	0	0.0082	0.0552	0
production of small RNA involved in gene silencing by RNA	GO:0070918	70918	0.0001	0.0244	0.0262	0	0	0.0029	0.0109	0
regulation of synapse maturation	GO:0090128	90128	0	0.0138	0.047	0	0	0.0036	0	0
cellular amino acid biosynthetic process	GO:0008652	8652	0.0001	0.0124	0.049	0	0	0.0029	0	1
regulation of telomere maintenance	GO:0032204	32204	0.0001	0.0564	0.0047	0	0	0.0022	0.001	0
axoneme assembly	GO:0035082	35082	0	0.0173	0.0106	0	0.0001	0.0107	0.0256	0
catecholamine uptake	GO:0090493	90493	0	0.019	0.0365	0	0	0.0051	0.0036	0
endocrine system development	GO:0035270	35270	0	0.0232	0.0213	0	0	0.0191	0.0001	0
multicellular organism metabolic process	GO:0044236	44236	0	0.0117	0.0223	0	0	0.0232	0.0065	0
cardiac ventricle development	GO:0003231	3231	0	0.0022	0.0003	0	0	0.0337	0.0272	1
transcription initiation from RNA polymerase II promoter	GO:0006367	6367	0	0.0314	0.0315	0	0	0.0004	0	0
fatty acid transport	GO:0015908	15908	0	0.0052	0.0247	0	0	0.0044	0.029	0
positive regulation of lipid transport	GO:0032370	32370	0	0.0099	0.0429	0	0	0.0019	0.0086	1
smooth muscle cell differentiation	GO:0051145	51145	0	0.0045	0.001	0	0.0001	0.0355	0.0223	0
histone H3-K9 modification	GO:0061647	61647	0	0.0006	0	0	0	0.0132	0.0495	0
adenylate cyclase-activating G-protein coupled receptor signaling pathway	GO:0007189	7189	0.0001	0.0151	0.0316	0	0	0.0082	0.0083	0
integrin activation	GO:0033622	33622	0	0.0004	0	0	0	0.0115	0.0513	0
hydrogen peroxide catabolic process	GO:0042744	42744	0.0001	0.0062	0.055	0	0	0.0014	0.0006	0
nerve development	GO:0021675	21675	0.0001	0.0242	0.0378	0	0	0.001	0	0
synaptic vesicle fusion to presynaptic active zone membrane	GO:0031629	31629	0	0.0372	0.0258	0	0	0	0	0
positive regulation of interleukin-1 beta secretion	GO:0050718	50718	0	0.0003	0	0	0	0.0138	0.0489	0
vesicle fusion to plasma membrane	GO:0099500	99500	0	0.0372	0.0258	0	0	0	0	0
regulation of interleukin-6 production	GO:0032675	32675	0.0001	0.0106	0.0036	0	0	0.0221	0.0264	0
cellular response to beta-amyloid	GO:1904646	1904646	0	0.0076	0.0541	0	0	0.0008	0.0002	0
bile acid metabolic process	GO:0008206	8206	0	0.0009	0.0001	0	0	0.0034	0.0582	0
transforming growth factor beta receptor signaling pathway	GO:0007179	7179	0	0.0029	0.0002	0	0	0.0371	0.0223	0
endoplasmic reticulum unfolded protein response	GO:0030968	30968	0	0.0185	0.0418	0	0	0.0021	0	1
negative regulation of platelet activation	GO:0010544	10544	0.0001	0.005	0.0162	0	0	0.0155	0.0256	0
maternal process involved in female pregnancy	GO:0060135	60135	0	0.016	0.0463	0	0.0001	0	0	0
labyrinthine layer development	GO:0060711	60711	0	0.0061	0.0018	0	0	0.0094	0.045	0
Schwann cell differentiation	GO:0014037	14037	0	0.015	0.008	0	0	0.0154	0.0238	0
DNA-templated transcription, initiation	GO:0006352	6352	0	0.034	0.0251	0	0	0.0029	0.0001	0
fibroblast proliferation	GO:0048144	48144	0	0.0099	0.0403	0	0	0.0096	0.0021	0
negative regulation of microtubule depolymerization	GO:0007026	7026	0	0.0387	0.0231	0	0	0	0	0
chaperone-mediated protein complex assembly	GO:0051131	51131	0	0.0338	0.0038	0	0	0.0015	0.0227	0
negative regulation of protein localization to nucleus	GO:1900181	1900181	0	0.0134	0.0482	0	0	0.0001	0	0
tetrapyrrole metabolic process	GO:0033013	33013	0.0001	0.005	0.0026	0	0	0.0066	0.0474	0
telomere maintenance via telomerase	GO:0007004	7004	0	0.0524	0.0025	0	0	0.002	0.0046	0
cortical cytoskeleton organization	GO:0030865	30865	0	0.0416	0.0194	0	0	0.0005	0	0
dorsal spinal cord development	GO:0021516	21516	0	0.0137	0.0408	0	0	0.0062	0.0007	0
positive regulation of telomere maintenance via telomerase	GO:0032212	32212	0	0.0421	0.0108	0	0	0.0048	0.0037	0
lamellipodium organization	GO:0097581	97581	0.0001	0.0286	0.0295	0	0.0001	0.0029	0.0003	1
'de novo' protein folding	GO:0006458	6458	0	0.049	0.0077	0	0	0.0018	0.0023	1
mitochondrial fission	GO:0000266	266	0	0.0329	0.005	0	0	0.0056	0.0172	0
sister chromatid cohesion	GO:0007062	7062	0	0.0001	0	0	0.0001	0.0127	0.0478	0
rRNA transcription	GO:0009303	9303	0	0.0202	0.0383	0	0	0.0021	0	1
cellular transition metal ion homeostasis	GO:0046916	46916	0	0.0007	0	0	0.0001	0.002	0.0579	0
defense response to Gram-negative bacterium	GO:0050829	50829	0	0.0092	0.0056	0	0	0.0178	0.0279	0
dopamine uptake	GO:0090494	90494	0	0.019	0.0365	0	0	0.0038	0.0012	0
cell differentiation in hindbrain	GO:0021533	21533	0	0.0236	0.0367	0	0	0.0001	0	1
negative regulation of endocytosis	GO:0045806	45806	0	0.0366	0.0236	0	0	0.0001	0	0
positive regulation of myeloid leukocyte mediated immunity	GO:0002888	2888	0	0.0009	0.0001	0	0	0.0107	0.0485	0
salivary gland morphogenesis	GO:0007435	7435	0.0001	0.0007	0	0	0	0.0094	0.05	0
regulation of lipid transport	GO:0032368	32368	0	0.0049	0.0274	0	0	0.0065	0.0212	0
regulation of protein maturation	GO:1903317	1903317	0	0.0025	0.0048	0	0	0.0221	0.0305	0
killing of cells of other organism	GO:0031640	31640	0	0.0057	0.0298	0	0	0.0212	0.0031	0
disruption of cells of other organism	GO:0044364	44364	0	0.0057	0.0298	0	0	0.0212	0.0031	0
positive regulation of epidermal growth factor receptor signaling pathway	GO:0045742	45742	0.0001	0.0038	0.0549	0	0	0.0011	0	0
positive regulation of lamellipodium organization	GO:1902745	1902745	0	0.0164	0.0428	0	0	0.0006	0	0
cellular response to topologically incorrect protein	GO:0035967	35967	0	0.0295	0.0267	0	0	0.0035	0	1
regulation of viral life cycle	GO:1903900	1903900	0	0.017	0.0377	0	0	0.0042	0.0008	0
intra-Golgi vesicle-mediated transport	GO:0006891	6891	0	0.0555	0.0041	0	0	0	0	0
bone remodeling	GO:0046849	46849	0	0.0216	0.0251	0	0	0.0127	0.0002	0
negative regulation of interleukin-1 production	GO:0032692	32692	0	0.0035	0.0019	0	0	0.012	0.0421	0
pyruvate metabolic process	GO:0006090	6090	0	0.0378	0.0051	0	0	0.0087	0.0078	1
purine nucleoside diphosphate metabolic process	GO:0009135	9135	0	0.0476	0.0081	0	0	0.0036	0	0
purine ribonucleoside diphosphate metabolic process	GO:0009179	9179	0	0.0476	0.0081	0	0	0.0036	0	0
regulation of astrocyte differentiation	GO:0048710	48710	0	0.0122	0.0424	0	0	0.0047	0	0
phospholipase C-activating G-protein coupled receptor signaling pathway	GO:0007200	7200	0	0.0171	0.0082	0	0	0.0243	0.0095	0
glutamine family amino acid metabolic process	GO:0009064	9064	0	0.0108	0.0439	0	0.0001	0.0019	0.0024	0
regulation of cAMP metabolic process	GO:0030814	30814	0	0.0168	0.0405	1	0.0002	0.0016	0.0001	0
entrainment of circadian clock	GO:0009649	9649	0	0.0054	0.0531	0	0	0.0004	0	1
development of primary sexual characteristics	GO:0045137	45137	0	0.0068	0.0343	0	0	0.0111	0.0067	0
response to pain	GO:0048265	48265	0	0.0076	0.0013	0	0	0.0121	0.0379	0
negative regulation of cell migration involved in sprouting angiogenesis	GO:0090051	90051	0	0.0005	0	0	0	0.0086	0.0497	0
neuromuscular process controlling posture	GO:0050884	50884	0.0001	0.0138	0.0449	0	0	0	0	0
gas transport	GO:0015669	15669	0	0.0081	0.0043	0	0	0.0114	0.0348	0
regulation of tissue remodeling	GO:0034103	34103	0	0.0185	0.0297	0	0	0.0104	0	0
positive regulation of myeloid leukocyte cytokine production involved in immune response	GO:0061081	61081	0	0.0024	0.0028	0	0.0001	0.0007	0.0527	0
regulation of macrophage activation	GO:0043030	43030	0	0.0011	0.0018	0	0	0.0167	0.0389	0
GABAergic neuron differentiation	GO:0097154	97154	0	0.0133	0.0438	0	0.0001	0.0012	0.0002	0
regulation of mast cell activation	GO:0033003	33003	0	0.0009	0.001	0	0	0.0136	0.0428	0
positive regulation of BMP signaling pathway	GO:0030513	30513	0	0.0048	0.0095	0	0	0.0116	0.0322	0
histone deubiquitination	GO:0016578	16578	0	0.0384	0.0185	0	0	0.0004	0.0006	0
regulation of platelet-derived growth factor receptor signaling pathway	GO:0010640	10640	0	0.0095	0.0482	0	0	0.0001	0	0
interleukin-8 production	GO:0032637	32637	0	0.0021	0.0003	0	0	0.0206	0.0348	0
aromatic amino acid family catabolic process	GO:0009074	9074	0.0001	0.0035	0.0355	0	0	0.0008	0.0177	0
nephron epithelium development	GO:0072009	72009	0	0.0128	0.0086	0	0	0.0355	0.0005	0
actin cytoskeleton reorganization	GO:0031532	31532	0	0.0012	0	0	0.0001	0.0349	0.0212	0
single-organism membrane fusion	GO:0044801	44801	0	0.053	0.0029	0	0	0.0013	0.0001	0
positive regulation of T cell differentiation	GO:0045582	45582	0	0.0069	0.0041	0	0	0.0211	0.0252	0
regulation of megakaryocyte differentiation	GO:0045652	45652	0.0002	0.0006	0.0001	0	0	0.02	0.0366	0
production of miRNAs involved in gene silencing by miRNA	GO:0035196	35196	0.0001	0.023	0.0191	0	0	0.0043	0.0108	0
primary amino compound metabolic process	GO:1901160	1901160	0	0.0084	0.0487	0	0	0.0001	0	1
regulation of cell-substrate adhesion	GO:0010810	10810	0	0.0062	0.0001	0	0.0001	0.0226	0.028	1
glutamate metabolic process	GO:0006536	6536	0	0.0084	0.0447	0	0	0.0022	0.0015	0
intracellular protein transmembrane transport	GO:0065002	65002	0.0001	0.0357	0.006	0	0.0001	0.0083	0.0068	2
negative regulation of cell growth	GO:0030308	30308	0	0.016	0.0309	0	0	0.0097	0	0
chloride transport	GO:0006821	6821	0	0.01	0.0411	0	0.0001	0.0054	0	0
retrograde axonal transport	GO:0008090	8090	0	0.0297	0.0138	0	0.0001	0.0059	0.0071	0
cellular iron ion homeostasis	GO:0006879	6879	0	0.0005	0	0	0.0001	0.0027	0.0532	0
fibroblast migration	GO:0010761	10761	0.0001	0.01	0.0463	0	0	0.0001	0	0
regulation of oxidative stress-induced intrinsic apoptotic signaling pathway	GO:1902175	1902175	0	0.0386	0.0172	0	0	0.0006	0	0
regulation of inclusion body assembly	GO:0090083	90083	0	0.0245	0.0014	0	0	0.0006	0.0298	0
DNA-dependent DNA replication maintenance of fidelity	GO:0045005	45005	0	0.0016	0.0001	0	0	0.0045	0.0499	0
positive regulation of peptide secretion	GO:0002793	2793	0.0001	0.0074	0.0481	0	0	0.0004	0.0001	0
vesicle docking	GO:0048278	48278	0.0001	0.043	0.0107	0	0.0001	0.0022	0	0
organelle inheritance	GO:0048308	48308	0.0001	0.0204	0.0169	0	0	0.0076	0.0109	0
positive regulation of chromosome organization	GO:2001252	2001252	0	0.0396	0.0054	0	0.0001	0.0051	0.0057	0
intracellular protein transmembrane import	GO:0044743	44743	0	0.0323	0.008	0	0	0.0093	0.0061	1
calcium ion transport into cytosol	GO:0060402	60402	0	0.01	0.0404	0	0	0.0053	0	0
female pregnancy	GO:0007565	7565	0.0001	0.0061	0.0416	0	0	0.0076	0.0003	0
molting cycle process	GO:0022404	22404	0	0.0036	0	0	0	0.02	0.032	0
hair cycle process	GO:0022405	22405	0	0.0036	0	0	0	0.02	0.032	0
negative regulation of release of cytochrome c from mitochondria	GO:0090201	90201	0	0.0167	0.0214	0	0	0.009	0.0083	0
epithelial to mesenchymal transition	GO:0001837	1837	0	0.0061	0.0101	0	0	0.0383	0.0005	0
myelin assembly	GO:0032288	32288	0.0001	0.008	0.0444	0	0	0.0023	0	0
long-chain fatty acid biosynthetic process	GO:0042759	42759	0	0.0068	0.0465	0	0	0.0011	0.0002	0
negative regulation of amyloid precursor protein catabolic process	GO:1902992	1902992	0	0.0326	0.0219	0	0	0.0001	0	0
neurotransmitter uptake	GO:0001504	1504	0	0.0135	0.04	0	0	0.001	0	0
cardiac septum development	GO:0003279	3279	0	0.0001	0.0001	0	0	0.0359	0.0184	0
phototransduction	GO:0007602	7602	0	0.0003	0.0001	0	0	0.0016	0.0525	0
establishment of mitochondrion localization	GO:0051654	51654	0	0.0445	0.0096	0	0	0.0003	0.0001	0
regulation of mitochondrial membrane permeability	GO:0046902	46902	0.0001	0.0423	0.0113	0	0.0001	0.0007	0.0001	0
endocrine hormone secretion	GO:0060986	60986	0	0.002	0.0015	0	0	0.0033	0.0476	0
cellular response to glucose stimulus	GO:0071333	71333	0	0.0245	0.0244	0	0	0.0055	0	0
response to BMP	GO:0071772	71772	0	0.0093	0.0065	0	0	0.0254	0.0131	0
cellular response to BMP stimulus	GO:0071773	71773	0	0.0093	0.0065	0	0	0.0254	0.0131	0
positive regulation of tyrosine phosphorylation of STAT protein	GO:0042531	42531	0	0.012	0.0368	0	0.0001	0.0054	0	0
protein localization to vacuole	GO:0072665	72665	0	0.0429	0.0075	0	0	0.0032	0.0006	0
neuromuscular junction development	GO:0007528	7528	0	0.0256	0.0282	0	0	0.0003	0	0
histone phosphorylation	GO:0016572	16572	0	0.0087	0.0431	0	0	0.002	0.0001	0
collagen fibril organization	GO:0030199	30199	0	0.0069	0.0269	0	0	0.0197	0.0004	0
positive regulation of calcium ion transport	GO:0051928	51928	0	0.0086	0.0267	0	0	0.0054	0.0131	0
positive regulation of autophagy	GO:0010508	10508	0	0.0427	0.0103	0	0	0.0006	0	0
regulation of sprouting angiogenesis	GO:1903670	1903670	0	0.0005	0	0	0	0.0234	0.0297	0
regulation of gene silencing	GO:0060968	60968	0	0.0095	0.0086	0	0	0.0131	0.0223	0
regulation of mitochondrial fission	GO:0090140	90140	0	0.0237	0.0024	0	0	0.0042	0.0232	1
L-amino acid import	GO:0043092	43092	0	0.001	0.0012	0	0	0.0132	0.038	0
protein K48-linked ubiquitination	GO:0070936	70936	0	0.0322	0.0201	0	0	0.001	0	0
activation of cysteine-type endopeptidase activity involved in apoptotic process	GO:0006919	6919	0.0001	0.0041	0.0029	0	0	0.0073	0.0389	0
hexose biosynthetic process	GO:0019319	19319	0	0.0061	0	0	0	0.0054	0.0417	2
forebrain regionalization	GO:0021871	21871	0	0.0146	0.0193	0	0	0.0081	0.0112	1
negative regulation of antigen receptor-mediated signaling pathway	GO:0050858	50858	0	0.0046	0.0483	0	0.0001	0.0003	0	0
monovalent inorganic cation homeostasis	GO:0055067	55067	0.0001	0.0032	0.0091	0	0	0.0138	0.0271	0
negative regulation of axon extension	GO:0030517	30517	0	0.0154	0.036	0	0	0.0016	0.0001	1
epithelial cell apoptotic process	GO:1904019	1904019	0	0.0039	0.0281	0	0	0.0206	0.0005	0
embryonic digestive tract morphogenesis	GO:0048557	48557	0	0.0017	0.0002	0	0.0001	0.0037	0.0474	0
regulation of chromosome segregation	GO:0051983	51983	0.0001	0.0105	0.0263	0	0	0.0089	0.0073	0
nucleotide phosphorylation	GO:0046939	46939	0	0.042	0.0076	0	0	0.0032	0	1
regulation of early endosome to late endosome transport	GO:2000641	2000641	0	0.0136	0.0387	0	0	0.0005	0	0
ureteric bud development	GO:0001657	1657	0.0001	0.0096	0.0131	0	0	0.0267	0.0033	0
regulation of cytokine production involved in inflammatory response	GO:1900015	1900015	0.0001	0.0036	0.0486	0	0.0001	0.0005	0	0
collagen metabolic process	GO:0032963	32963	0	0.0086	0.0105	0	0	0.0185	0.0149	0
response to calcium ion	GO:0051592	51592	0	0.0178	0.0309	0	0	0.0019	0.0017	0
multicellular organismal macromolecule metabolic process	GO:0044259	44259	0	0.0075	0.0113	0	0	0.0185	0.0149	0
protein homotetramerization	GO:0051289	51289	0.0001	0.009	0.0431	0	0	0.0001	0	0
regulation of nuclear-transcribed mRNA catabolic process, deadenylation-dependent decay	GO:1900151	1900151	0	0.0083	0.0424	0	0	0.0015	0	0
positive regulation of nuclear-transcribed mRNA catabolic process, deadenylation-dependent decay	GO:1900153	1900153	0	0.0083	0.0424	0	0	0.0015	0	0
regulation of lymphocyte differentiation	GO:0045619	45619	0	0.0035	0.0009	0	0	0.0208	0.0268	0
mitochondrial respiratory chain complex IV biogenesis	GO:0097034	97034	0	0.0039	0.0002	0	0	0.0167	0.0312	1
tyrosine phosphorylation of STAT protein	GO:0007260	7260	0	0.0092	0.0396	0	0	0.0031	0	0
hepatocyte growth factor receptor signaling pathway	GO:0048012	48012	0	0.0172	0.0345	0	0	0.0002	0	0
MyD88-dependent toll-like receptor signaling pathway	GO:0002755	2755	0	0.0001	0	0	0	0.0122	0.0395	0
amyloid precursor protein metabolic process	GO:0042982	42982	0	0.0313	0.0198	0	0.0001	0.0005	0.0002	0
negative regulation of sodium ion transmembrane transport	GO:1902306	1902306	0	0.0026	0.0482	0	0.0001	0.0007	0.0001	0
response to amine	GO:0014075	14075	0	0.0212	0.0288	0	0.0001	0.0014	0.0001	0
hair follicle development	GO:0001942	1942	0	0.0035	0	0	0	0.015	0.0327	0
diterpenoid metabolic process	GO:0016101	16101	0	0.0126	0.0229	0	0.0002	0.01	0.0057	0
tetrapyrrole biosynthetic process	GO:0033014	33014	0	0.0065	0.0014	0	0	0.0074	0.0358	0
regulation of insulin secretion	GO:0050796	50796	0	0.0128	0.0371	0	0	0.0012	0	1
water-soluble vitamin metabolic process	GO:0006767	6767	0	0.0022	0.0148	0	0	0.0017	0.0323	0
positive regulation of peptidase activity	GO:0010952	10952	0	0.0086	0.0137	0	0	0.0187	0.0098	0
exocrine system development	GO:0035272	35272	0	0.0003	0	0	0	0.0136	0.0369	0
regulation of T cell differentiation	GO:0045580	45580	0	0.0041	0.0016	0	0	0.0217	0.0234	0
response to axon injury	GO:0048678	48678	0.0001	0.0109	0.0173	0	0	0.0052	0.0174	0
arginine metabolic process	GO:0006525	6525	0	0.0024	0.0036	0	0	0.0043	0.0403	0
positive regulation of cation channel activity	GO:2001259	2001259	0	0.0007	0	0	0.0001	0.0075	0.0424	1
response to UV	GO:0009411	9411	0.0001	0.0353	0.0101	0	0.0001	0.0049	0.0002	0
regulation of reactive oxygen species biosynthetic process	GO:1903426	1903426	0.0001	0.0069	0.0348	0	0	0.0085	0.0003	0
mitochondrial RNA metabolic process	GO:0000959	959	0	0.0255	0.0081	0	0.0001	0.0074	0.0092	1
BMP signaling pathway	GO:0030509	30509	0	0.0084	0.0063	0	0	0.0255	0.0099	0
mitochondrial respiratory chain complex IV assembly	GO:0033617	33617	0	0.0022	0	0	0	0.0167	0.0312	1
cardiac muscle cell action potential involved in contraction	GO:0086002	86002	0	0.0052	0.0444	0	0	0.0005	0	0
sterol transport	GO:0015918	15918	0.0002	0.0049	0.0192	0	0	0.0057	0.0202	0
neurotransmitter receptor transport	GO:0099637	99637	0	0.0322	0.0128	0	0	0.0012	0.0036	0
reactive oxygen species biosynthetic process	GO:1903409	1903409	0	0.0052	0.0329	0	0.0001	0.0089	0.0027	0
mesenchymal cell proliferation	GO:0010463	10463	0.0001	0.0045	0.0002	0	0.0001	0.0176	0.0273	0
mast cell degranulation	GO:0043303	43303	0	0.0008	0.0006	0	0	0.014	0.0341	1
mRNA cleavage	GO:0006379	6379	0	0.028	0.0209	0	0	0.0005	0	0
cell-matrix adhesion	GO:0007160	7160	0	0.0115	0.0014	0	0.0001	0.0356	0.0009	0
cellular response to extracellular stimulus	GO:0031668	31668	0	0.0295	0.0137	0	0	0.0062	0	0
L-amino acid transport	GO:0015807	15807	0	0.0041	0.0146	0	0	0.0085	0.022	0
arachidonic acid secretion	GO:0050482	50482	0	0.0078	0.0256	0	0	0.0022	0.0135	0
arachidonate transport	GO:1903963	1903963	0	0.0078	0.0256	0	0	0.0022	0.0135	0
regulation of double-strand break repair via homologous recombination	GO:0010569	10569	0	0.0007	0.0005	0	0	0.002	0.0458	0
cellular response to unfolded protein	GO:0034620	34620	0	0.0199	0.0254	0	0	0.0037	0	1
inclusion body assembly	GO:0070841	70841	0	0.0417	0.006	0	0	0.0003	0.001	0
phenol-containing compound biosynthetic process	GO:0046189	46189	0	0.0107	0.0376	0	0	0.0005	0.0001	0
regulation of bone remodeling	GO:0046850	46850	0	0.0195	0.0229	0	0	0.0064	0	0
regulation of histone H3-K4 methylation	GO:0051569	51569	0	0.0147	0.0016	0	0.0001	0.0051	0.0274	0
endosome to lysosome transport	GO:0008333	8333	0	0.0406	0.008	0	0	0.0001	0	0
response to food	GO:0032094	32094	0	0.0083	0.0403	0	0	0.0001	0	0
positive regulation of alpha-beta T cell differentiation	GO:0046638	46638	0	0.0005	0.0002	0	0	0.0112	0.0368	0
gonad development	GO:0008406	8406	0	0.0047	0.0233	0	0	0.0133	0.0071	0
purine ribonucleotide catabolic process	GO:0009154	9154	0	0.0231	0.0253	0	0	0	0	0
ribonucleotide catabolic process	GO:0009261	9261	0	0.0231	0.0253	0	0	0	0	0
regulation of proton transport	GO:0010155	10155	0	0.0003	0.0005	0	0	0.0029	0.0447	0
ADP metabolic process	GO:0046031	46031	0	0.039	0.005	0	0	0.0044	0	0
dopamine uptake involved in synaptic transmission	GO:0051583	51583	0.0001	0.0149	0.0209	0	0	0.0071	0.0055	0
catecholamine uptake involved in synaptic transmission	GO:0051934	51934	0.0001	0.0149	0.0209	0	0	0.0071	0.0055	0
negative regulation of behavior	GO:0048521	48521	0	0.0123	0.0338	0	0	0.002	0.0002	1
positive regulation of actin cytoskeleton reorganization	GO:2000251	2000251	0	0.0003	0	0	0	0.0076	0.0404	0
insulin secretion involved in cellular response to glucose stimulus	GO:0035773	35773	0	0.0186	0.0289	0	0	0.0007	0	0
appendage development	GO:0048736	48736	0	0.0026	0.001	0	0	0.0247	0.0199	0
limb development	GO:0060173	60173	0	0.0026	0.001	0	0	0.0247	0.0199	0
anoikis	GO:0043276	43276	0	0.0169	0.0311	0	0	0.0001	0	0
myotube cell development	GO:0014904	14904	0	0.0022	0.0035	0	0	0.0106	0.0316	0
establishment of cell polarity	GO:0030010	30010	0.0001	0.0338	0.0098	0	0	0.0043	0	0
regulation of development, heterochronic	GO:0040034	40034	0	0.0126	0.0299	0	0	0.0051	0	0
mesonephric epithelium development	GO:0072163	72163	0.0001	0.0096	0.0131	0	0	0.0237	0.0012	0
mesonephric tubule development	GO:0072164	72164	0.0001	0.0096	0.0131	0	0	0.0237	0.0012	0
skin epidermis development	GO:0098773	98773	0	0.0035	0	0	0	0.016	0.0279	0
negative regulation of response to endoplasmic reticulum stress	GO:1903573	1903573	0.0001	0.0219	0.0237	0	0	0.0018	0	0
transcription from mitochondrial promoter	GO:0006390	6390	0	0.0053	0.0009	0	0	0.0074	0.0337	0
regulation of mitochondrial membrane permeability involved in apoptotic process	GO:1902108	1902108	0.0001	0.037	0.0094	0	0.0001	0.0009	0	0
lamellipodium morphogenesis	GO:0072673	72673	0	0.0089	0.0284	0	0	0.0099	0	0
negative regulation of histone modification	GO:0031057	31057	0	0.0235	0.0231	0	0	0.0005	0	0
negative regulation of macroautophagy	GO:0016242	16242	0	0.0046	0.0004	0	0	0.0161	0.0259	0
regulation of synaptic transmission, dopaminergic	GO:0032225	32225	0	0.0218	0.0212	0	0	0.0038	0.0001	0
positive regulation of protein ubiquitination involved in ubiquitin-dependent protein catabolic process	GO:2000060	2000060	0	0.0133	0.0303	0	0	0.0033	0	3
regulation of vasoconstriction	GO:0019229	19229	0.0001	0.0078	0.0279	0	0	0.006	0.0051	0
positive regulation of epithelial cell differentiation	GO:0030858	30858	0	0.0082	0.0307	0	0.0001	0.0079	0	0
organophosphate ester transport	GO:0015748	15748	0.0001	0.005	0.041	0	0	0.0007	0	0
potassium ion import	GO:0010107	10107	0	0.0009	0.0002	0	0	0.0023	0.0432	0
skeletal muscle adaptation	GO:0043501	43501	0	0.0042	0.0383	0	0	0.0038	0.0003	0
negative regulation of protein ubiquitination involved in ubiquitin-dependent protein catabolic process	GO:2000059	2000059	0.0001	0.0113	0.0326	0	0	0.0026	0	0
megakaryocyte differentiation	GO:0030219	30219	0.0001	0.0031	0.0019	0	0	0.0284	0.013	0
negative regulation of lymphocyte activation	GO:0051250	51250	0.0002	0.012	0.0154	0	0	0.0189	0.0001	0
regulation of cell shape	GO:0008360	8360	0	0.0006	0.0001	0	0	0.0443	0.0013	0
acidic amino acid transport	GO:0015800	15800	0	0.0094	0.0291	0	0	0.0064	0.0014	0
unsaturated fatty acid metabolic process	GO:0033559	33559	0.0001	0.0046	0.003	0	0	0.0135	0.0251	0
polyol catabolic process	GO:0046174	46174	0	0.0123	0.0338	0	0	0	0	0
development of primary female sexual characteristics	GO:0046545	46545	0	0.0088	0.0339	0	0	0.0018	0.0016	0
DNA modification	GO:0006304	6304	0	0.0001	0	0	0	0.0142	0.0317	0
amino acid import	GO:0043090	43090	0	0.0018	0.0015	0	0	0.0117	0.031	0
positive regulation of lymphocyte differentiation	GO:0045621	45621	0	0.0076	0.0016	0	0	0.0217	0.0151	0
prostate gland morphogenesis	GO:0060512	60512	0	0.003	0.0016	0	0	0.0194	0.022	0
cellular response to interleukin-4	GO:0071353	71353	0	0.0175	0.0276	0	0	0.0007	0.0001	0
DNA double-strand break processing	GO:0000729	729	0	0	0	0	0	0.0024	0.0434	0
regulation of macrophage differentiation	GO:0045649	45649	0.0001	0.0066	0.0384	0	0	0.0008	0	1
positive regulation of ERBB signaling pathway	GO:1901186	1901186	0.0001	0.0027	0.0426	0	0	0.0005	0	0
positive regulation of hemopoiesis	GO:1903708	1903708	0	0.0041	0.0012	0	0	0.0258	0.0147	0
positive regulation of telomere maintenance via telomere lengthening	GO:1904358	1904358	0	0.0274	0.0046	0	0	0.0041	0.0097	0
corpus callosum development	GO:0022038	22038	0	0.0226	0.023	0	0	0.0001	0	0
lipopolysaccharide-mediated signaling pathway	GO:0031663	31663	0	0.001	0.0009	0	0	0.0099	0.0339	0
protein kinase C signaling	GO:0070528	70528	0	0.0077	0.0144	0	0	0.001	0.0226	0
cardiac cell development	GO:0055006	55006	0	0.0125	0.0272	0	0	0.0059	0	0
negative regulation of adherens junction organization	GO:1903392	1903392	0	0.0085	0.0369	0	0	0.0002	0	0
regulation of nucleoside metabolic process	GO:0009118	9118	0	0.0347	0.0097	0	0	0.0011	0	0
T cell costimulation	GO:0031295	31295	0	0.0078	0.0351	0	0.0001	0.0026	0	0
negative regulation of focal adhesion assembly	GO:0051895	51895	0	0.0063	0.039	0	0	0.0002	0	0
establishment of protein localization to vacuole	GO:0072666	72666	0	0.0366	0.0069	0	0	0.0019	0.0001	0
regulation of ATP metabolic process	GO:1903578	1903578	0	0.0347	0.0097	0	0	0.0011	0	0
neuron fate specification	GO:0048665	48665	0	0.0059	0.0338	0	0	0.0057	0	0
organic hydroxy compound catabolic process	GO:1901616	1901616	0	0.0072	0.0378	0	0	0.0003	0.0001	0
microtubule organizing center organization	GO:0031023	31023	0.0001	0.0301	0.0088	0	0	0.0062	0.0002	0
regulation of microtubule depolymerization	GO:0031114	31114	0	0.034	0.0113	0	0	0	0	0
positive regulation of mitochondrial membrane permeability	GO:0035794	35794	0	0.0359	0.0078	0	0.0001	0.0016	0	0
transmission of nerve impulse	GO:0019226	19226	0	0.0263	0.018	3	0	0.0007	0.0002	4
proteasome assembly	GO:0043248	43248	0	0.0385	0.0037	0	0	0.0029	0.0001	0
regulation of spindle assembly	GO:0090169	90169	0	0.01	0.0343	0	0.0001	0.0009	0	0
central nervous system projection neuron axonogenesis	GO:0021952	21952	0	0.0209	0.0241	0	0	0.0001	0	1
regulation of lymphocyte migration	GO:2000401	2000401	0	0.0009	0	0	0	0.0019	0.0422	0
positive regulation of interleukin-1 production	GO:0032732	32732	0.0001	0.0002	0	0	0	0.0181	0.0264	0
purine nucleotide catabolic process	GO:0006195	6195	0	0.0216	0.023	0	0.0001	0	0	0
regulation of mitochondrial translation	GO:0070129	70129	0	0.0063	0.006	0	0	0.0203	0.012	0
cellular response to carbohydrate stimulus	GO:0071322	71322	0	0.0251	0.0142	0	0	0.0052	0	0
regulation of ubiquitin protein ligase activity	GO:1904666	1904666	0	0.0076	0.0362	0	0.0002	0.0006	0	0
forebrain neuron development	GO:0021884	21884	0	0.0195	0.014	0	0	0.0021	0.0087	0
cell redox homeostasis	GO:0045454	45454	0	0.0215	0.0161	1	0	0.0046	0.0021	2
vesicle fusion	GO:0006906	6906	0	0.0412	0.0027	0	0	0.0003	0	0
negative regulation of protein binding	GO:0032091	32091	0	0.0324	0.0037	0	0	0.0023	0.0057	0
viral entry into host cell	GO:0046718	46718	0.0001	0.0003	0	0	0	0.0391	0.0047	0
store-operated calcium entry	GO:0002115	2115	0	0.0001	0	0	0	0.001	0.0429	0
positive regulation of mRNA splicing, via spliceosome	GO:0048026	48026	0	0.0315	0.0124	0	0	0.0001	0	0
regulation of DNA-templated transcription, initiation	GO:2000142	2000142	0.0001	0.0219	0.022	0	0	0	0	0
regulation of cellular response to insulin stimulus	GO:1900076	1900076	0	0.0105	0.0327	0	0	0.0006	0	0
single-organism carbohydrate catabolic process	GO:0044724	44724	0	0.0284	0.002	0	0	0.0067	0.0066	0
inositol lipid-mediated signaling	GO:0048017	48017	0	0.0081	0.0013	0	0	0.0337	0.0006	0
mitochondrial outer membrane permeabilization involved in programmed cell death	GO:1902686	1902686	0	0.0321	0.0096	0	0.0001	0.002	0	0
regulation of JAK-STAT cascade	GO:0046425	46425	0	0.0104	0.0294	0	0	0.0038	0	0
protein localization to chromosome	GO:0034502	34502	0	0.0197	0.0154	0	0	0.0058	0.0026	0
protein tetramerization	GO:0051262	51262	0	0.0148	0.0286	0	0.0001	0.0001	0	1
nucleoside diphosphate phosphorylation	GO:0006165	6165	0	0.0356	0.0045	0	0	0.0033	0	0
aromatic amino acid family metabolic process	GO:0009072	9072	0	0.0047	0.0269	0	0	0.0015	0.0102	0
RNA modification	GO:0009451	9451	0	0.0236	0.0065	0	0	0.0111	0.0021	1
response to platelet-derived growth factor	GO:0036119	36119	0	0.003	0.0376	0	0	0.0026	0	0
positive regulation of mitochondrial membrane permeability involved in apoptotic process	GO:1902110	1902110	0	0.0321	0.0096	0	0.0001	0.0015	0	0
glutamine metabolic process	GO:0006541	6541	0	0.0099	0.0331	0	0	0.0001	0	0
alcohol catabolic process	GO:0046164	46164	0	0.0074	0.0357	0	0	0	0	0
atrial cardiac muscle cell action potential	GO:0086014	86014	0	0.0053	0.0378	0	0	0	0	0
atrial cardiac muscle cell to AV node cell signaling	GO:0086026	86026	0	0.0053	0.0378	0	0	0	0	0
atrial cardiac muscle cell to AV node cell communication	GO:0086066	86066	0	0.0053	0.0378	0	0	0	0	0
organelle membrane fusion	GO:0090174	90174	0	0.0405	0.0022	0	0	0.0003	0	0
organic acid transmembrane transport	GO:1903825	1903825	0	0.0019	0.0019	0	0.0001	0.0079	0.0313	0
carboxylic acid transmembrane transport	GO:1905039	1905039	0	0.0019	0.0019	0	0.0001	0.0079	0.0313	0
endothelial cell development	GO:0001885	1885	0	0.0048	0.0004	0	0	0.0374	0.0002	0
calcium-mediated signaling using intracellular calcium source	GO:0035584	35584	0	0.0194	0.023	0	0	0.0004	0	0
bleb assembly	GO:0032060	32060	0.0001	0.0016	0.0002	0	0.0001	0.0406	0.0003	0
positive regulation of small GTPase mediated signal transduction	GO:0051057	51057	0	0.0096	0.0321	0	0	0.001	0	0
establishment of spindle localization	GO:0051293	51293	0	0.0156	0.027	0	0	0.0001	0	0
branching involved in salivary gland morphogenesis	GO:0060445	60445	0	0.0001	0	0	0	0.0023	0.0403	0
regulation of STAT cascade	GO:1904892	1904892	0	0.0104	0.0294	0	0	0.0029	0	0
negative regulation of muscle tissue development	GO:1901862	1901862	0.0001	0.0058	0.0333	0	0	0.0035	0	0
regulation of cytoplasmic transport	GO:1903649	1903649	0	0.0206	0.0206	0	0	0.0013	0	0
regulation of long term synaptic depression	GO:1900452	1900452	0	0.0203	0.022	0	0	0.0001	0	0
alpha-amino acid biosynthetic process	GO:1901607	1901607	0.0001	0.0075	0.0278	0	0	0.0071	0	0
positive regulation of telomerase activity	GO:0051973	51973	0	0.0377	0.0038	0	0	0.0008	0	0
neurotransmitter-gated ion channel clustering	GO:0072578	72578	0	0.0135	0.0097	0	0	0.0057	0.0134	0
salivary gland development	GO:0007431	7431	0	0.0005	0	0	0	0.0089	0.0328	0
heme biosynthetic process	GO:0006783	6783	0	0.0016	0.0005	0	0	0.0084	0.0316	0
myelin maintenance	GO:0043217	43217	0	0.0104	0.0225	0	0	0.008	0.0012	0
protein localization to chromatin	GO:0071168	71168	0	0.01	0.0259	0	0.0001	0.0011	0.0051	0
fat-soluble vitamin metabolic process	GO:0006775	6775	0	0.0055	0.0324	0	0	0.004	0	1
deoxyribonucleotide metabolic process	GO:0009262	9262	0	0.0088	0.0318	0	0	0.0013	0	0
negative regulation of cell-cell adhesion	GO:0022408	22408	0.0001	0.0126	0.0138	0	0	0.0151	0.0004	0
muscle cell apoptotic process	GO:0010657	10657	0	0.0201	0.019	0	0	0.0027	0	0
positive regulation of monooxygenase activity	GO:0032770	32770	0.0001	0.003	0.0382	0	0.0001	0.0006	0	0
positive regulation of telomere maintenance	GO:0032206	32206	0	0.0349	0.0039	0	0	0.0018	0.0011	0
interleukin-6 production	GO:0032635	32635	0.0001	0.0086	0.0029	0	0	0.0192	0.011	0
negative regulation of transmembrane transport	GO:0034763	34763	0	0.0024	0.0007	0	0.0001	0.0071	0.0315	0
vesicle-mediated transport to the plasma membrane	GO:0098876	98876	0	0.0326	0.006	0	0.0001	0.0025	0.0006	0
positive regulation of cartilage development	GO:0061036	61036	0	0.0003	0	0	0	0.0053	0.036	0
regulation of production of small RNA involved in gene silencing by RNA	GO:0070920	70920	0	0.0148	0.0266	0	0	0.0002	0	0
JAK-STAT cascade	GO:0007259	7259	0	0.0095	0.0279	0	0	0.0041	0	0
neuronal stem cell population maintenance	GO:0097150	97150	0	0.0014	0.0014	0	0	0.0382	0.0005	0
histone deacetylation	GO:0016575	16575	0	0.0248	0.0039	0	0	0.0061	0.0066	1
negative regulation of protein import into nucleus	GO:0042308	42308	0	0.0142	0.0267	0	0	0.0005	0	0
renal tubule development	GO:0061326	61326	0.0001	0.0097	0.0053	0	0	0.0257	0.0007	0
negative regulation of protein import	GO:1904590	1904590	0	0.0142	0.0267	0	0	0.0005	0	0
phosphatidylinositol-mediated signaling	GO:0048015	48015	0	0.0081	0.0013	0	0	0.0312	0.0005	0
mitochondrial outer membrane permeabilization	GO:0097345	97345	0	0.0327	0.0064	0	0.0001	0.002	0	0
neutral amino acid transport	GO:0015804	15804	0	0.0009	0	0	0	0.0059	0.0342	0
female sex differentiation	GO:0046660	46660	0	0.009	0.0214	0	0	0.0041	0.0065	0
STAT cascade	GO:0097696	97696	0	0.0095	0.0279	0	0	0.0036	0	0
negative regulation of endothelial cell migration	GO:0010596	10596	0.0001	0.001	0.0001	0	0.0001	0.0256	0.0142	0
long-chain fatty acid transport	GO:0015909	15909	0	0.0018	0.0073	0	0	0.0073	0.0245	0
regulation of DNA recombination	GO:0000018	18	0	0.0001	0	0	0	0.0036	0.0371	0
morphogenesis of an epithelial fold	GO:0060571	60571	0	0.0002	0	0	0.0001	0.0007	0.0399	0
regulation of dopamine receptor signaling pathway	GO:0060159	60159	0	0.0124	0.0226	0	0	0.0052	0.0005	1
protein deacetylation	GO:0006476	6476	0.0001	0.0317	0.004	0	0	0.0039	0.0009	1
development of primary male sexual characteristics	GO:0046546	46546	0.0001	0.0036	0.0245	0	0	0.0124	0	0
digestive tract development	GO:0048565	48565	0	0.0021	0	0	0	0.0162	0.0222	0
positive regulation of nucleotide biosynthetic process	GO:0030810	30810	0	0.0109	0.0292	0	0.0002	0.0003	0	1
COPII-coated vesicle budding	GO:0090114	90114	0	0.0266	0.0034	0	0	0.0102	0.0002	0
positive regulation of purine nucleotide biosynthetic process	GO:1900373	1900373	0	0.0109	0.0292	1	0.0002	0.0003	0	1
vascular endothelial growth factor signaling pathway	GO:0038084	38084	0	0.0018	0.0001	0	0	0.0175	0.0209	0
cellular response to xenobiotic stimulus	GO:0071466	71466	0	0.0017	0	0	0	0.018	0.0206	0
regulation of cAMP-dependent protein kinase activity	GO:2000479	2000479	0	0.0171	0.023	0	0	0.0001	0.0001	0
production of molecular mediator of immune response	GO:0002440	2440	0	0.0048	0.0075	0	0	0.0119	0.016	0
cerebellar Purkinje cell layer morphogenesis	GO:0021692	21692	0.0001	0.0121	0.0278	0	0	0.0002	0	0
negative regulation of actin filament polymerization	GO:0030837	30837	0.0001	0.0274	0.0124	0	0.0001	0.0002	0	0
regulation of integrin-mediated signaling pathway	GO:2001044	2001044	0	0.0014	0.0003	0	0.0001	0.0148	0.0235	0
male gonad development	GO:0008584	8584	0.0001	0.0036	0.0245	0	0	0.0118	0	0
regulation of telomere maintenance via telomerase	GO:0032210	32210	0.0001	0.0362	0.0017	0	0	0.0019	0.0001	0
positive regulation of JAK-STAT cascade	GO:0046427	46427	0	0.0078	0.0238	0	0	0.0083	0	0
renal system vasculature development	GO:0061437	61437	0.0001	0.0074	0	0	0.0001	0.0231	0.0094	0
kidney vasculature development	GO:0061440	61440	0.0001	0.0074	0	0	0.0001	0.0231	0.0094	0
polyamine metabolic process	GO:0006595	6595	0	0.0016	0.0001	0	0	0.0074	0.0305	1
positive regulation of lyase activity	GO:0051349	51349	0	0.0091	0.03	0	0.0002	0.0005	0	0
mitochondrion morphogenesis	GO:0070584	70584	0	0.0182	0.0035	0	0.0001	0.0041	0.0138	1
cAMP-mediated signaling	GO:0019933	19933	0	0.0167	0.0222	0	0	0.0005	0.0001	0
positive regulation of inflammatory response	GO:0050729	50729	0	0.0151	0.012	0	0.0001	0.0121	0.0003	0
regulation of leukocyte mediated immunity	GO:0002703	2703	0	0.0044	0.001	0	0.0001	0.0111	0.0226	0
labyrinthine layer blood vessel development	GO:0060716	60716	0	0.0117	0.0083	0	0	0.0061	0.013	0
L-glutamate import	GO:0051938	51938	0.0001	0.0009	0	0	0	0.0129	0.0252	0
miRNA mediated inhibition of translation	GO:0035278	35278	0.0001	0.0139	0.0248	0	0	0.0002	0	0
negative regulation of translation, ncRNA-mediated	GO:0040033	40033	0.0001	0.0139	0.0248	0	0	0.0002	0	0
regulation of translation, ncRNA-mediated	GO:0045974	45974	0.0001	0.0139	0.0248	0	0	0.0002	0	0
chromosome localization	GO:0050000	50000	0	0.0078	0.0265	0	0.0001	0.0046	0	0
spindle assembly	GO:0051225	51225	0	0.0177	0.0174	0	0	0.0037	0.0001	0
establishment of chromosome localization	GO:0051303	51303	0	0.0078	0.0265	0	0.0001	0.0046	0	0
cholesterol transport	GO:0030301	30301	0.0002	0.0059	0.0214	0	0	0.0068	0.0047	0
positive chemotaxis	GO:0050918	50918	0	0.0023	0	0	0	0.019	0.0175	0
protein localization to chromosome, telomeric region	GO:0070198	70198	0.0001	0.0284	0.0032	0	0	0.0071	0.0001	0
regulation of neurotransmitter uptake	GO:0051580	51580	0	0.0099	0.0216	0	0	0.0061	0.001	1
positive regulation of signal transduction by p53 class mediator	GO:1901798	1901798	0	0.0133	0.0249	0	0.0001	0.0004	0	0
lymphocyte chemotaxis	GO:0048247	48247	0	0.0033	0.0007	0	0	0.0084	0.0261	0
actin filament capping	GO:0051693	51693	0.0001	0.0219	0.0165	0	0.0001	0.0001	0	0
positive regulation of STAT cascade	GO:1904894	1904894	0	0.0078	0.0238	0	0	0.0068	0	0
respiratory system process	GO:0003016	3016	0	0.0141	0.0237	0	0	0.0005	0	0
regulation of antigen receptor-mediated signaling pathway	GO:0050854	50854	0	0.0089	0.0256	0	0.0001	0.0038	0	0
tRNA processing	GO:0008033	8033	0	0.0137	0.002	0	0	0.0188	0.0037	1
alpha-beta T cell activation	GO:0046631	46631	0	0.003	0	0	0.0001	0.0283	0.0069	0
negative regulation of epidermal growth factor receptor signaling pathway	GO:0042059	42059	0	0.0117	0.0264	0	0.0001	0	0	0
regulation of DNA binding	GO:0051101	51101	0	0.0008	0	0	0	0.0076	0.0297	0
regulation of Wnt signaling pathway, planar cell polarity pathway	GO:2000095	2000095	0	0.0001	0	0	0	0.0121	0.0259	0
regulation of clathrin-dependent endocytosis	GO:2000369	2000369	0	0.0266	0.0049	0	0	0.0066	0	0
mast cell activation involved in immune response	GO:0002279	2279	0	0.0008	0.0006	0	0	0.014	0.0226	1
embryonic skeletal system development	GO:0048706	48706	0.0001	0.0069	0.0042	0	0	0.0039	0.023	0
regulation of viral process	GO:0050792	50792	0	0.0129	0.0181	0	0	0.0067	0.0003	0
negative regulation of translational initiation	GO:0045947	45947	0.0001	0.0203	0.0176	0	0	0	0	0
appendage morphogenesis	GO:0035107	35107	0.0002	0.0015	0	0	0	0.0204	0.0158	0
limb morphogenesis	GO:0035108	35108	0.0002	0.0015	0	0	0	0.0204	0.0158	0
tetrahydrofolate metabolic process	GO:0046653	46653	0.0001	0.0038	0.0339	0	0	0	0	0
nephron tubule development	GO:0072080	72080	0	0.0104	0.0051	0	0	0.0218	0.0004	0
regulation of keratinocyte proliferation	GO:0010837	10837	0.0001	0	0	0	0	0.0088	0.0288	0
proteoglycan biosynthetic process	GO:0030166	30166	0.0001	0.0015	0	0	0	0.0144	0.0217	1
negative regulation of T cell proliferation	GO:0042130	42130	0.0001	0.0127	0.0239	0	0.0001	0.001	0	0
organophosphate catabolic process	GO:0046434	46434	0	0.0121	0.0233	0	0	0.0014	0.0008	0
sphingolipid metabolic process	GO:0006665	6665	0	0.0014	0.0002	0	0	0.0192	0.0167	0
endocardial cushion morphogenesis	GO:0003203	3203	0	0.0017	0	0	0	0.0355	0.0001	0
protein K48-linked deubiquitination	GO:0071108	71108	0	0.028	0.0081	0	0	0.0012	0	0
membrane depolarization during action potential	GO:0086010	86010	0	0.0065	0.0297	0	0	0.0011	0	3
entry into host cell	GO:0030260	30260	0.0001	0.0008	0	0	0.0001	0.0351	0.0013	0
entry into host	GO:0044409	44409	0.0001	0.0008	0	0	0.0001	0.0351	0.0013	0
entry into cell of other organism involved in symbiotic interaction	GO:0051806	51806	0.0001	0.0008	0	0	0.0001	0.0351	0.0013	0
entry into other organism involved in symbiotic interaction	GO:0051828	51828	0.0001	0.0008	0	0	0.0001	0.0351	0.0013	0
apical junction assembly	GO:0043297	43297	0	0.001	0.0284	0	0	0.0077	0	0
regulation of telomerase activity	GO:0051972	51972	0	0.033	0.0038	0	0	0.0003	0	0
neuroepithelial cell differentiation	GO:0060563	60563	0	0.0081	0.0165	0	0	0.0093	0.0032	1
positive regulation of pathway-restricted SMAD protein phosphorylation	GO:0010862	10862	0	0.0024	0.0014	0	0	0.0091	0.0241	0
lactate metabolic process	GO:0006089	6089	0	0.0116	0.0004	0	0	0.0081	0.0168	0
unsaturated fatty acid biosynthetic process	GO:0006636	6636	0	0.0038	0.0198	0	0	0.0096	0.0037	0
positive regulation of phosphatidylinositol 3-kinase signaling	GO:0014068	14068	0	0.0027	0.0011	0	0	0.0245	0.0086	1
membrane lipid metabolic process	GO:0006643	6643	0	0.0002	0	0	0	0.0227	0.0139	0
antigen processing and presentation of endogenous antigen	GO:0019883	19883	0	0.002	0.0078	0	0	0.0239	0.0031	2
calcium ion import across plasma membrane	GO:0098703	98703	0	0.0068	0.03	0	0.0001	0	0	0
calcium ion import into cell	GO:1990035	1990035	0	0.0068	0.03	0	0.0001	0	0	0
placenta blood vessel development	GO:0060674	60674	0	0.0122	0.0213	0	0	0.0031	0.0001	0
interleukin-8 secretion	GO:0072606	72606	0	0.0015	0	0	0	0.0056	0.0296	0
skeletal muscle cell differentiation	GO:0035914	35914	0.0001	0.0105	0.0238	0	0	0.0023	0	0
positive regulation of cytosolic calcium ion concentration involved in phospholipase C-activating G-protein coupled signaling pathway	GO:0051482	51482	0	0.012	0.024	0	0	0.0006	0	0
muscle tissue morphogenesis	GO:0060415	60415	0	0.0011	0.0001	0	0	0.0219	0.0135	0
venous blood vessel development	GO:0060841	60841	0	0.0007	0	0	0	0.0041	0.0318	0
extracellular matrix assembly	GO:0085029	85029	0	0.0001	0	0	0	0.0355	0.001	0
regulation of telomere maintenance via telomere lengthening	GO:1904356	1904356	0.0001	0.0324	0.0019	0	0	0.0016	0.0006	0
regulation of membrane protein ectodomain proteolysis	GO:0051043	51043	0	0.0041	0.0323	0	0	0	0	0
Schwann cell development	GO:0014044	14044	0	0.014	0.0066	0	0	0.011	0.0047	0
positive regulation of biomineral tissue development	GO:0070169	70169	0	0.0007	0	0	0	0.0086	0.027	1
placenta development	GO:0001890	1890	0.0001	0.011	0.0137	0	0	0.0113	0.0002	0
myeloid leukocyte differentiation	GO:0002573	2573	0	0.0057	0.0009	0	0	0.0195	0.0101	0
acetyl-CoA biosynthetic process from pyruvate	GO:0006086	6086	0	0.0182	0.0025	0	0	0.0018	0.0136	0
spinal cord development	GO:0021510	21510	0	0.0095	0.0141	0	0	0.0111	0.0014	0
toll-like receptor 3 signaling pathway	GO:0034138	34138	0.0001	0.0053	0.0304	0	0	0.0003	0	0
negative regulation of G-protein coupled receptor protein signaling pathway	GO:0045744	45744	0	0.0079	0.0038	0	0	0.0037	0.0205	0
sensory perception of bitter taste	GO:0050913	50913	0	0.0269	0.0012	0	0	0.007	0.0008	0
cell migration involved in sprouting angiogenesis	GO:0002042	2042	0	0.0011	0	0	0	0.0112	0.0235	0
androgen receptor signaling pathway	GO:0030521	30521	0	0.0323	0.0023	0	0	0.0012	0	0
cellular metabolic compound salvage	GO:0043094	43094	0	0.0028	0.0328	0	0.0001	0.0002	0	0
neurotrophin TRK receptor signaling pathway	GO:0048011	48011	0	0.0223	0.0114	0	0	0.0021	0	1
anion transmembrane transport	GO:0098656	98656	0	0.0105	0.0044	0	0	0.0111	0.0098	0
centrosome cycle	GO:0007098	7098	0.0001	0.0224	0.0058	0	0	0.0068	0.0007	0
regulation of animal organ formation	GO:0003156	3156	0	0.0116	0.0208	0	0	0.0032	0	0
cellular carbohydrate biosynthetic process	GO:0034637	34637	0.0001	0.0002	0	0	0	0.0031	0.0323	0
negative regulation of lyase activity	GO:0051350	51350	0	0.0071	0.0259	0	0.0002	0.0025	0.0001	0
respiratory gaseous exchange	GO:0007585	7585	0	0.0129	0.0225	0	0.0001	0.0001	0	0
female gonad development	GO:0008585	8585	0	0.0072	0.0249	0	0	0.0021	0.0013	0
male sex differentiation	GO:0046661	46661	0	0.004	0.014	0	0	0.0175	0	0
dorsal/ventral pattern formation	GO:0009953	9953	0	0.0007	0.0001	0	0	0.0083	0.0262	0
cell adhesion mediated by integrin	GO:0033627	33627	0	0.0002	0	0	0	0.0193	0.0158	0
mesoderm formation	GO:0001707	1707	0	0.0006	0	0	0.0001	0.0115	0.0231	0
positive regulation of peptidyl-tyrosine phosphorylation	GO:0050731	50731	0	0.0083	0.0044	0	0.0001	0.017	0.0055	0
regulation of endothelial cell proliferation	GO:0001936	1936	0.0001	0.004	0.0008	0	0	0.026	0.0043	1
positive regulation of epithelial to mesenchymal transition	GO:0010718	10718	0	0.0023	0.0091	0	0	0.0236	0	0
negative regulation of epithelial cell proliferation	GO:0050680	50680	0.0001	0.0109	0.002	0	0	0.022	0.0001	0
SMAD protein signal transduction	GO:0060395	60395	0	0.0074	0.01	0	0	0.0174	0.0001	0
negative regulation of leukocyte cell-cell adhesion	GO:1903038	1903038	0.0001	0.0131	0.0125	0	0	0.0091	0.0002	0
regulation of bicellular tight junction assembly	GO:2000810	2000810	0	0.002	0.0266	0	0	0.0063	0	0
mesonephros development	GO:0001823	1823	0.0001	0.0072	0.0052	0	0	0.0214	0.001	1
mitotic metaphase plate congression	GO:0007080	7080	0	0.0053	0.0237	0	0	0.0058	0	0
endoderm development	GO:0007492	7492	0	0.0133	0.0186	0	0	0.0028	0	0
prostate gland epithelium morphogenesis	GO:0060740	60740	0	0.0037	0.0019	0	0	0.0164	0.0127	0
negative regulation of immune effector process	GO:0002698	2698	0	0.0019	0	0	0	0.0205	0.0122	0
odontogenesis	GO:0042476	42476	0	0.0023	0.0002	0	0	0.0262	0.0059	0
amyloid precursor protein catabolic process	GO:0042987	42987	0	0.0263	0.0077	0	0	0.0006	0	0
positive regulation of mesenchymal cell proliferation	GO:0002053	2053	0.0001	0.0012	0	0	0	0.0088	0.0245	0
cellular extravasation	GO:0045123	45123	0	0.0061	0.0237	0	0	0.0026	0.0021	0
histone H4-K16 acetylation	GO:0043984	43984	0	0.03	0.0019	0	0	0.002	0.0005	0
defense response to Gram-positive bacterium	GO:0050830	50830	0	0.0118	0.0002	0	0	0.0062	0.0162	0
regulation of gene silencing by miRNA	GO:0060964	60964	0	0.0162	0.0124	0	0	0.0042	0.0016	0
positive regulation of blood circulation	GO:1903524	1903524	0	0.0072	0.0255	0	0	0.0017	0	1
positive regulation of nitric-oxide synthase activity	GO:0051000	51000	0.0001	0.0041	0.0301	0	0	0.0001	0	0
regulation of calcium ion transport into cytosol	GO:0010522	10522	0	0.0096	0.0214	0	0	0.0032	0	0
lung development	GO:0030324	30324	0	0.0076	0	0	0	0.0191	0.0075	0
digestive system development	GO:0055123	55123	0	0.0013	0.0001	0	0	0.018	0.0147	0
negative regulation of cation transmembrane transport	GO:1904063	1904063	0	0.0026	0.0066	0	0	0.0059	0.019	1
negative regulation of cellular catabolic process	GO:0031330	31330	0	0.019	0.0122	0	0	0.0027	0.0001	0
positive regulation of macrophage activation	GO:0043032	43032	0	0.0006	0.0023	0	0	0.0236	0.0075	0
neutral lipid catabolic process	GO:0046461	46461	0	0.0006	0.0008	0	0	0.004	0.0286	0
acylglycerol catabolic process	GO:0046464	46464	0	0.0006	0.0008	0	0	0.004	0.0286	0
cell differentiation involved in kidney development	GO:0061005	61005	0	0.0023	0.0002	0	0.0001	0.0295	0.002	0
retina vasculature morphogenesis in camera-type eye	GO:0061299	61299	0	0.0014	0	0	0	0.0076	0.025	0
physiological muscle hypertrophy	GO:0003298	3298	0	0.004	0.0271	0	0	0.0028	0	0
physiological cardiac muscle hypertrophy	GO:0003301	3301	0	0.004	0.0271	0	0	0.0028	0	0
regulation of pH	GO:0006885	6885	0.0002	0.0003	0	0	0	0.0154	0.0182	0
cell growth involved in cardiac muscle cell development	GO:0061049	61049	0	0.004	0.0271	0	0	0.0028	0	0
neurotransmitter receptor transport to plasma membrane	GO:0098877	98877	0	0.019	0.0048	0	0	0.0038	0.0063	0
pyridine-containing compound biosynthetic process	GO:0072525	72525	0	0.0013	0.0325	0	0	0	0	0
regulation of protein homooligomerization	GO:0032462	32462	0	0.0087	0.0234	0	0	0.0014	0.0002	0
protein localization to Golgi apparatus	GO:0034067	34067	0	0.0175	0.0159	0	0.0001	0.0003	0	0
B cell receptor signaling pathway	GO:0050853	50853	0	0.0024	0.0192	0	0	0.0085	0.0036	0
cytoskeleton-dependent cytokinesis	GO:0061640	61640	0	0.0259	0.0076	0	0	0.0002	0	0
DNA geometric change	GO:0032392	32392	0.0002	0.0005	0.0001	0	0.0001	0.013	0.02	0
cellular response to insulin stimulus	GO:0032869	32869	0	0.0228	0.0094	0	0	0.0013	0	1
protein K11-linked ubiquitination	GO:0070979	70979	0	0.0139	0.0012	0	0	0.0157	0.0027	0
formation of primary germ layer	GO:0001704	1704	0	0.0076	0.0013	0	0	0.0142	0.0103	0
regulation of skeletal muscle tissue development	GO:0048641	48641	0	0.011	0.022	0	0	0.0004	0	0
vesicle targeting	GO:0006903	6903	0	0.0211	0.0004	0	0	0.0116	0.0002	0
coenzyme A metabolic process	GO:0015936	15936	0	0.0103	0.0213	0	0	0.0017	0	0
negative regulation of cardiac muscle tissue development	GO:0055026	55026	0.0002	0.0032	0.03	0	0	0.0001	0	0
endocardial cushion development	GO:0003197	3197	0	0.0014	0.0001	0	0	0.0314	0.0003	0
mesoderm development	GO:0007498	7498	0	0.0004	0	0	0	0.009	0.0238	1
response to xenobiotic stimulus	GO:0009410	9410	0	0.001	0	0	0	0.0141	0.0181	0
insulin receptor signaling pathway	GO:0008286	8286	0	0.0094	0.0232	0	0.0001	0.0005	0	0
regulation of muscle cell apoptotic process	GO:0010660	10660	0	0.0181	0.0127	0	0	0.0023	0	0
regulation of epithelial to mesenchymal transition	GO:0010717	10717	0	0.0007	0.0002	0	0	0.0321	0.0001	0
kidney morphogenesis	GO:0060993	60993	0	0.0105	0.005	0	0	0.0169	0.0006	0
Golgi inheritance	GO:0048313	48313	0.0001	0.0092	0.0052	0	0	0.0076	0.0109	0
centrosome organization	GO:0051297	51297	0.0001	0.021	0.0057	0	0	0.0058	0.0003	0
sulfur amino acid biosynthetic process	GO:0000097	97	0	0.0041	0.0285	0	0	0	0	0
regulation of mRNA 3'-end processing	GO:0031440	31440	0	0.0163	0.0163	0	0	0	0	0
vascular endothelial growth factor receptor signaling pathway	GO:0048010	48010	0	0.0014	0.0002	0	0	0.0143	0.0167	0
nephron morphogenesis	GO:0072028	72028	0	0.0098	0.0055	0	0	0.0172	0.0001	0
olfactory lobe development	GO:0021988	21988	0	0.0149	0.016	0	0.0001	0.0006	0.001	0
regulation of generation of precursor metabolites and energy	GO:0043467	43467	0	0.023	0.0057	0	0	0.0038	0	1
negative regulation of release of sequestered calcium ion into cytosol	GO:0051280	51280	0	0.0001	0	0	0.0001	0.0025	0.0299	0
relaxation of cardiac muscle	GO:0055119	55119	0	0.0215	0.0092	0	0	0.0018	0	0
cholesterol efflux	GO:0033344	33344	0.0001	0.0039	0.0271	0	0	0.0014	0	0
positive regulation of behavior	GO:0048520	48520	0	0.0032	0.0285	0	0	0.0007	0	0
regulation of protein import	GO:1904589	1904589	0	0.0041	0.0157	0	0	0.0095	0.0031	0
cellular response to fatty acid	GO:0071398	71398	0	0.0011	0	0	0.0001	0.0032	0.028	0
prostaglandin transport	GO:0015732	15732	0	0.0014	0	0	0	0.0005	0.0303	0
regulation of production of miRNAs involved in gene silencing by miRNA	GO:1903798	1903798	0	0.0132	0.0187	0	0	0.0003	0	0
heart valve morphogenesis	GO:0003179	3179	0	0.0016	0.0002	0	0	0.0281	0.0022	0
protein localization to cytoskeleton	GO:0044380	44380	0	0.0288	0.0023	0	0	0.001	0	0
response to interleukin-4	GO:0070670	70670	0	0.0142	0.0176	0	0	0.0003	0	0
positive regulation of DNA binding	GO:0043388	43388	0	0.0005	0	0	0	0.0028	0.0287	0
regulation of symbiosis, encompassing mutualism through parasitism	GO:0043903	43903	0	0.0084	0.0121	0	0	0.0104	0.0011	0
negative regulation of actin filament depolymerization	GO:0030835	30835	0.0001	0.0195	0.012	0	0.0001	0.0004	0	0
glomerulus vasculature development	GO:0072012	72012	0.0001	0.0066	0	0	0	0.0243	0.001	0
type 2 immune response	GO:0042092	42092	0	0.0051	0.0262	0	0	0.0005	0	0
positive regulation of transcription elongation from RNA polymerase II promoter	GO:0032968	32968	0	0.0069	0.0188	0	0	0.0022	0.0038	0
muscle organ morphogenesis	GO:0048644	48644	0.0001	0.0007	0	0	0	0.0228	0.0082	0
prostaglandin secretion	GO:0032310	32310	0	0.0008	0	0	0	0.0005	0.0303	0
regulation of endothelial cell apoptotic process	GO:2000351	2000351	0	0.0034	0.0046	0	0	0.0229	0.0007	0
positive regulation of endothelial cell migration	GO:0010595	10595	0	0.0021	0.0026	0	0	0.0195	0.0073	1
regulation of lamellipodium assembly	GO:0010591	10591	0	0.0219	0.0094	0	0	0.0001	0	0
regulation of respiratory gaseous exchange	GO:0043576	43576	0	0.0117	0.0193	0	0	0.0004	0	0
ATP generation from ADP	GO:0006757	6757	0	0.0252	0.0021	0	0	0.004	0	0
regulation of smooth muscle cell differentiation	GO:0051150	51150	0	0.0091	0.0035	0	0	0.018	0.0007	0
muscle cell development	GO:0055001	55001	0.0001	0.008	0.006	0	0	0.0111	0.0062	0
mammary gland epithelium development	GO:0061180	61180	0.0002	0.0046	0.0217	0	0	0.0049	0.0001	0
chondroitin sulfate metabolic process	GO:0030204	30204	0	0.0016	0.006	0	0	0.0177	0.0059	0
regulation of DNA-templated transcription, elongation	GO:0032784	32784	0	0.0136	0.0145	0	0	0.0026	0.0005	1
cellular response to monosaccharide stimulus	GO:0071326	71326	0	0.0184	0.0077	0	0	0.0051	0	0
cilium or flagellum-dependent cell motility	GO:0001539	1539	0	0.0123	0.01	0	0	0.0065	0.0023	0
positive regulation of nucleocytoplasmic transport	GO:0046824	46824	0.0001	0.0033	0.025	0	0	0.0028	0	0
cilium-dependent cell motility	GO:0060285	60285	0	0.0123	0.01	0	0	0.0065	0.0023	0
trabecula morphogenesis	GO:0061383	61383	0	0	0	0	0.0001	0.0274	0.0037	0
endothelial cell apoptotic process	GO:0072577	72577	0	0.0038	0.0056	0	0.0002	0.021	0.0007	0
mitotic spindle assembly	GO:0090307	90307	0	0.0136	0.0167	0	0	0.0007	0	0
macromolecule deacylation	GO:0098732	98732	0	0.0237	0.0019	0	0	0.0035	0.0019	1
glutamine family amino acid biosynthetic process	GO:0009084	9084	0	0.0021	0.0233	0	0	0.0017	0.0038	0
p38MAPK cascade	GO:0038066	38066	0	0.0047	0.022	0	0	0.0042	0	0
RNA phosphodiester bond hydrolysis, endonucleolytic	GO:0090502	90502	0	0.0128	0.0168	0	0	0.0013	0	0
negative regulation of receptor internalization	GO:0002091	2091	0	0.0106	0.0201	0	0	0.0001	0	0
glycolytic process	GO:0006096	6096	0	0.0252	0.0021	0	0	0.0035	0	0
gastrulation	GO:0007369	7369	0	0.0124	0.0077	0	0	0.0104	0.0003	0
positive regulation of chemokine production	GO:0032722	32722	0	0.0039	0.0007	0	0	0.017	0.0092	0
G-protein coupled purinergic receptor signaling pathway	GO:0035588	35588	0	0.0015	0.0015	0	0	0.0092	0.0186	0
axonemal dynein complex assembly	GO:0070286	70286	0	0.013	0.0157	0	0	0.0012	0.0009	1
positive regulation of protein processing	GO:0010954	10954	0	0.0006	0.0001	0	0	0.0055	0.0245	0
response to interferon-beta	GO:0035456	35456	0	0.0036	0.0001	0	0	0.027	0	0
chondroitin sulfate proteoglycan metabolic process	GO:0050654	50654	0	0.0022	0.0036	0	0	0.0155	0.0094	0
dendritic cell chemotaxis	GO:0002407	2407	0	0.0012	0	0	0.0001	0.0045	0.0249	0
subpallium development	GO:0021544	21544	0	0.0067	0.0235	0	0.0001	0.0004	0	0
regulation of transcription of nuclear large rRNA transcript from RNA polymerase I promoter	GO:1901836	1901836	0	0.011	0.0161	0	0.0001	0.0032	0.0003	0
regulation of histone phosphorylation	GO:0033127	33127	0	0.0064	0.01	0	0	0.0024	0.0117	0
ERBB signaling pathway	GO:0038127	38127	0	0.0079	0.0154	0	0	0.0072	0	0
myoblast differentiation	GO:0045445	45445	0	0.0083	0.0201	0	0	0.0021	0	0
positive regulation of triglyceride metabolic process	GO:0090208	90208	0	0.0061	0.0238	0	0	0.0001	0.0005	0
cortical actin cytoskeleton organization	GO:0030866	30866	0	0.0169	0.0123	0	0	0.0011	0.0001	0
sensory perception of taste	GO:0050909	50909	0	0.017	0.0005	0	0	0.0124	0.0005	0
cellular response to nutrient levels	GO:0031669	31669	0	0.0229	0.0041	0	0	0.0033	0	0
bone resorption	GO:0045453	45453	0	0.0093	0.0189	0	0	0.002	0	0
plasma membrane invagination	GO:0099024	99024	0.0001	0.0001	0	0	0	0.0141	0.016	0
regulation of myelination	GO:0031641	31641	0	0.0146	0.0098	0	0	0.0057	0	1
exonucleolytic nuclear-transcribed mRNA catabolic process involved in deadenylation-dependent decay	GO:0043928	43928	0	0.0038	0.0197	0	0.0001	0.0066	0	0
mesoderm morphogenesis	GO:0048332	48332	0	0.0005	0	0	0.0001	0.013	0.0166	0
regulation of cytokine production involved in immune response	GO:0002718	2718	0	0.0057	0.0014	0	0	0.0066	0.0163	0
positive regulation of DNA-templated transcription, initiation	GO:2000144	2000144	0.0001	0.023	0.0069	0	0	0.0001	0	0
transcription from RNA polymerase III promoter	GO:0006383	6383	0	0.0145	0.0007	0	0.0001	0.0139	0.0008	1
positive regulation of lipase activity	GO:0060193	60193	0	0.0021	0.0036	0	0	0.0164	0.0078	0
regulation of morphogenesis of a branching structure	GO:0060688	60688	0	0.0155	0.0133	0	0	0.0011	0	0
demethylation	GO:0070988	70988	0	0.0085	0.0045	0	0	0.0032	0.0137	0
positive regulation of protein depolymerization	GO:1901881	1901881	0	0.0021	0	0	0	0.0049	0.0229	0
embryonic limb morphogenesis	GO:0030326	30326	0.0001	0.0005	0	0	0	0.0179	0.0113	0
embryonic appendage morphogenesis	GO:0035113	35113	0.0001	0.0005	0	0	0	0.0179	0.0113	0
negative regulation of T cell activation	GO:0050868	50868	0.0001	0.0102	0.012	0	0	0.0075	0	0
intrinsic apoptotic signaling pathway in response to oxidative stress	GO:0008631	8631	0	0.0248	0.0031	0	0	0.0015	0.0002	0
regulation of icosanoid secretion	GO:0032303	32303	0	0.0008	0	0	0	0.0003	0.0285	0
regulation of cytokinesis	GO:0032465	32465	0	0.0147	0.0142	0	0	0.0007	0	0
double-strand break repair via nonhomologous end joining	GO:0006303	6303	0	0.0054	0.0079	0	0	0.0041	0.0121	0
heparan sulfate proteoglycan biosynthetic process	GO:0015012	15012	0	0.0051	0.0244	0	0	0	0	1
mitochondrial depolarization	GO:0051882	51882	0	0.0053	0.0005	0	0	0.0021	0.0216	0
protein targeting to vacuole	GO:0006623	6623	0	0.0251	0.0023	0	0	0.0019	0.0001	0
epidermal growth factor receptor signaling pathway	GO:0007173	7173	0	0.0073	0.0177	0	0.0001	0.0044	0	0
[truncated: 2,538 more rows]
