# Supplementary material for: Overcoming false-positive gene-category enrichment in the analysis of spatially resolved transcriptomic brain atlas data
Source: Nat Commun. 2021 May 11;12:2669. doi: 10.1038/s41467-021-22862-1 (PMC8113439; doi:10.1038/s41467-021-22862-1)
Supplement: Supplementary file 6 — Supplementary Data 3 [file 41467_2021_22862_MOESM6_ESM.csv]

CategoryName	IDLabel	ID	WithinCategoryCoexpMouse	WithinCategoryCoexpHuman
mitochondrial electron transport, NADH to ubiquinone	GO:0006120	6120	0.400275467208677	0.361804754638345
mitochondrial electron transport, cytochrome c to oxygen	GO:0006123	6123	0.278116132209701	0.423957949695058
regulation of establishment of protein localization to telomere	GO:0070203	70203	0.380499268876218	0.345481959947985
SRP-dependent cotranslational protein targeting to membrane	GO:0006614	6614	0.261789644235645	0.387031028048968
cotranslational protein targeting to membrane	GO:0006613	6613	0.292296061897852	0.357120600037368
regulation of short-term neuronal synaptic plasticity	GO:0048172	48172	0.375036116559513	0.285858249263476
energy coupled proton transport, down electrochemical gradient	GO:0015985	15985	0.337301928919195	0.294838803696191
ATP synthesis coupled proton transport	GO:0015986	15986	0.337301928919195	0.294838803696191
ATP synthesis coupled electron transport	GO:0042773	42773	0.261947821965107	0.342393703983569
mitochondrial ATP synthesis coupled electron transport	GO:0042775	42775	0.257924066153217	0.341151694892395
protein targeting to ER	GO:0045047	45047	0.218123619060507	0.359920643366376
establishment of protein localization to endoplasmic reticulum	GO:0072599	72599	0.25531434238014	0.325309333066506
transcription from mitochondrial promoter	GO:0006390	6390	0.274428191098556	0.29128295772462
regulation of RNA export from nucleus	GO:0046831	46831	0.528422864532452	0.100101994110758
polyamine biosynthetic process	GO:0006596	6596	0.223832674487669	0.3097284600512
NADH dehydrogenase complex assembly	GO:0010257	10257	0.285704496809795	0.265224004447223
mitochondrial respiratory chain complex I assembly	GO:0032981	32981	0.285704496809795	0.265224004447223
mitochondrial respiratory chain complex I biogenesis	GO:0097031	97031	0.285704496809795	0.265224004447223
histone H3-K9 demethylation	GO:0033169	33169	0.286872467652066	0.262912836589281
regulation of establishment of protein localization to chromosome	GO:0070202	70202	0.325221890184861	0.220435828685554
synaptic vesicle priming	GO:0016082	16082	0.417054288740361	0.154466325067095
detection of chemical stimulus involved in sensory perception of bitter taste	GO:0001580	1580	0.127837489066654	0.359019133735356
detection of chemical stimulus involved in sensory perception of smell	GO:0050911	50911	0.156803039257514	0.338200888683413
positive regulation of excitatory postsynaptic potential	GO:2000463	2000463	0.414448093282304	0.146109206291592
Golgi to endosome transport	GO:0006895	6895	0.245783145315006	0.26632233618031
establishment of protein localization to telomere	GO:0070200	70200	0.313011871362798	0.210883990859353
regulation of protein localization to chromosome, telomeric region	GO:1904814	1904814	0.270979773242347	0.233490350004664
protein deneddylation	GO:0000338	338	0.342357140990527	0.180613603246265
receptor localization to synapse	GO:0097120	97120	0.405963087068154	0.13181472396242
nuclear-transcribed mRNA catabolic process, nonsense-mediated decay	GO:0000184	184	0.271550620256888	0.227432641589198
protein localization to endoplasmic reticulum	GO:0070972	70972	0.263743869508226	0.232748928300617
regulation of nucleobase-containing compound transport	GO:0032239	32239	0.501772697443635	0.0580889499466545
establishment of protein localization to mitochondrial membrane	GO:0090151	90151	0.32897911055989	0.180147230699574
glycolytic process through fructose-6-phosphate	GO:0061615	61615	0.37056756184114	0.149188054420312
oxidative phosphorylation	GO:0006119	6119	0.252356631370344	0.233816485412688
mitochondrial electron transport, ubiquinol to cytochrome c	GO:0006122	6122	0.191483938235816	0.276815647759483
positive regulation of protein localization to chromosome, telomeric region	GO:1904816	1904816	0.28326636995228	0.207661318731503
respiratory electron transport chain	GO:0022904	22904	0.221861480987558	0.250243319024344
presynapse assembly	GO:0099054	99054	0.463740658219718	0.0684734734485561
regulation of RNA binding	GO:1905214	1905214	0.561087966653205	-0.00831351501428681
positive regulation of telomerase RNA localization to Cajal body	GO:1904874	1904874	0.264298896022485	0.200565004688118
mitochondrial respiratory chain complex assembly	GO:0033108	33108	0.255912895857031	0.198549680423097
lactate metabolic process	GO:0006089	6089	0.195500981300267	0.239215261507341
regulation of antigen processing and presentation	GO:0002577	2577	0.127777319920633	0.27932426021985
neurotransmitter receptor transport to plasma membrane	GO:0098877	98877	0.245530622360869	0.19237576716466
endoplasmic reticulum tubular network organization	GO:0071786	71786	0.397231355210183	0.0825864278200801
cristae formation	GO:0042407	42407	0.130005366668203	0.272857039354531
regulation of cellular amino acid metabolic process	GO:0006521	6521	0.20913805138002	0.214719414643534
protein targeting to membrane	GO:0006612	6612	0.253464962053336	0.180913382602507
translational termination	GO:0006415	6415	0.289805481454017	0.154661065679921
NADH metabolic process	GO:0006734	6734	0.343915764953972	0.115323038783183
regulation of Arp2/3 complex-mediated actin nucleation	GO:0034315	34315	0.408609307323952	0.0669076482891233
organelle inheritance	GO:0048308	48308	0.279226389904361	0.159436034643603
ATP hydrolysis coupled transmembrane transport	GO:0090662	90662	0.25582491691253	0.17598799562291
vocalization behavior	GO:0071625	71625	0.316366554440403	0.132331085888766
tricarboxylic acid cycle	GO:0006099	6099	0.295525591291813	0.147117267067026
establishment of protein localization to chromosome	GO:0070199	70199	0.295273204964662	0.147150206635602
keratinization	GO:0031424	31424	0.119294425429181	0.271112229561414
postsynaptic density organization	GO:0097106	97106	0.388141970870353	0.0766423527183585
postsynaptic specialization organization	GO:0099084	99084	0.388141970870353	0.0766423527183585
inner mitochondrial membrane organization	GO:0007007	7007	0.198809042286955	0.209419091845561
cellular biogenic amine biosynthetic process	GO:0042401	42401	0.169254842648945	0.228973276167437
negative regulation of histone H3-K9 methylation	GO:0051573	51573	0.191523892905774	0.211902743200778
energy coupled proton transmembrane transport, against electrochemical gradient	GO:0015988	15988	0.241556895456799	0.17598799562291
ATP hydrolysis coupled proton transport	GO:0015991	15991	0.241556895456799	0.17598799562291
SCF-dependent proteasomal ubiquitin-dependent protein catabolic process	GO:0031146	31146	0.274121779591464	0.152354132389448
neurotransmitter receptor transport to postsynaptic membrane	GO:0098969	98969	0.217683764189514	0.19237576716466
pre-miRNA processing	GO:0031054	31054	0.200220953573443	0.200799410054149
regulation of synaptic vesicle recycling	GO:1903421	1903421	0.361807274528022	0.085031160553324
histone H3-K4 trimethylation	GO:0080182	80182	0.352096916042911	0.0917915981898014
positive regulation of neurotransmitter secretion	GO:0001956	1956	0.290119870252771	0.135716783173993
viral translation	GO:0019081	19081	0.427384193001092	0.0370964720658329
Golgi inheritance	GO:0048313	48313	0.253733412971075	0.159436034643603
cytoplasmic translation	GO:0002181	2181	0.263209454286307	0.147544156284241
positive regulation of neurotransmitter transport	GO:0051590	51590	0.258621454129522	0.150662737100015
histone deubiquitination	GO:0016578	16578	0.418265014359796	0.0356239095553104
detection of chemical stimulus involved in sensory perception	GO:0050907	50907	0.13076621991764	0.240710739407397
neurotransmitter receptor transport	GO:0099637	99637	0.29516540315964	0.122250740971014
regulation of telomerase RNA localization to Cajal body	GO:1904872	1904872	0.250341609064945	0.154238563651837
electron transport chain	GO:0022900	22900	0.2298685387524	0.168143550049061
mitochondrial respiratory chain complex IV biogenesis	GO:0097034	97034	0.23634343260254	0.162617813755097
RNA localization to Cajal body	GO:0090670	90670	0.247972721807761	0.154238563651837
telomerase RNA localization to Cajal body	GO:0090671	90671	0.247972721807761	0.154238563651837
telomerase RNA localization	GO:0090672	90672	0.247972721807761	0.154238563651837
methylation-dependent chromatin silencing	GO:0006346	6346	0.186737158667993	0.197881751758658
Arp2/3 complex-mediated actin nucleation	GO:0034314	34314	0.366020021679871	0.0661239459651163
histone lysine demethylation	GO:0070076	70076	0.274369387580652	0.131118490393629
histone demethylation	GO:0016577	16577	0.279124580497788	0.127667948632655
proteasome assembly	GO:0043248	43248	0.359737918534504	0.0696647627188887
anterograde synaptic vesicle transport	GO:0048490	48490	0.243683711631091	0.150944542260934
synaptic vesicle cytoskeletal transport	GO:0099514	99514	0.243683711631091	0.150944542260934
synaptic vesicle transport along microtubule	GO:0099517	99517	0.243683711631091	0.150944542260934
glucocorticoid receptor signaling pathway	GO:0042921	42921	0.367321781218615	0.0623387603260451
positive regulation of calcium ion-dependent exocytosis	GO:0045956	45956	0.277596361154576	0.125536391309142
tRNA aminoacylation for protein translation	GO:0006418	6418	0.26015711108763	0.13674813297807
superoxide anion generation	GO:0042554	42554	0.0869409961391467	0.256822859984603
regulation of transcription from RNA polymerase II promoter in response to hypoxia	GO:0061418	61418	0.272142264398202	0.123364986827971
nuclear pore organization	GO:0006999	6999	0.268387390761498	0.125745238833695
regulation of superoxide anion generation	GO:0032928	32928	0.0967613599239425	0.248025124265089
mitochondrial respiratory chain complex IV assembly	GO:0033617	33617	0.215056200165967	0.162617813755097
synaptic vesicle endocytosis	GO:0048488	48488	0.31511560942215	0.0907862429702716
peptidyl-lysine dimethylation	GO:0018027	18027	0.282146262612942	0.114085383481246
histone H2A acetylation	GO:0043968	43968	0.315399600661965	0.0870107867575097
regulation of synaptic vesicle transport	GO:1902803	1902803	0.351371751896224	0.0611315737203715
negative regulation of mitochondrial membrane potential	GO:0010917	10917	0.419502547327502	0.0092499795005582
protein demethylation	GO:0006482	6482	0.277546685595359	0.110264787949325
protein dealkylation	GO:0008214	8214	0.277546685595359	0.110264787949325
protein localization to Golgi apparatus	GO:0034067	34067	0.345674418526685	0.061193112885862
postsynapse assembly	GO:0099068	99068	0.420743144985033	0.00584478500983648
glycoside metabolic process	GO:0016137	16137	0.0989758542586851	0.235739804006703
regulation of synaptic vesicle exocytosis	GO:2000300	2000300	0.353303195110885	0.0527584790104127
regulation of dendritic spine morphogenesis	GO:0061001	61001	0.34050237610487	0.0611500977329627
acetyl-CoA biosynthetic process from pyruvate	GO:0006086	6086	0.269581796070939	0.111540674243628
tRNA aminoacylation	GO:0043039	43039	0.247237084686335	0.126712137479788
histone H3 deacetylation	GO:0070932	70932	0.327307083708533	0.0692972342343437
corticosteroid receptor signaling pathway	GO:0031958	31958	0.330304877936962	0.0664924321497866
transcription of nuclear large rRNA transcript from RNA polymerase I promoter	GO:0042790	42790	0.269366688213367	0.110130759122949
7-methylguanosine RNA capping	GO:0009452	9452	0.29396202130513	0.0909958711253474
RNA capping	GO:0036260	36260	0.29396202130513	0.0909958711253474
amine biosynthetic process	GO:0009309	9309	0.169254842648945	0.179850437680035
heart trabecula formation	GO:0060347	60347	0.204060747219371	0.154718291188488
ionotropic glutamate receptor signaling pathway	GO:0035235	35235	0.343772855028532	0.0535204857435068
protein neddylation	GO:0045116	45116	0.16909644727143	0.178477957885913
histone H4-K16 acetylation	GO:0043984	43984	0.298911663023126	0.0850787570954425
respiratory chain complex IV assembly	GO:0008535	8535	0.186356136733226	0.165316741193487
behavioral response to pain	GO:0048266	48266	0.13084170465968	0.204811634037769
amino acid activation	GO:0043038	43038	0.249851669818731	0.118277193105211
citrate metabolic process	GO:0006101	6101	0.230638115858889	0.131692614094573
translational initiation	GO:0006413	6413	0.235741096769461	0.127064217518688
modification of synaptic structure	GO:0099563	99563	0.406967587796256	0.00435135168946492
iron-sulfur cluster assembly	GO:0016226	16226	0.125416589461298	0.205750740907751
metallo-sulfur cluster assembly	GO:0031163	31163	0.125416589461298	0.205750740907751
ATP biosynthetic process	GO:0006754	6754	0.230930021776312	0.129948954489553
modulation of excitatory postsynaptic potential	GO:0098815	98815	0.268310256118542	0.103028929873801
glucose catabolic process	GO:0006007	6007	0.239130009270883	0.123311382598469
bleb assembly	GO:0032060	32060	0.0941502963600879	0.226570670589504
cellular respiration	GO:0045333	45333	0.208731484390015	0.144027331429427
regulation of nuclear-transcribed mRNA poly(A) tail shortening	GO:0060211	60211	0.363601837305933	0.0328967524532159
positive regulation of nuclear-transcribed mRNA poly(A) tail shortening	GO:0060213	60213	0.363601837305933	0.0328967524532159
positive regulation of superoxide anion generation	GO:0032930	32930	0.0980688264418537	0.22218384390959
hydrogen ion transmembrane transport	GO:1902600	1902600	0.261782784943939	0.10451617152738
negative regulation of dendritic spine development	GO:0061000	61000	0.371110323463514	0.02513976944342
histone H3-K27 methylation	GO:0070734	70734	0.215983781835057	0.135952803779593
dopamine uptake involved in synaptic transmission	GO:0051583	51583	0.139335109176072	0.189363704150678
catecholamine uptake involved in synaptic transmission	GO:0051934	51934	0.139335109176072	0.189363704150678
positive regulation of transcription from RNA polymerase I promoter	GO:0045943	45943	0.311537810163423	0.0656089194437074
Golgi localization	GO:0051645	51645	0.445856707765098	-0.031297842710577
positive regulation of alpha-beta T cell proliferation	GO:0046641	46641	0.159111916810935	0.173837094663626
mitochondrial transmembrane transport	GO:1990542	1990542	0.2558306581074	0.104472779832197
entrainment of circadian clock by photoperiod	GO:0043153	43153	0.299208104618084	0.0729771216561582
positive regulation of dendritic spine morphogenesis	GO:0061003	61003	0.296259801594671	0.074444523498552
negative regulation of mRNA processing	GO:0050686	50686	0.331822287376323	0.0489315954542944
regulation of mRNA polyadenylation	GO:1900363	1900363	0.391166910805258	0.00522573063120487
negative regulation of glial cell proliferation	GO:0060253	60253	0.135617532517374	0.187527621042792
histone H3-K4 methylation	GO:0051568	51568	0.321319098707665	0.0533403602135799
cytochrome complex assembly	GO:0017004	17004	0.196290972311593	0.141463472775179
mitochondrial translation	GO:0032543	32543	0.189044368404249	0.146445379119167
regulation of chromatin silencing	GO:0031935	31935	0.203055781478252	0.135594578140463
establishment of protein localization to postsynaptic membrane	GO:1903540	1903540	0.217683764189514	0.125096564310117
positive regulation of interleukin-8 secretion	GO:2000484	2000484	0.178125572413941	0.153218034632603
histone H4-K5 acetylation	GO:0043981	43981	0.337805613477368	0.0377766196375693
histone H4-K8 acetylation	GO:0043982	43982	0.337805613477368	0.0377766196375693
acetyl-CoA biosynthetic process	GO:0006085	6085	0.25295916316775	0.0983433424917963
nuclear-transcribed mRNA catabolic process	GO:0000956	956	0.245964677620243	0.1030265667369
synaptic vesicle clustering	GO:0097091	97091	0.369454141207562	0.0144896488015515
layer formation in cerebral cortex	GO:0021819	21819	0.219032281795896	0.122035607486454
negative regulation of dendrite development	GO:2000171	2000171	0.30854176756949	0.0578113087434509
regulation of dopamine receptor signaling pathway	GO:0060159	60159	0.160408421960053	0.163255046926035
regulation of dendritic spine development	GO:0060998	60998	0.311727930150103	0.0546121271068761
regulation of neuronal synaptic plasticity	GO:0048168	48168	0.26749882107573	0.0861110425319426
detection of biotic stimulus	GO:0009595	9595	0.0771628801282199	0.221918308710945
regulation of postsynaptic specialization membrane neurotransmitter receptor levels	GO:0099072	99072	0.34923881826679	0.0268201456758172
cardiac chamber formation	GO:0003207	3207	0.238850136830887	0.10586531776602
macrophage migration	GO:1905517	1905517	0.168791070535011	0.155497441229783
mRNA cis splicing, via spliceosome	GO:0045292	45292	0.334507820522656	0.0363232565817768
protein localization to synapse	GO:0035418	35418	0.325376316525208	0.0420061115307727
synaptic vesicle recycling	GO:0036465	36465	0.281534682555307	0.0727623981592311
dopamine uptake	GO:0090494	90494	0.174068528936391	0.148989505478013
positive regulation of histone H3-K4 methylation	GO:0051571	51571	0.301569839215368	0.0576695218125284
detection of chemical stimulus involved in sensory perception of taste	GO:0050912	50912	0.128144418504824	0.181301693013356
viral gene expression	GO:0019080	19080	0.234437401113442	0.104497334174336
positive regulation of mitochondrial fission	GO:0090141	90141	0.227225141261285	0.109523517033843
protein sumoylation	GO:0016925	16925	0.25768514733871	0.0875772196732331
regulation of protein targeting to membrane	GO:0090313	90313	0.280646392678354	0.0709380068410493
antibacterial humoral response	GO:0019731	19731	0.130604260325816	0.178363026948739
protein refolding	GO:0042026	42026	0.327776272230411	0.036456642332555
positive regulation of protein ubiquitination involved in ubiquitin-dependent protein catabolic process	GO:2000060	2000060	0.230921729717247	0.105067540157143
regulation of transcription of nuclear large rRNA transcript from RNA polymerase I promoter	GO:1901836	1901836	0.223340796042689	0.110130759122949
clathrin coat assembly	GO:0048268	48268	0.349974501980804	0.0189021605868045
photoperiodism	GO:0009648	9648	0.271781359413767	0.0744954977243252
negative regulation of mRNA splicing, via spliceosome	GO:0048025	48025	0.308288659358276	0.0476708018777366
catecholamine uptake	GO:0090493	90493	0.174068528936391	0.143626372764018
polyamine metabolic process	GO:0006595	6595	0.209644313169407	0.118022512709731
RNA export from nucleus	GO:0006405	6405	0.287158749477425	0.0621899087664637
inactivation of MAPK activity	GO:0000188	188	0.347118742663317	0.0191524379495571
histone lysine methylation	GO:0034968	34968	0.273606322648057	0.0707924364727784
COPII-coated vesicle budding	GO:0090114	90114	0.324560744767028	0.0339726627477572
miRNA metabolic process	GO:0010586	10586	0.274595798802956	0.0694103403005883
positive regulation of tumor necrosis factor biosynthetic process	GO:0042535	42535	0.149785959079782	0.158367610916832
regulation of long-term synaptic potentiation	GO:1900271	1900271	0.338773695489473	0.0229969499517017
mitophagy	GO:0000422	422	0.248923276635659	0.0873310710443075
mitochondrion disassembly	GO:0061726	61726	0.248923276635659	0.0873310710443075
regulation of alternative mRNA splicing, via spliceosome	GO:0000381	381	0.311268285897004	0.0425333748082891
store-operated calcium entry	GO:0002115	2115	0.170341889887852	0.143448097155232
regulation of alpha-amino-3-hydroxy-5-methyl-4-isoxazole propionate selective glutamate receptor activity	GO:2000311	2000311	0.273098843427588	0.0690082516554554
mitochondrial RNA metabolic process	GO:0000959	959	0.219210807684258	0.106713279345296
establishment of mitochondrion localization	GO:0051654	51654	0.329713641797106	0.0269189466271052
regulation of mitophagy	GO:1903146	1903146	0.256111838770423	0.0796172460114985
positive regulation of dendritic spine development	GO:0060999	60999	0.290504036933741	0.0547986184017568
alternative mRNA splicing, via spliceosome	GO:0000380	380	0.309189937055768	0.0409009419788593
low-density lipoprotein receptor particle metabolic process	GO:0032799	32799	0.196299363375253	0.121469662726057
purine ribonucleoside triphosphate biosynthetic process	GO:0009206	9206	0.212439206942775	0.108757307387431
sensory perception of bitter taste	GO:0050913	50913	0.116887318256584	0.176806960804943
stress granule assembly	GO:0034063	34063	0.29085053500577	0.052055454811122
Rap protein signal transduction	GO:0032486	32486	0.31693520687907	0.0326597617527898
RNA polyadenylation	GO:0043631	43631	0.323665371179308	0.0274943764971064
macrophage differentiation	GO:0030225	30225	0.285390993816075	0.0547824155849465
negative regulation of mRNA metabolic process	GO:1903312	1903312	0.307757125879759	0.0383766535281599
negative regulation of RNA splicing	GO:0033119	33119	0.275431261055262	0.0613070381796458
retrograde vesicle-mediated transport, Golgi to ER	GO:0006890	6890	0.266867258720972	0.0673292495819086
antigen processing and presentation of endogenous antigen	GO:0019883	19883	0.125350223193946	0.168637835217017
histone H4 acetylation	GO:0043967	43967	0.266797039364194	0.0670087729099703
regulation of histone H3-K4 methylation	GO:0051569	51569	0.278335089114496	0.0579964827275015
spliceosomal snRNP assembly	GO:0000387	387	0.173526077433277	0.132679049414244
dendritic spine development	GO:0060996	60996	0.28980544876585	0.0489756321973013
purine nucleoside triphosphate biosynthetic process	GO:0009145	9145	0.21143959063693	0.104796925089029
fatty acid beta-oxidation using acyl-CoA dehydrogenase	GO:0033539	33539	0.12628171766177	0.165416960253101
dendritic spine morphogenesis	GO:0060997	60997	0.300040332923201	0.0409724798166599
regulation of mRNA 3'-end processing	GO:0031440	31440	0.320764138322775	0.0257739558026242
viral transcription	GO:0019083	19083	0.201851863524864	0.110551407864701
pulmonary valve morphogenesis	GO:0003184	3184	0.189057584290418	0.119518289675048
mRNA polyadenylation	GO:0006378	6378	0.319766554078443	0.0256845318992266
ribosomal large subunit biogenesis	GO:0042273	42273	0.201096250469037	0.110288379745362
rRNA transcription	GO:0009303	9303	0.254331369612696	0.0716075078572734
regulation of histone methylation	GO:0031060	31060	0.245051641820246	0.0779663133960154
negative regulation of dendrite morphogenesis	GO:0050774	50774	0.311146818062389	0.030395606163538
excitatory postsynaptic potential	GO:0060079	60079	0.257969758323846	0.0683446150323829
macrophage chemotaxis	GO:0048246	48246	0.158441970253233	0.139544882661356
tricarboxylic acid metabolic process	GO:0072350	72350	0.214417156435389	0.0993207396284892
ribosomal small subunit biogenesis	GO:0042274	42274	0.20569597764836	0.105172909413757
skeletal muscle acetylcholine-gated channel clustering	GO:0071340	71340	0.218027768095286	0.0961936338829819
synapse maturation	GO:0060074	60074	0.300901113164774	0.0364527309310133
heterochromatin organization	GO:0070828	70828	0.262023412005968	0.0642334374447201
cytoplasmic translational initiation	GO:0002183	2183	0.228514066010306	0.088113614330928
DNA-templated transcription, termination	GO:0006353	6353	0.296093076445676	0.0393721602323637
negative regulation of histone methylation	GO:0031061	31061	0.204348171328822	0.104509734858396
presynaptic membrane organization	GO:0097090	97090	0.27842214078352	0.0513788936329241
positive regulation of transcription elongation from RNA polymerase II promoter	GO:0032968	32968	0.281316099976495	0.0490476063509482
aerobic respiration	GO:0009060	9060	0.225836364186243	0.0883265720694504
regulation of macrophage differentiation	GO:0045649	45649	0.310530997144484	0.02765223584367
multi-organism metabolic process	GO:0044033	44033	0.22262018731025	0.0904389949235452
regulation of Wnt signaling pathway, planar cell polarity pathway	GO:2000095	2000095	0.169491809204886	0.127802607936458
Notch receptor processing	GO:0007220	7220	0.198444522904995	0.10698843213936
cellular response to cadmium ion	GO:0071276	71276	0.217696816116054	0.0925930755002022
chemical synaptic transmission, postsynaptic	GO:0099565	99565	0.243128637119111	0.0743055159856764
regulation of neurotransmitter uptake	GO:0051580	51580	0.196780138627525	0.107452476294381
regulation of postsynaptic membrane potential	GO:0060078	60078	0.24317922027003	0.0742010464663173
regulation of glutamate receptor signaling pathway	GO:1900449	1900449	0.263072198446766	0.0590891285563113
positive regulation of substrate adhesion-dependent cell spreading	GO:1900026	1900026	0.223157182363716	0.0876217076670787
peptidyl-lysine trimethylation	GO:0018023	18023	0.253709677673237	0.0656631273173292
positive regulation of long-term synaptic potentiation	GO:1900273	1900273	0.307140737528182	0.0270091028152866
positive regulation of protein targeting to membrane	GO:0090314	90314	0.269523214460675	0.0539500986770126
pseudouridine synthesis	GO:0001522	1522	0.198137735833767	0.104971012994957
regulation of clathrin-dependent endocytosis	GO:2000369	2000369	0.265953075471253	0.0553393080245393
response to mitochondrial depolarisation	GO:0098780	98780	0.190875065849133	0.108234990903279
protein K48-linked deubiquitination	GO:0071108	71108	0.302102927982542	0.028505311462071
inhibitory postsynaptic potential	GO:0060080	60080	0.169665313718096	0.12311976149463
positive regulation of viral genome replication	GO:0045070	45070	0.270724493724189	0.0505209428113848
protein targeting to mitochondrion	GO:0006626	6626	0.228913367249496	0.0804189652480852
regulation of postsynaptic membrane organization	GO:1901626	1901626	0.171694692131148	0.121239015196251
glutamate receptor signaling pathway	GO:0007215	7215	0.262548138687298	0.0560651265511342
peptidyl-lysine methylation	GO:0018022	18022	0.25380376057855	0.0617559977119007
regulation of production of small RNA involved in gene silencing by RNA	GO:0070920	70920	0.293213186056192	0.0330428719633978
positive regulation of actin cytoskeleton reorganization	GO:2000251	2000251	0.185448663392189	0.110135603022332
regulation of mRNA splicing, via spliceosome	GO:0048024	48024	0.29790880652237	0.0294574427695757
proton transport	GO:0015992	15992	0.196009773083424	0.102015014179376
regulation of transcription from RNA polymerase I promoter	GO:0006356	6356	0.262899511617162	0.054012024118263
establishment of mitochondrion localization, microtubule-mediated	GO:0034643	34643	0.30804425085496	0.0216456116176682
mitochondrion transport along microtubule	GO:0047497	47497	0.30804425085496	0.0216456116176682
spliceosomal complex assembly	GO:0000245	245	0.280062795367585	0.0414946845735109
positive regulation of macrophage differentiation	GO:0045651	45651	0.279961551425473	0.0413313748146611
hydrogen transport	GO:0006818	6818	0.194566414692528	0.102015014179376
positive regulation of voltage-gated potassium channel activity	GO:1903818	1903818	0.164606309554686	0.123308936889467
ribonucleoprotein complex export from nucleus	GO:0071426	71426	0.256712111848368	0.0571066499810775
meiotic spindle organization	GO:0000212	212	0.24572407981018	0.0648879545320194
chromatin silencing	GO:0006342	6342	0.203688203653386	0.0949183598748644
quinone metabolic process	GO:1901661	1901661	0.168304868291064	0.120239736197788
regulation of synapse maturation	GO:0090128	90128	0.292924811030459	0.0308136116138851
mRNA export from nucleus	GO:0006406	6406	0.248045514623818	0.0628751387233488
mRNA-containing ribonucleoprotein complex export from nucleus	GO:0071427	71427	0.248045514623818	0.0628751387233488
behavioral response to cocaine	GO:0048148	48148	0.22023803075386	0.0824635646395039
notochord development	GO:0030903	30903	0.146828099676715	0.135028957921869
positive regulation of histone methylation	GO:0031062	31062	0.225733264841307	0.0783378662299309
long term synaptic depression	GO:0060292	60292	0.289498900004257	0.0326539919965813
dendritic spine organization	GO:0097061	97061	0.286134639774731	0.0350257105369799
protein peptidyl-prolyl isomerization	GO:0000413	413	0.248717152834983	0.0613757431227622
thyroid gland development	GO:0030878	30878	0.250232843061029	0.0602587795556461
protein K11-linked ubiquitination	GO:0070979	70979	0.215337605954389	0.0851187412892488
ossification involved in bone maturation	GO:0043931	43931	0.195502278727486	0.0992682248168257
mitochondrial calcium ion transport	GO:0006851	6851	0.186419180767307	0.105028257849455
endocardial cushion formation	GO:0003272	3272	0.230705837671082	0.0732346121703863
histamine transport	GO:0051608	51608	0.11006348772619	0.159402969780385
long-term synaptic potentiation	GO:0060291	60291	0.264195641386993	0.0485469433264072
ribonucleoside triphosphate biosynthetic process	GO:0009201	9201	0.206895853665616	0.0893732335749914
modulation by host of viral genome replication	GO:0044827	44827	0.332799677655932	-0.00100190387016822
negative regulation of gene silencing	GO:0060969	60969	0.259870349181666	0.0510631098763531
organelle disassembly	GO:1903008	1903008	0.223330092872741	0.0771259035485812
positive regulation by host of viral transcription	GO:0043923	43923	0.216243483510857	0.0819979119582737
membrane hyperpolarization	GO:0060081	60081	0.212263277548625	0.0848306285972565
regulation of mRNA processing	GO:0050684	50684	0.299524818374889	0.021665744379192
protein localization to postsynaptic membrane	GO:1903539	1903539	0.239509801079665	0.0645409353770093
positive regulation of protein sumoylation	GO:0033235	33235	0.249106341863981	0.0576002091583121
translational elongation	GO:0006414	6414	0.153653602252519	0.125958205494678
negative regulation of gene expression, epigenetic	GO:0045814	45814	0.204606379561736	0.0890401012552086
embryonic body morphogenesis	GO:0010172	10172	0.172385280271949	0.112011955530416
regulation of synaptic plasticity	GO:0048167	48167	0.251416871592604	0.0552773894338274
regulation of production of miRNAs involved in gene silencing by miRNA	GO:1903798	1903798	0.280922472684538	0.0338334161039993
mRNA cleavage	GO:0006379	6379	0.293098644370907	0.0250152015575754
ribonucleoprotein complex localization	GO:0071166	71166	0.250344836125287	0.0555979631449459
negative regulation of membrane potential	GO:0045837	45837	0.342862701692344	-0.0108490945188853
regulation of macrophage migration	GO:1905521	1905521	0.148808681168615	0.128082377305434
negative regulation of peptidyl-threonine phosphorylation	GO:0010801	10801	0.311974497101339	0.0108717943641139
mitochondrial genome maintenance	GO:0000002	2	0.235549735216749	0.0647096418708414
IRES-dependent translational initiation	GO:0002192	2192	0.302292887569914	0.0167620033536096
regulation of cellular amine metabolic process	GO:0033238	33238	0.0945552006996078	0.16534054644941
microtubule nucleation	GO:0007020	7020	0.199702279298482	0.0898469232141063
histone methylation	GO:0016571	16571	0.239352464916984	0.0611206531099806
intracellular protein transmembrane import	GO:0044743	44743	0.236827395246433	0.0628459756668588
establishment of protein localization to vacuole	GO:0072666	72666	0.256865318235612	0.0482749863218537
regulation of mitochondrial fission	GO:0090140	90140	0.215524546763796	0.0778818381938091
regulation of long-term neuronal synaptic plasticity	GO:0048169	48169	0.204968632192198	0.0854090039470336
neuronal stem cell population maintenance	GO:0097150	97150	0.168420352320773	0.111364553136871
positive regulation of protein dephosphorylation	GO:0035307	35307	0.22471519604757	0.0707049160443921
ventricular trabecula myocardium morphogenesis	GO:0003222	3222	0.181360779114024	0.101470581800644
negative regulation of cellular senescence	GO:2000773	2000773	0.273280119375763	0.0355737013256127
mRNA 3'-end processing	GO:0031124	31124	0.279026104036647	0.0313460774060362
positive regulation of synaptic transmission, glutamatergic	GO:0051968	51968	0.254915467877524	0.0484122991963574
establishment of planar polarity of embryonic epithelium	GO:0042249	42249	0.205743899076714	0.0835969289339926
protein localization to mitochondrion	GO:0070585	70585	0.226509303920572	0.0686506380848929
branched-chain amino acid catabolic process	GO:0009083	9083	0.17346624514276	0.106617145175333
cargo loading into COPII-coated vesicle	GO:0090110	90110	0.273097417072236	0.035149626854815
corpus callosum development	GO:0022038	22038	0.329225926577068	-0.00510202039337694
negative regulation of posttranscriptional gene silencing	GO:0060149	60149	0.286564161273967	0.025133948447042
negative regulation of gene silencing by RNA	GO:0060967	60967	0.286564161273967	0.025133948447042
regulation of spindle assembly	GO:0090169	90169	0.297699883410969	0.0171453576492405
dendrite extension	GO:0097484	97484	0.258878267571658	0.0448362659059603
long-term memory	GO:0007616	7616	0.24799900940164	0.0524688771775301
establishment of protein localization to mitochondrion	GO:0072655	72655	0.225942355222131	0.067790562563462
positive regulation of macrophage migration	GO:1905523	1905523	0.135384076602336	0.132530118081103
regulation of mitochondrial translation	GO:0070129	70129	0.168489505188483	0.108748413787786
regulation of RNA splicing	GO:0043484	43484	0.279882500387365	0.0286052192992406
protein localization to nucleolus	GO:1902570	1902570	0.29284335084298	0.0192488545852437
mRNA transcription	GO:0009299	9299	0.172251547557075	0.105580272674422
regulation of N-methyl-D-aspartate selective glutamate receptor activity	GO:2000310	2000310	0.264845925145959	0.0390236813627168
detection of chemical stimulus	GO:0009593	9593	0.120785309896349	0.1415330661233
positive regulation of dendrite morphogenesis	GO:0050775	50775	0.249155609415562	0.0492638783093796
alpha-beta T cell proliferation	GO:0046633	46633	0.158669196611495	0.113995818504689
transcription from RNA polymerase I promoter	GO:0006360	6360	0.261106254547623	0.0405862860456962
negative regulation of gene silencing by miRNA	GO:0060965	60965	0.260650529656904	0.0405648637595337
ferric iron transport	GO:0015682	15682	0.186910170815949	0.0933236507461628
trivalent inorganic cation transport	GO:0072512	72512	0.186910170815949	0.0933236507461628
synaptic vesicle transport	GO:0048489	48489	0.237557075563559	0.0570225630386607
establishment of synaptic vesicle localization	GO:0097480	97480	0.237557075563559	0.0570225630386607
vesicle-mediated transport in synapse	GO:0099003	99003	0.236953693678007	0.0573966297816176
cytoplasmic mRNA processing body assembly	GO:0033962	33962	0.232253659463005	0.060583545526828
mitral valve development	GO:0003174	3174	0.303912811097972	0.00924774155845807
maternal behavior	GO:0042711	42711	0.124141704537348	0.137911677860677
thioester biosynthetic process	GO:0035384	35384	0.241137118859804	0.0539802132181884
acyl-CoA biosynthetic process	GO:0071616	71616	0.241137118859804	0.0539802132181884
regulation of interleukin-8 secretion	GO:2000482	2000482	0.141527968400189	0.124723203505144
atrioventricular valve morphogenesis	GO:0003181	3181	0.253022361506292	0.0448245855532912
carbohydrate phosphorylation	GO:0046835	46835	0.277717079050926	0.0270471218756297
regulation of histone phosphorylation	GO:0033127	33127	0.23263716155894	0.0592855063400318
synaptic transmission, glutamatergic	GO:0035249	35249	0.243283488425948	0.0515935905897958
regulation of cholesterol biosynthetic process	GO:0045540	45540	0.167301739556184	0.105881139612002
retrograde transport, endosome to plasma membrane	GO:1990126	1990126	0.266932522526516	0.034360762259778
heart valve formation	GO:0003188	3188	0.237661203338086	0.0552533450495788
negative regulation of autophagosome assembly	GO:1902902	1902902	0.154427333295468	0.114776218322389
L-glutamate import	GO:0051938	51938	0.0793232448592207	0.168316111615894
regulation of actin cytoskeleton reorganization	GO:2000249	2000249	0.18010008235209	0.0960078688482193
negative regulation of MAP kinase activity	GO:0043407	43407	0.256033736177079	0.0415322694699659
clathrin-dependent endocytosis	GO:0072583	72583	0.250319504590521	0.0454729964215883
acute inflammatory response to antigenic stimulus	GO:0002438	2438	0.148674423800989	0.11809375249146
transcription from RNA polymerase III promoter	GO:0006383	6383	0.23101197102536	0.0585969249942706
synaptic vesicle localization	GO:0097479	97479	0.240560680983971	0.0515124530500547
negative regulation of protein dephosphorylation	GO:0035308	35308	0.292451065630851	0.0139231978198928
positive regulation of inflammatory response to antigenic stimulus	GO:0002863	2863	0.123405636972805	0.134960112021476
regulation of alpha-beta T cell proliferation	GO:0046640	46640	0.162996938940685	0.106245714910318
mRNA splice site selection	GO:0006376	6376	0.295179048165731	0.0115682142849061
platelet-derived growth factor receptor-beta signaling pathway	GO:0035791	35791	0.231261830874539	0.0572626138121192
macromitophagy	GO:0000423	423	0.167402882006489	0.102611130822185
collateral sprouting	GO:0048668	48668	0.247024421949595	0.0455680323293943
negative regulation of epidermal growth factor receptor signaling pathway	GO:0042059	42059	0.301128886170322	0.00675651213842444
protein localization to chromatin	GO:0071168	71168	0.201592014406283	0.0779150414354667
regulation of protein sumoylation	GO:0033233	33233	0.237462277546387	0.0520530568710901
regulation of mRNA metabolic process	GO:1903311	1903311	0.281452960862601	0.0205134204834386
cellular protein complex disassembly	GO:0043624	43624	0.223297649424065	0.0619701686490431
nuclear-transcribed mRNA poly(A) tail shortening	GO:0000289	289	0.221356873484793	0.063193853492367
pulmonary valve development	GO:0003177	3177	0.189057584290418	0.0862923811726773
membrane budding	GO:0006900	6900	0.260775495076834	0.0346557235694773
vesicle targeting, to, from or within Golgi	GO:0048199	48199	0.258088299707993	0.0363876469256998
positive regulation of protein targeting to mitochondrion	GO:1903955	1903955	0.233211612478389	0.0541023413764657
protein targeting to vacuole	GO:0006623	6623	0.241320292321786	0.0482749863218537
cellular defense response	GO:0006968	6968	0.20821380652536	0.0716881769197656
negative regulation of G2/M transition of mitotic cell cycle	GO:0010972	10972	0.199727336286464	0.0776536549103467
negative regulation of macroautophagy	GO:0016242	16242	0.212410301209632	0.0684938247988587
regulation of spindle organization	GO:0090224	90224	0.283643622279505	0.01735376656694
response to hydroxyurea	GO:0072710	72710	0.318969464839647	-0.00800038693574507
positive regulation of transcription from RNA polymerase II promoter in response to stress	GO:0036003	36003	0.212817180428256	0.0675864040131754
centrosome separation	GO:0051299	51299	0.299574901675339	0.00497058423061844
lamellipodium morphogenesis	GO:0072673	72673	0.255262473290334	0.0366002303795658
production of miRNAs involved in gene silencing by miRNA	GO:0035196	35196	0.243476737282394	0.044967141457667
actin nucleation	GO:0045010	45010	0.2561980168113	0.0356893994277085
myeloid dendritic cell activation	GO:0001773	1773	0.175013728870168	0.0937160526603123
negative regulation of glial cell differentiation	GO:0045686	45686	0.167451687307861	0.0989998792381831
tRNA wobble base modification	GO:0002097	2097	0.217431696117945	0.0631195690638302
regulation of neurotransmitter secretion	GO:0046928	46928	0.236386681424968	0.0495215774513882
membrane biogenesis	GO:0044091	44091	0.275540672508198	0.0212573543319725
Wnt signaling pathway, planar cell polarity pathway	GO:0060071	60071	0.183327058102601	0.0868750578656624
hydrogen peroxide-mediated programmed cell death	GO:0010421	10421	0.21251026512579	0.0658515719400356
programmed cell death in response to reactive oxygen species	GO:0097468	97468	0.21251026512579	0.0658515719400356
nuclear export	GO:0051168	51168	0.247178776539655	0.0407941149815122
protein targeting to lysosome	GO:0006622	6622	0.217328373998017	0.0621540866765296
mitral valve morphogenesis	GO:0003183	3183	0.290643209982063	0.00924774155845807
negative regulation of oligodendrocyte differentiation	GO:0048715	48715	0.182497927785645	0.0865346540739979
regulation of dendrite morphogenesis	GO:0048814	48814	0.255157490968634	0.0344595299744054
protein localization to chromosome, telomeric region	GO:0070198	70198	0.20806947105578	0.06813168278751
pore complex assembly	GO:0046931	46931	0.228804698221062	0.053195054582898
viral budding via host ESCRT complex	GO:0039702	39702	0.221892352182742	0.058118671561728
dsRNA fragmentation	GO:0031050	31050	0.247415902372759	0.0397022363457776
production of small RNA involved in gene silencing by RNA	GO:0070918	70918	0.247415902372759	0.0397022363457776
intraciliary transport	GO:0042073	42073	0.25621437375049	0.0331788454423165
endoplasmic reticulum organization	GO:0007029	7029	0.229502750476437	0.0521219122842815
synaptic vesicle fusion to presynaptic active zone membrane	GO:0031629	31629	0.301129549020508	0.000762415259975467
vesicle fusion to plasma membrane	GO:0099500	99500	0.301129549020508	0.000762415259975467
vesicle transport along microtubule	GO:0047496	47496	0.20850448781629	0.0670473707095001
myotube cell development	GO:0014904	14904	0.206038747377274	0.068745570076664
protein localization to centrosome	GO:0071539	71539	0.235839410001116	0.0473848212657242
amino-acid betaine metabolic process	GO:0006577	6577	0.14645714541303	0.111141619416766
regulation of synapse structure or activity	GO:0050803	50803	0.24791219883335	0.0384393622436455
positive regulation of stem cell differentiation	GO:2000738	2000738	0.143644247226434	0.112906715004547
ubiquinone biosynthetic process	GO:0006744	6744	0.197045541573186	0.074659677859069
positive regulation of release of cytochrome c from mitochondria	GO:0090200	90200	0.185406180340841	0.0828687017668725
antigen processing and presentation of exogenous peptide antigen	GO:0002478	2478	0.173792093520834	0.091177109581459
Golgi organization	GO:0007030	7030	0.231919343350682	0.0492062531543189
regulation of non-canonical Wnt signaling pathway	GO:2000050	2000050	0.189836452925298	0.0793038148766732
regulation of dendrite development	GO:0050773	50773	0.261641175689342	0.0277784655544813
ribonucleoprotein complex disassembly	GO:0032988	32988	0.246554507030308	0.0385767954769614
demethylation	GO:0070988	70988	0.237267954808046	0.045219511655959
intra-Golgi vesicle-mediated transport	GO:0006891	6891	0.268643391535363	0.022571245847084
positive regulation of endothelial cell apoptotic process	GO:2000353	2000353	0.167672619880117	0.0945799239050143
parental behavior	GO:0060746	60746	0.10708106238337	0.137911677860677
regulation of neurotransmitter receptor activity	GO:0099601	99601	0.238874826007234	0.0435115216948713
protein-cofactor linkage	GO:0018065	18065	0.222856014659882	0.0548404404883011
DNA-templated transcriptional preinitiation complex assembly	GO:0070897	70897	0.264296016778566	0.0251268704748516
mitotic cell cycle arrest	GO:0071850	71850	0.215210855450453	0.0600943966164654
histone H2B ubiquitination	GO:0033523	33523	0.233170961324057	0.0471929959672125
DNA replication-independent nucleosome organization	GO:0034724	34724	0.252938554589191	0.0329509539737217
monosaccharide catabolic process	GO:0046365	46365	0.179457050631533	0.0855172990027169
regulation of synapse organization	GO:0050807	50807	0.244117348466004	0.0391909412906234
negative regulation of DNA-dependent DNA replication	GO:2000104	2000104	0.249429191903783	0.0351420287822293
mitochondrial DNA metabolic process	GO:0032042	32042	0.214052974271769	0.0603259227484777
mitotic centrosome separation	GO:0007100	7100	0.279616450010038	0.0130634718656296
regulation of autophagosome assembly	GO:2000785	2000785	0.254708290870993	0.0307031607713606
nucleoside triphosphate biosynthetic process	GO:0009142	9142	0.200699209149201	0.0690964815072942
cellular response to nerve growth factor stimulus	GO:1990090	1990090	0.267034014851122	0.0215366856986566
synaptic vesicle exocytosis	GO:0016079	16079	0.219942588050547	0.0551072298173431
viral budding	GO:0046755	46755	0.210009220662086	0.0621781779092199
multi-organism organelle organization	GO:1902590	1902590	0.210009220662086	0.0621781779092199
multi-organism membrane budding	GO:1902592	1902592	0.210009220662086	0.0621781779092199
protein K48-linked ubiquitination	GO:0070936	70936	0.258355952011125	0.0273697520388292
glomerulus vasculature development	GO:0072012	72012	0.15721285250317	0.0997948922503942
regulation of ryanodine-sensitive calcium-release channel activity	GO:0060314	60314	0.180927002225982	0.082609621405199
protein localization to microtubule organizing center	GO:1905508	1905508	0.241434265594333	0.0392534310224551
positive regulation of transforming growth factor beta production	GO:0071636	71636	0.203844131173735	0.0661123439633731
positive regulation of extrinsic apoptotic signaling pathway in absence of ligand	GO:2001241	2001241	0.149336929354082	0.104955295198376
transcription elongation from RNA polymerase II promoter	GO:0006368	6368	0.265566905273702	0.0216353185006332
C-terminal protein amino acid modification	GO:0018410	18410	0.202418284758701	0.0665889420544217
regulation of calcium ion-dependent exocytosis	GO:0017158	17158	0.224656549832598	0.0505354596400265
regulation of synapse assembly	GO:0051963	51963	0.228709011474382	0.0473371939404051
purine nucleoside monophosphate biosynthetic process	GO:0009127	9127	0.194662043449941	0.0717178105575196
purine ribonucleoside monophosphate biosynthetic process	GO:0009168	9168	0.194662043449941	0.0717178105575196
interferon-gamma secretion	GO:0072643	72643	0.139702480551951	0.110844149937102
phosphatidylinositol phosphorylation	GO:0046854	46854	0.227450914960182	0.0479750619216593
autophagosome assembly	GO:0000045	45	0.253269283399844	0.0294059310269121
response to nerve growth factor	GO:1990089	1990089	0.267034014851122	0.0195316894907266
regulation of superoxide metabolic process	GO:0090322	90322	0.0862409231602039	0.148834230069298
regulation of establishment of planar polarity	GO:0090175	90175	0.182115986999537	0.0800978976841423
chaperone-mediated protein complex assembly	GO:0051131	51131	0.202856489795562	0.0650048475770614
multi-organism membrane organization	GO:0044803	44803	0.204485800762587	0.0638112432748846
membrane docking	GO:0022406	22406	0.26555123879051	0.019857327034457
entrainment of circadian clock	GO:0009649	9649	0.246350516229897	0.0336006375364907
regulation of mitotic spindle organization	GO:0060236	60236	0.27077271279641	0.0160017432354063
negative regulation of ERBB signaling pathway	GO:1901185	1901185	0.284475399002718	0.00616150585305297
DNA-templated transcription, elongation	GO:0006354	6354	0.264921495224197	0.0201497654643035
atrioventricular valve development	GO:0003171	3171	0.230167793032643	0.0448245855532912
dendrite morphogenesis	GO:0048813	48813	0.252884911225912	0.027975072073692
regulation of posttranscriptional gene silencing	GO:0060147	60147	0.239015942445457	0.0379048929282005
regulation of gene silencing by RNA	GO:0060966	60966	0.239015942445457	0.0379048929282005
vesicle docking	GO:0048278	48278	0.249743054497944	0.0301438017751845
mitochondrion morphogenesis	GO:0070584	70584	0.206971602425379	0.060773397213615
positive regulation of dendrite development	GO:1900006	1900006	0.255484243495204	0.025959431006227
adenohypophysis development	GO:0021984	21984	0.0280480396617612	0.18866358153516
keratinocyte differentiation	GO:0030216	30216	0.112869264836927	0.127791186950716
positive regulation of RNA splicing	GO:0033120	33120	0.278487888900572	0.00917146695204358
membrane assembly	GO:0071709	71709	0.259981811584252	0.0224078247570192
semi-lunar valve development	GO:1905314	1905314	0.179947266592477	0.0796994686469369
positive regulation of DNA-templated transcription, elongation	GO:0032786	32786	0.256971403424608	0.0245227466417661
regulation of carbohydrate catabolic process	GO:0043470	43470	0.221636888309943	0.0498144901644691
positive regulation of lamellipodium assembly	GO:0010592	10592	0.253449469344128	0.026904937670983
regulation of cellular response to hypoxia	GO:1900037	1900037	0.237982663812684	0.0377886121705114
cortical cytoskeleton organization	GO:0030865	30865	0.228421950916903	0.0443177038325143
peptidyl-serine dephosphorylation	GO:0070262	70262	0.24563470679748	0.031969785086826
exonucleolytic nuclear-transcribed mRNA catabolic process involved in deadenylation-dependent decay	GO:0043928	43928	0.199282451097991	0.0650906488458625
modulation by host of viral transcription	GO:0043921	43921	0.223423263217759	0.0477791492476289
modulation by host of symbiont transcription	GO:0052472	52472	0.223423263217759	0.0477791492476289
mRNA transcription from RNA polymerase II promoter	GO:0042789	42789	0.15376270251977	0.0974978130059423
positive regulation of mitochondrial calcium ion concentration	GO:0051561	51561	0.199659822509447	0.0646046968374687
autophagosome organization	GO:1905037	1905037	0.245213049750071	0.0319307952063262
mitochondrial fission	GO:0000266	266	0.187439511743467	0.0732220027469545
hexose catabolic process	GO:0019320	19320	0.16069133765394	0.0920547520400845
negative regulation of gliogenesis	GO:0014014	14014	0.149738350013224	0.0996451316765725
peptidyl-proline modification	GO:0018208	18208	0.230655694839367	0.0416715437110184
retrograde axonal transport	GO:0008090	8090	0.193229833652076	0.0684251391450781
DNA replication-independent nucleosome assembly	GO:0006336	6336	0.242630162376211	0.0329509539737217
apical protein localization	GO:0045176	45176	0.21889330889704	0.0498657299823864
negative regulation of calcium ion import	GO:0090281	90281	0.113678404465579	0.12507334928555
branched-chain amino acid metabolic process	GO:0009081	9081	0.1391618272679	0.106617145175333
regulation of integrin-mediated signaling pathway	GO:2001044	2001044	0.109880911765442	0.127508733359641
post-Golgi vesicle-mediated transport	GO:0006892	6892	0.200488377498138	0.0625971537443039
behavioral fear response	GO:0001662	1662	0.181803864439052	0.0759600955958092
positive regulation of synaptic transmission	GO:0050806	50806	0.20751749921842	0.0575302132981511
intracellular protein transmembrane transport	GO:0065002	65002	0.226649085730542	0.0438046884257684
hydrogen peroxide biosynthetic process	GO:0050665	50665	0.144690546322787	0.102387618824143
peptidyl-asparagine modification	GO:0018196	18196	0.218484155479368	0.0494491900204186
behavioral defense response	GO:0002209	2209	0.188843887429895	0.0705187785824464
oligosaccharide-lipid intermediate biosynthetic process	GO:0006490	6490	0.22134141452029	0.0471383885687642
Sertoli cell development	GO:0060009	60009	0.162268568380725	0.0894383695615777
cortical actin cytoskeleton organization	GO:0030866	30866	0.200154448247303	0.0622862247821513
regulation of mitotic spindle assembly	GO:1901673	1901673	0.270192242213873	0.012100669202178
quinone biosynthetic process	GO:1901663	1901663	0.182809145468615	0.074659677859069
protein transmembrane transport	GO:0071806	71806	0.228235360078015	0.0420885790879962
axo-dendritic transport	GO:0008088	8088	0.24343413841243	0.031177882633046
protein N-linked glycosylation via asparagine	GO:0018279	18279	0.217054705554931	0.0500539995463708
prepulse inhibition	GO:0060134	60134	0.138410440071213	0.106338724906086
positive regulation of synapse assembly	GO:0051965	51965	0.219300839716732	0.0480643914011171
regulation of protein targeting to mitochondrion	GO:1903214	1903214	0.224759843907529	0.0439932383906713
toll-like receptor 2 signaling pathway	GO:0034134	34134	0.185711812559242	0.0717911687038835
vesicle targeting	GO:0006903	6903	0.240168041541671	0.0327867017706752
response to isoquinoline alkaloid	GO:0014072	14072	0.222504517718375	0.0451894578520412
ribonucleoprotein complex assembly	GO:0022618	22618	0.225635866395551	0.0428471647469034
negative regulation of protein tyrosine kinase activity	GO:0061099	61099	0.230025052709898	0.0394204638205186
regulation of cell proliferation involved in heart morphogenesis	GO:2000136	2000136	0.225051478194676	0.0429682743675361
protein transport along microtubule	GO:0098840	98840	0.249959707779503	0.0250823853214949
microtubule-based protein transport	GO:0099118	99118	0.249959707779503	0.0250823853214949
regulation of gene silencing	GO:0060968	60968	0.214614706396936	0.0502971506098333
nucleic acid transport	GO:0050657	50657	0.224904857402747	0.0429151854364155
RNA transport	GO:0050658	50658	0.224904857402747	0.0429151854364155
vesicle docking involved in exocytosis	GO:0006904	6904	0.246875971006785	0.0271596373389481
antigen processing and presentation of exogenous peptide antigen via MHC class II	GO:0019886	19886	0.177374052309187	0.0767372933392625
copulation	GO:0007620	7620	0.0585827786517276	0.1617833161015
SNARE complex assembly	GO:0035493	35493	0.233170548558252	0.0366631803360207
negative regulation of cell migration involved in sprouting angiogenesis	GO:0090051	90051	0.176117145185829	0.0774853003054094
glycerol metabolic process	GO:0006071	6071	0.126353401991385	0.113092000071963
regulation of histone H3-K9 trimethylation	GO:1900112	1900112	0.23848034067682	0.0325994665887636
regulation of protein deubiquitination	GO:0090085	90085	0.241277531726358	0.0305727642799667
mRNA transport	GO:0051028	51028	0.21186621565827	0.0516288377543459
synaptic vesicle cycle	GO:0099504	99504	0.21893656557285	0.0464304634274527
lipid phosphorylation	GO:0046834	46834	0.233618121070611	0.0358547304617297
alditol metabolic process	GO:0019400	19400	0.114929933709499	0.120849089818229
GABAergic neuron differentiation	GO:0097154	97154	0.192958829257846	0.0648745429591359
regulation of leukocyte degranulation	GO:0043300	43300	0.172696352116526	0.0793799530271384
regulation of neurotransmitter transport	GO:0051588	51588	0.215802917545172	0.0483953395115905
ribonucleoprotein complex subunit organization	GO:0071826	71826	0.222479304319764	0.0435236968456661
skeletal muscle fiber development	GO:0048741	48741	0.213996137908705	0.0495570112524279
regulation of glycolytic process	GO:0006110	6110	0.219032603882707	0.0457815182873457
regulation of macroautophagy	GO:0016241	16241	0.210936188130069	0.0514375089243003
negative regulation of pri-miRNA transcription from RNA polymerase II promoter	GO:1902894	1902894	0.277069490641433	0.00406940520356218
response to histamine	GO:0034776	34776	0.136711508546476	0.104571001208794
mitotic G2/M transition checkpoint	GO:0044818	44818	0.220491996090752	0.0445105751493394
ubiquinone metabolic process	GO:0006743	6743	0.206604168890006	0.0544006245658858
positive regulation of transcription from RNA polymerase II promoter involved in cellular response to chemical stimulus	GO:1901522	1901522	0.190793799509494	0.0656930265264146
centrosome localization	GO:0051642	51642	0.221220834441829	0.0438382715354838
protein heterotrimerization	GO:0070208	70208	0.23307647751573	0.0352206115705921
establishment of RNA localization	GO:0051236	51236	0.223919940870632	0.0416532281937211
ribosomal large subunit assembly	GO:0000027	27	0.173621445890457	0.077663397723339
protein monoubiquitination	GO:0006513	6513	0.231121204928207	0.0363914283256713
regulation of lipoprotein metabolic process	GO:0050746	50746	0.158962834917645	0.0880363820099684
response to epidermal growth factor	GO:0070849	70849	0.257621207802028	0.0173348310062661
regulation of collateral sprouting	GO:0048670	48670	0.193042138540664	0.0633168006793253
lysosomal transport	GO:0007041	7041	0.238110259723611	0.0310191320950283
mitochondrial membrane organization	GO:0007006	7006	0.195989997873556	0.0611637883821786
spermatid nucleus differentiation	GO:0007289	7289	0.242428075907164	0.0278141365070562
negative regulation of cell cycle G2/M phase transition	GO:1902750	1902750	0.188263918628868	0.0665148738920408
regulation of cellular senescence	GO:2000772	2000772	0.263851307680863	0.0122671026900004
regulation of inclusion body assembly	GO:0090083	90083	0.250001409094338	0.022051398900226
positive regulation of mRNA catabolic process	GO:0061014	61014	0.242220968536524	0.027579697424362
response to morphine	GO:0043278	43278	0.217362196007181	0.0451894578520412
regulation of megakaryocyte differentiation	GO:0045652	45652	0.231213633728682	0.0351493281079925
neurotransmitter secretion	GO:0007269	7269	0.217565613982915	0.0448783936066976
relaxation of cardiac muscle	GO:0055119	55119	0.211301597792817	0.0493504240138272
negative regulation of regulated secretory pathway	GO:1903306	1903306	0.185626594004938	0.0677223513297012
RNA 3'-end processing	GO:0031123	31123	0.2343944873134	0.0327848737554634
lipid particle organization	GO:0034389	34389	0.201870355282768	0.0558946424544137
antigen processing and presentation of peptide or polysaccharide antigen via MHC class II	GO:0002504	2504	0.175903461462797	0.0743176887024264
mitotic metaphase plate congression	GO:0007080	7080	0.236021059500448	0.0310410244777003
ATP-dependent chromatin remodeling	GO:0043044	43044	0.24915279827221	0.0215545765112421
regulation of transcription elongation from RNA polymerase II promoter	GO:0034243	34243	0.258823418982844	0.0145974703642947
cytosolic transport	GO:0016482	16482	0.236965117899101	0.0301441007402161
histone H3-K9 modification	GO:0061647	61647	0.169552800415281	0.0783660575797796
peptidyl-threonine dephosphorylation	GO:0035970	35970	0.194320135198437	0.0605360944081383
regulation of nuclear-transcribed mRNA catabolic process, deadenylation-dependent decay	GO:1900151	1900151	0.256626695933809	0.0157951953424553
positive regulation of nuclear-transcribed mRNA catabolic process, deadenylation-dependent decay	GO:1900153	1900153	0.256626695933809	0.0157951953424553
synapse assembly	GO:0007416	7416	0.225562255782007	0.038009336886581
signal release from synapse	GO:0099643	99643	0.217565613982915	0.043661851291326
regulation of proteasomal protein catabolic process	GO:0061136	61136	0.212097869315395	0.0474153280217369
vesicle cytoskeletal trafficking	GO:0099518	99518	0.211825763412811	0.0475289032896635
regulation of release of cytochrome c from mitochondria	GO:0090199	90199	0.174305127613812	0.0742016047504322
endocardial cushion morphogenesis	GO:0003203	3203	0.195434970564286	0.0587165486204955
protein K63-linked deubiquitination	GO:0070536	70536	0.214986185387503	0.0447118046994634
megakaryocyte differentiation	GO:0030219	30219	0.237928926004197	0.028156497215327
vacuolar transport	GO:0007034	7034	0.239125657595067	0.027281651270532
positive regulation of erythrocyte differentiation	GO:0045648	45648	0.23086775910283	0.0331852250825054
RNA localization	GO:0006403	6403	0.22382147471589	0.0380660293016059
non-recombinational repair	GO:0000726	726	0.212371959959203	0.0460861916728941
organelle transport along microtubule	GO:0072384	72384	0.220408191433346	0.0402329039688619
regulation of Rac protein signal transduction	GO:0035020	35020	0.26255149947878	0.0100280962560394
positive regulation of establishment of protein localization to mitochondrion	GO:1903749	1903749	0.225283178524548	0.0367044751805958
calcium ion regulated exocytosis	GO:0017156	17156	0.212307780521764	0.0458385300658374
androgen receptor signaling pathway	GO:0030521	30521	0.212705336262009	0.0455504724545827
modulation of transcription in other organism involved in symbiotic interaction	GO:0052312	52312	0.223423263217759	0.0377673318083333
chromatin remodeling	GO:0006338	6338	0.227309786212096	0.0349122821845641
virion assembly	GO:0019068	19068	0.200212097260726	0.0540603677937317
axonal transport	GO:0098930	98930	0.213607596570069	0.0444114470165042
cerebral cortex radial glia guided migration	GO:0021801	21801	0.212745139201667	0.0449876197884036
telencephalon glial cell migration	GO:0022030	22030	0.212745139201667	0.0449876197884036
RNA phosphodiester bond hydrolysis, endonucleolytic	GO:0090502	90502	0.249478244522968	0.0186637066953625
postsynaptic membrane organization	GO:0001941	1941	0.255866218595547	0.0140844598284678
antigen processing and presentation of peptide antigen via MHC class II	GO:0002495	2495	0.16903460116168	0.0762089528308357
ventral spinal cord interneuron fate commitment	GO:0060579	60579	0.0848933754056432	0.136442715807158
cell fate commitment involved in pattern specification	GO:0060581	60581	0.0848933754056432	0.136442715807158
cellular response to epidermal growth factor stimulus	GO:0071364	71364	0.247667995466557	0.0197359557285263
posttranscriptional gene silencing	GO:0016441	16441	0.216685573801971	0.0419076573385126
locomotory exploration behavior	GO:0035641	35641	0.223569804695644	0.036853344468838
regulation of establishment of protein localization to mitochondrion	GO:1903747	1903747	0.221921535374109	0.0379260684547967
presynaptic process involved in chemical synaptic transmission	GO:0099531	99531	0.210549375472241	0.0458737433978495
negative regulation of epidermal growth factor-activated receptor activity	GO:0007175	7175	0.245139168161809	0.0210105758943358
ubiquitin-dependent protein catabolic process via the multivesicular body sorting pathway	GO:0043162	43162	0.258430193539171	0.0114738849823927
negative regulation of telomere maintenance via telomere lengthening	GO:1904357	1904357	0.232865100369092	0.0297098562986796
histone H3-K9 methylation	GO:0051567	51567	0.165223847031769	0.0781033576591355
histone H2A monoubiquitination	GO:0035518	35518	0.13231588792498	0.101518590720389
negative regulation of B cell proliferation	GO:0030889	30889	0.165464413738144	0.0776987448823072
endocytic recycling	GO:0032456	32456	0.190278392864505	0.0597453257191435
double-strand break repair via nonhomologous end joining	GO:0006303	6303	0.212066002892085	0.0440598697008388
protein methylation	GO:0006479	6479	0.214293230517186	0.0423671830312224
protein alkylation	GO:0008213	8213	0.214293230517186	0.0423671830312224
circadian regulation of gene expression	GO:0032922	32922	0.19984430612356	0.0526919065108394
'de novo' protein folding	GO:0006458	6458	0.208558908594607	0.0464050919070098
mitophagy in response to mitochondrial depolarization	GO:0098779	98779	0.13606272081494	0.098073415695999
regulation of gene silencing by miRNA	GO:0060964	60964	0.220520329502298	0.0375542234411906
NAD metabolic process	GO:0019674	19674	0.204116868850189	0.0492857637562739
posttranscriptional gene silencing by RNA	GO:0035194	35194	0.216411662643463	0.0404550762005111
positive regulation of leukocyte degranulation	GO:0043302	43302	0.172699015782756	0.0717320765391502
trabecula formation	GO:0060343	60343	0.152202667484441	0.0863917315343601
DNA double-strand break processing	GO:0000729	729	0.167257131731563	0.0754202439217157
regulation of transcription from RNA polymerase II promoter in response to stress	GO:0043618	43618	0.184182479849468	0.0632426037248624
regulation of ribosome biogenesis	GO:0090069	90069	0.213729477730181	0.0420108380041352
fear response	GO:0042596	42596	0.168784288406357	0.0740161578869519
positive regulation of intracellular steroid hormone receptor signaling pathway	GO:0033145	33145	0.294153246964318	-0.0159325499903444
trophectodermal cell differentiation	GO:0001829	1829	0.215007773649976	0.0407111424842402
amine catabolic process	GO:0009310	9310	0.189582258256688	0.0588537750989636
histone acetylation	GO:0016573	16573	0.225117738730679	0.0332637993217237
cerebral cortex radially oriented cell migration	GO:0021799	21799	0.238674882695526	0.0234856405828072
RNA phosphodiester bond hydrolysis	GO:0090501	90501	0.234746343720105	0.026147142018724
regulation of transcription from RNA polymerase III promoter	GO:0006359	6359	0.240359668367332	0.0219608202124881
ribonucleoside monophosphate biosynthetic process	GO:0009156	9156	0.189075682972744	0.0586842703270611
response to platelet-derived growth factor	GO:0036119	36119	0.234863307457784	0.0258274675617442
regulation of dendrite extension	GO:1903859	1903859	0.232425215754381	0.0274580751629139
positive regulation of mitochondrion organization	GO:0010822	10822	0.204566677603134	0.0473963481969844
histone ubiquitination	GO:0016574	16574	0.217902695589364	0.0378175743145348
positive regulation of viral transcription	GO:0050434	50434	0.243488313889401	0.0194867478915943
regulation of DNA-templated transcription, elongation	GO:0032784	32784	0.244198192937842	0.0188354033012347
phagocytosis, engulfment	GO:0006911	6911	0.140323301081744	0.0931928471705149
gene silencing by miRNA	GO:0035195	35195	0.215400733544775	0.0394114917090848
arginine metabolic process	GO:0006525	6525	0.0795762114740523	0.13664936171733
protein localization to vacuole	GO:0072665	72665	0.228452392231308	0.0299684234123132
negative regulation of release of cytochrome c from mitochondria	GO:0090201	90201	0.143129174980027	0.0910395971885528
negative regulation of exocytosis	GO:0045920	45920	0.18376323787631	0.061888055039527
regulation of centriole replication	GO:0046599	46599	0.198236864166581	0.051451021958391
positive regulation of viral life cycle	GO:1903902	1903902	0.239558408492763	0.0216513143980051
positive regulation of dendrite extension	GO:1903861	1903861	0.232300226894856	0.0267168555574336
positive regulation of protein autophosphorylation	GO:0031954	31954	0.256085380189019	0.00962833084960797
protein localization to cytoskeleton	GO:0044380	44380	0.229800213500328	0.0282919356883791
negative regulation of JUN kinase activity	GO:0043508	43508	0.173027629174859	0.068896730248178
ER overload response	GO:0006983	6983	0.21057165672274	0.0419739093790755
establishment of tissue polarity	GO:0007164	7164	0.183038912205049	0.0616607947606082
chromatin assembly	GO:0031497	31497	0.203109931333974	0.0472618146332804
positive regulation of proteolysis involved in cellular protein catabolic process	GO:1903052	1903052	0.207211343894764	0.0441511855238164
ncRNA transcription	GO:0098781	98781	0.231535367344746	0.0265973701751787
positive regulation of lamellipodium organization	GO:1902745	1902745	0.246079539552938	0.0161559438205121
renal system vasculature development	GO:0061437	61437	0.154483474718194	0.0817283057705868
kidney vasculature development	GO:0061440	61440	0.154483474718194	0.0817283057705868
regulation of cholesterol metabolic process	GO:0090181	90181	0.16128477622692	0.0767289845716584
gene silencing	GO:0016458	16458	0.205159014317893	0.045172632334331
negative regulation of dephosphorylation	GO:0035305	35305	0.255851509122614	0.00881729929231809
cargo loading into vesicle	GO:0035459	35459	0.228034862019422	0.0286619584122336
regulation of synaptic transmission, glutamatergic	GO:0051966	51966	0.219767180723266	0.0345810252816015
rRNA metabolic process	GO:0016072	16072	0.205395225642077	0.0447738763063899
chromatin assembly or disassembly	GO:0006333	6333	0.208009661161186	0.0428528663322494
rRNA processing	GO:0006364	6364	0.203542645965159	0.046027913226321
positive regulation of myeloid leukocyte mediated immunity	GO:0002888	2888	0.166686074788677	0.0724148050666091
protein ubiquitination involved in ubiquitin-dependent protein catabolic process	GO:0042787	42787	0.201002060544805	0.0477100200733249
regulation of coenzyme metabolic process	GO:0051196	51196	0.207844633786264	0.042710386087961
tRNA metabolic process	GO:0006399	6399	0.183906850752961	0.0598095607758202
learning	GO:0007612	7612	0.211555663160395	0.0400070628985478
establishment of planar polarity	GO:0001736	1736	0.181145375849043	0.0616607947606082
transcription initiation from RNA polymerase II promoter	GO:0006367	6367	0.242320029424256	0.0177601105034636
maintenance of organelle location	GO:0051657	51657	0.185823288525857	0.0580765257251413
nucleosome organization	GO:0034728	34728	0.209889400032087	0.0407935263324666
protein N-linked glycosylation	GO:0006487	6487	0.209719837347578	0.0409014287216492
regulation of cell aging	GO:0090342	90342	0.252881683140848	0.0098297339163937
response to misfolded protein	GO:0051788	51788	0.220272571241905	0.033140255695507
ER to Golgi vesicle-mediated transport	GO:0006888	6888	0.221360549740673	0.0323267309888065
internal peptidyl-lysine acetylation	GO:0018393	18393	0.220625900322195	0.0327984290142537
peptidyl-tyrosine dephosphorylation	GO:0035335	35335	0.256915744368962	0.00672665743923071
histone mRNA metabolic process	GO:0008334	8334	0.171618337609786	0.067785702396485
negative regulation of neurotransmitter secretion	GO:0046929	46929	0.246328239550303	0.0140814413953893
gene silencing by RNA	GO:0031047	31047	0.211196572320301	0.0392403203973246
vacuole organization	GO:0007033	7033	0.217671921118939	0.0345152011918521
neuron cellular homeostasis	GO:0070050	70050	0.238018586355011	0.0198490311902736
positive regulation of actin filament depolymerization	GO:0030836	30836	0.186886674735851	0.0564197660399034
phagosome maturation	GO:0090382	90382	0.172623109914905	0.0666030990398464
histone-serine phosphorylation	GO:0035404	35404	0.225944750681433	0.0283464029556196
protein deglycosylation	GO:0006517	6517	0.244637168975005	0.014693961896112
regulation of pri-miRNA transcription from RNA polymerase II promoter	GO:1902893	1902893	0.226961900421529	0.0273324385305517
negative regulation of platelet activation	GO:0010544	10544	0.0538465228448281	0.151188828429442
positive regulation of proteasomal protein catabolic process	GO:1901800	1901800	0.206712954299902	0.0416206182209603
positive regulation of phosphoprotein phosphatase activity	GO:0032516	32516	0.180054392464552	0.0606727310294618
neuron recognition	GO:0008038	8038	0.220213333574131	0.031876573285309
positive regulation of p38MAPK cascade	GO:1900745	1900745	0.211762160976875	0.0379109085930498
internal protein amino acid acetylation	GO:0006475	6475	0.220781401732743	0.0314089252028121
regulation of inositol phosphate biosynthetic process	GO:0010919	10919	0.114121657443458	0.10778752226158
regulation of proteolysis involved in cellular protein catabolic process	GO:1903050	1903050	0.204436500880427	0.043028319923655
Sertoli cell differentiation	GO:0060008	60008	0.150024258971303	0.081985350108111
positive regulation of macrophage chemotaxis	GO:0010759	10759	0.129914403612781	0.0963510696980324
nucleobase-containing compound transport	GO:0015931	15931	0.204655401313151	0.042744399637623
regulation of hematopoietic progenitor cell differentiation	GO:1901532	1901532	0.175297934823696	0.0636028776851753
regulation of long term synaptic depression	GO:1900452	1900452	0.269980190373607	-0.00435431321693727
regulation of cell migration involved in sprouting angiogenesis	GO:0090049	90049	0.208588742265528	0.0391944430294594
regulation of lamellipodium assembly	GO:0010591	10591	0.24123058985491	0.0154520475437544
epithelial to mesenchymal transition involved in endocardial cushion formation	GO:0003198	3198	0.208390987959009	0.0389046688318242
protein localization to lysosome	GO:0061462	61462	0.21519345477776	0.0339464109111816
regulation of DNA-templated transcription in response to stress	GO:0043620	43620	0.18378078829038	0.0564146507480333
mitochondrial calcium ion homeostasis	GO:0051560	51560	0.200779972696122	0.0440189459616679
cerebral cortex GABAergic interneuron differentiation	GO:0021892	21892	0.173874817471606	0.0632024585516903
positive regulation of cofactor metabolic process	GO:0051194	51194	0.219685392350463	0.0302887746158374
positive regulation of coenzyme metabolic process	GO:0051197	51197	0.219685392350463	0.0302887746158374
negative regulation of telomere maintenance	GO:0032205	32205	0.226833952376724	0.0251468973969331
nuclear-transcribed mRNA catabolic process, exonucleolytic	GO:0000291	291	0.175120552164319	0.0621550789992475
peptidyl-lysine acetylation	GO:0018394	18394	0.22003530660879	0.0298582791590619
positive regulation of mRNA splicing, via spliceosome	GO:0048026	48026	0.244616395224049	0.0121567776758064
cellular response to lithium ion	GO:0071285	71285	0.232781893501194	0.0206190121704041
transport along microtubule	GO:0010970	10970	0.232772629949558	0.0205806347382806
microtubule-based transport	GO:0099111	99111	0.232772629949558	0.0205806347382806
mRNA modification	GO:0016556	16556	0.224731610304997	0.0262672602512682
regulation of neuron projection regeneration	GO:0070570	70570	0.236971984469856	0.0174785769625597
peptide catabolic process	GO:0043171	43171	0.178599264501083	0.0592686841652406
regulation of cardiac muscle contraction by calcium ion signaling	GO:0010882	10882	0.233571503479921	0.0198565456788493
sterol biosynthetic process	GO:0016126	16126	0.131044834457367	0.0932197041746472
histone H3-K9 trimethylation	GO:0036124	36124	0.181979581593015	0.0566767177704103
cell differentiation involved in metanephros development	GO:0072202	72202	0.160662376722272	0.0718744606850759
negative regulation of chromatin organization	GO:1905268	1905268	0.214427419667176	0.0332241341133291
purine nucleoside biosynthetic process	GO:0042451	42451	0.186292153864744	0.0533544501564962
purine ribonucleoside biosynthetic process	GO:0046129	46129	0.186292153864744	0.0533544501564962
negative regulation of microtubule depolymerization	GO:0007026	7026	0.236525790111737	0.0173622692536676
dentate gyrus development	GO:0021542	21542	0.130528001081767	0.0931139343306044
platelet-derived growth factor receptor signaling pathway	GO:0048008	48008	0.225489066693367	0.0250858730871619
N-terminal protein amino acid modification	GO:0031365	31365	0.226413439222	0.0244234067221505
regulation of macrophage chemotaxis	GO:0010758	10758	0.137146786062012	0.0883552067713111
establishment of blood-brain barrier	GO:0060856	60856	0.178718753055791	0.0583751093138411
response to type I interferon	GO:0034340	34340	0.143183509180326	0.083795172629043
heart valve morphogenesis	GO:0003179	3179	0.208558521997655	0.03688161520697
dopamine receptor signaling pathway	GO:0007212	7212	0.150327770742858	0.0785689584472431
central nervous system neuron axonogenesis	GO:0021955	21955	0.228422112321159	0.0224735076483274
cell proliferation involved in heart morphogenesis	GO:0061323	61323	0.199766826780867	0.0429682743675361
negative regulation of sprouting angiogenesis	GO:1903671	1903671	0.144221415030054	0.0827121080700796
vascular associated smooth muscle cell migration	GO:1904738	1904738	0.197248376484759	0.0447143546206045
regulation of vascular associated smooth muscle cell migration	GO:1904752	1904752	0.197248376484759	0.0447143546206045
positive regulation of bone mineralization	GO:0030501	30501	0.194714835050325	0.0464755627316726
cellular biogenic amine catabolic process	GO:0042402	42402	0.18118211123015	0.0561527788433796
regulation of protein dephosphorylation	GO:0035304	35304	0.236192044572871	0.0167397491466149
regulation of cofactor metabolic process	GO:0051193	51193	0.202746533311941	0.0406789804784678
antigen processing and presentation of peptide antigen	GO:0048002	48002	0.142104526317757	0.084102219014893
regulation of myeloid leukocyte mediated immunity	GO:0002886	2886	0.160675395114761	0.0707917255550658
positive regulation of monocyte chemotaxis	GO:0090026	90026	0.176298082964907	0.0594910159667304
regulation of lysosomal lumen pH	GO:0035751	35751	0.172267005671409	0.0623631566438746
protein localization to microtubule cytoskeleton	GO:0072698	72698	0.225265607429936	0.024366492417548
retina vasculature development in camera-type eye	GO:0061298	61298	0.131893754964133	0.0912319850385459
nucleotide-excision repair	GO:0006289	6289	0.194980161756614	0.0459016643498979
positive regulation of vascular associated smooth muscle cell migration	GO:1904754	1904754	0.221545635166031	0.0268740456959353
RNA methylation	GO:0001510	1510	0.188149669646257	0.0507380919390303
positive regulation of dephosphorylation	GO:0035306	35306	0.193268745455221	0.0470398723247987
TORC1 signaling	GO:0038202	38202	0.25277426666037	0.00437542510949445
retrograde transport, endosome to Golgi	GO:0042147	42147	0.228284578234155	0.0217541781597401
protein folding	GO:0006457	6457	0.205154236181894	0.0383120104687166
microtubule cytoskeleton organization involved in mitosis	GO:1902850	1902850	0.21215823149166	0.0332891370558512
positive regulation of macrophage activation	GO:0043032	43032	0.0930161349233551	0.118516357325143
DNA-templated transcription, initiation	GO:0006352	6352	0.227687549382599	0.0219890054122989
regulation of histone H3-K9 methylation	GO:0051570	51570	0.166421174554034	0.0658522504400932
mitotic spindle assembly	GO:0090307	90307	0.21655780622789	0.0297651885120341
mitotic sister chromatid segregation	GO:0000070	70	0.199031447355378	0.0422203793927887
activin receptor signaling pathway	GO:0032924	32924	0.218911686580777	0.0279625541554689
regulation of platelet activation	GO:0010543	10543	0.10443366312725	0.109911168590709
peptidyl-threonine phosphorylation	GO:0018107	18107	0.217438943421893	0.0289708420160487
granulocyte differentiation	GO:0030851	30851	0.241172508944904	0.0119694769283808
negative regulation of microtubule polymerization	GO:0031115	31115	0.221907374525633	0.025611947348094
hematopoietic stem cell differentiation	GO:0060218	60218	0.165150967542349	0.0662420419224286
metanephric epithelium development	GO:0072207	72207	0.152394939995628	0.0753514504622947
RNA stabilization	GO:0043489	43489	0.229283494228892	0.0202015207221856
positive regulation of glycolytic process	GO:0045821	45821	0.201929677362146	0.0397063427279058
female meiotic division	GO:0007143	7143	0.163693501042544	0.0668704216359495
membrane tubulation	GO:0097320	97320	0.282351212144195	-0.0181716723922203
antigen processing and presentation of exogenous antigen	GO:0019884	19884	0.128734790265619	0.0918402264927906
metanephric nephron epithelium development	GO:0072243	72243	0.167808388751799	0.063679561462981
negative regulation of DNA damage response, signal transduction by p53 class mediator	GO:0043518	43518	0.210784668113515	0.0328690338750397
regulation of chromatin binding	GO:0035561	35561	0.234135016114313	0.0161207670274114
somatic stem cell population maintenance	GO:0035019	35019	0.191950833946327	0.0462411972647383
histone H2A ubiquitination	GO:0033522	33522	0.20160569170384	0.039276514872554
SMAD protein complex assembly	GO:0007183	7183	0.232057029848641	0.0173687487672986
negative regulation of histone modification	GO:0031057	31057	0.213024996340563	0.0309805344943068
positive regulation of mitophagy	GO:1903599	1903599	0.187206271056355	0.0493713298767538
mitochondrial fusion	GO:0008053	8053	0.19516201251015	0.0436670470995833
aorta morphogenesis	GO:0035909	35909	0.174978580735232	0.0580943914767127
social behavior	GO:0035176	35176	0.189982549668015	0.0472463048017004
intraspecies interaction between organisms	GO:0051703	51703	0.189982549668015	0.0472463048017004
PERK-mediated unfolded protein response	GO:0036499	36499	0.174281871457293	0.0583921473971518
antigen processing and presentation of peptide antigen via MHC class I	GO:0002474	2474	0.125080512546713	0.0935788248775626
vesicle-mediated transport between endosomal compartments	GO:0098927	98927	0.227276741022993	0.0203128803435266
lysosome localization	GO:0032418	32418	0.190342999395691	0.046696108176876
receptor clustering	GO:0043113	43113	0.219273951358679	0.0257648598577263
lateral ventricle development	GO:0021670	21670	0.16612198009753	0.0638296789109439
protein stabilization	GO:0050821	50821	0.219808787562427	0.025373888714632
cellular response to estradiol stimulus	GO:0071392	71392	0.128079068434249	0.0909936316312989
translesion synthesis	GO:0019985	19985	0.210292844308816	0.0320730863123099
blastocyst formation	GO:0001825	1825	0.206738892779512	0.0345335118513522
mRNA stabilization	GO:0048255	48255	0.232272359974944	0.0162310757378907
negative regulation of blood vessel endothelial cell migration	GO:0043537	43537	0.14657391106154	0.0775947544765209
cytoskeleton-dependent intracellular transport	GO:0030705	30705	0.225234803867278	0.0211382535757757
regulation of proteasomal ubiquitin-dependent protein catabolic process	GO:0032434	32434	0.216585389504125	0.0272697525796423
regulation of histone modification	GO:0031056	31056	0.224326833104459	0.0216463450745889
histone phosphorylation	GO:0016572	16572	0.207987521737945	0.0332413393369218
tRNA modification	GO:0006400	6400	0.182603632140403	0.0513939834285166
postreplication repair	GO:0006301	6301	0.209166906050842	0.0323660271669138
ERAD pathway	GO:0036503	36503	0.212947211206394	0.0295703073594805
DNA-dependent DNA replication maintenance of fidelity	GO:0045005	45005	0.16109265670608	0.0666974017469318
inclusion body assembly	GO:0070841	70841	0.231591571141498	0.016206353225637
regulation of alcohol biosynthetic process	GO:1902930	1902930	0.128064682886649	0.0902723035966764
cell surface receptor signaling pathway involved in heart development	GO:0061311	61311	0.177347580119426	0.0549333906118204
killing of cells of other organism	GO:0031640	31640	0.119323304124821	0.096413446255197
disruption of cells of other organism	GO:0044364	44364	0.119323304124821	0.096413446255197
pro-B cell differentiation	GO:0002328	2328	0.182970610611685	0.0507423489323508
regulation of stem cell differentiation	GO:2000736	2000736	0.177195383886443	0.0548077429570536
positive regulation of telomere maintenance via telomerase	GO:0032212	32212	0.178869202504087	0.0536005334623815
cellular amine metabolic process	GO:0044106	44106	0.110786557616701	0.102286844006707
chromosome localization	GO:0050000	50000	0.221634779341961	0.0228774199908769
establishment of chromosome localization	GO:0051303	51303	0.221634779341961	0.0228774199908769
artery morphogenesis	GO:0048844	48844	0.167872016686117	0.061354253411421
negative regulation of glycolytic process	GO:0045820	45820	0.290952703824733	-0.0269749636506219
leukotriene metabolic process	GO:0006691	6691	0.167377161848848	0.0614888537469241
cellular response to dsRNA	GO:0071359	71359	0.209176866626422	0.0315312970169998
tRNA splicing, via endonucleolytic cleavage and ligation	GO:0006388	6388	0.17680204110511	0.0546262019555544
regulation of heart morphogenesis	GO:2000826	2000826	0.177841380934173	0.0538210904785492
mitotic G2 DNA damage checkpoint	GO:0007095	7095	0.205239231110941	0.0341587901134711
positive regulation of interleukin-8 production	GO:0032757	32757	0.147543993300416	0.0754105180495885
interferon-gamma-mediated signaling pathway	GO:0060333	60333	0.0981859936553269	0.110699114817871
negative regulation of protein serine/threonine kinase activity	GO:0071901	71901	0.218522365729433	0.0244727114952534
regulation of actin nucleation	GO:0051125	51125	0.203714985489266	0.0350429799753817
RNA modification	GO:0009451	9451	0.195224329938301	0.0410917520252811
positive regulation of viral process	GO:0048524	48524	0.224328832352188	0.0200713991353234
telomere organization	GO:0032200	32200	0.208533577511239	0.0312878263645665
mitotic spindle organization	GO:0007052	7052	0.203192906361295	0.0350740943073644
peptidyl-threonine modification	GO:0018210	18210	0.210091971103292	0.0300655408292494
vesicle-mediated transport to the plasma membrane	GO:0098876	98876	0.192825627495947	0.0424083091220213
telomere maintenance	GO:0000723	723	0.208533577511239	0.0311166332810826
type I interferon signaling pathway	GO:0060337	60337	0.14090961172249	0.0795146082759942
cellular response to type I interferon	GO:0071357	71357	0.14090961172249	0.0795146082759942
nucleosome assembly	GO:0006334	6334	0.186489892662651	0.0468275892782027
DNA packaging	GO:0006323	6323	0.201869800389348	0.0357579254872596
growth hormone receptor signaling pathway	GO:0060396	60396	0.229953858001374	0.015591861594058
endosome transport via multivesicular body sorting pathway	GO:0032509	32509	0.301661856867427	-0.03578933899997
branch elongation of an epithelium	GO:0060602	60602	0.160762347945419	0.0648949209846979
cholesterol biosynthetic process	GO:0006695	6695	0.126123345968354	0.0896496710127835
negative regulation of interleukin-1 beta production	GO:0032691	32691	0.0653026107867121	0.133190262868347
endosome to lysosome transport	GO:0008333	8333	0.220070075649709	0.022342400850259
positive regulation of interleukin-1 beta secretion	GO:0050718	50718	0.163017472419456	0.0631783495518472
myeloid dendritic cell differentiation	GO:0043011	43011	0.176618936231717	0.0533718132785795
regulation of hormone biosynthetic process	GO:0046885	46885	0.183689641529742	0.0482611033130696
protein-DNA complex subunit organization	GO:0071824	71824	0.209803582917382	0.0294598893403374
secondary alcohol biosynthetic process	GO:1902653	1902653	0.125715828823947	0.0896496710127835
centriole replication	GO:0007099	7099	0.168428034923569	0.0590055058075799
acetyl-CoA metabolic process	GO:0006084	6084	0.169780833737796	0.0580152234651787
positive regulation of renal sodium excretion	GO:0035815	35815	0.0455824125634332	0.146914652643076
endocardial cushion development	GO:0003197	3197	0.188744869993949	0.0443569269801562
I-kappaB phosphorylation	GO:0007252	7252	0.168171648513665	0.0590595711720058
regulation of cAMP-dependent protein kinase activity	GO:2000479	2000479	0.209438731437809	0.0293365692183223
DNA strand elongation	GO:0022616	22616	0.179867964626823	0.0504812872416658
water transport	GO:0006833	6833	0.103280030138162	0.105296675211966
cellular response to misfolded protein	GO:0071218	71218	0.230566000987816	0.0140507379734731
protein destabilization	GO:0031648	31648	0.220121312020673	0.0214941759372598
regulation of granulocyte differentiation	GO:0030852	30852	0.154040504440083	0.0686717895372503
replication fork processing	GO:0031297	31297	0.159476517047642	0.064640696130934
toxin transport	GO:1901998	1901998	0.206606728382823	0.0306866049531443
ephrin receptor signaling pathway	GO:0048013	48013	0.207680937710974	0.0298960410423868
regulation of activin receptor signaling pathway	GO:0032925	32925	0.259990674152952	-0.00790031064646197
regulation of chromatin organization	GO:1902275	1902275	0.214692752748931	0.0244194414217913
cellular response to gamma radiation	GO:0071480	71480	0.23527379563343	0.00966884251984144
protein hydroxylation	GO:0018126	18126	0.195485343865011	0.0380867691166421
response to amphetamine	GO:0001975	1975	0.184975594994723	0.045600720287144
pri-miRNA transcription from RNA polymerase II promoter	GO:0061614	61614	0.21824881007292	0.0216287739314087
negative regulation of defense response to virus	GO:0050687	50687	0.194210030721369	0.038740488227847
vacuolar acidification	GO:0007035	7035	0.180885424085454	0.0482601893155241
regulation of RNA stability	GO:0043487	43487	0.201617856102031	0.0334012745639564
immunological synapse formation	GO:0001771	1771	0.16980797813648	0.0560973695005147
positive regulation of transcription from RNA polymerase III promoter	GO:0045945	45945	0.248563662936772	-0.000373786224532678
regulation of transforming growth factor beta production	GO:0071634	71634	0.213215769568659	0.0248770175865499
regulation of mRNA stability	GO:0043488	43488	0.198855585477215	0.0351158783239566
positive regulation of mRNA metabolic process	GO:1903313	1903313	0.226268937080163	0.0154626986134916
amine metabolic process	GO:0009308	9308	0.10961696348718	0.0989138135556383
ribonucleoside diphosphate metabolic process	GO:0009185	9185	0.205743705268429	0.0300185924228314
adult heart development	GO:0007512	7512	0.136531105567845	0.0795533651805185
negative regulation of neuron projection regeneration	GO:0070571	70571	0.27997740930118	-0.0232452858973593
regulation of centrosome cycle	GO:0046605	46605	0.209297924791333	0.0273554659310303
pyruvate metabolic process	GO:0006090	6090	0.195760541332093	0.0370353474431776
protein acetylation	GO:0006473	6473	0.209062133773889	0.027496162565096
positive regulation of CREB transcription factor activity	GO:0032793	32793	0.213100329931655	0.0245368701246201
ADP metabolic process	GO:0046031	46031	0.202360900379975	0.0320861449464024
positive regulation of striated muscle cell apoptotic process	GO:0010663	10663	0.201181042721018	0.0328596015869213
positive regulation of cardiac muscle cell apoptotic process	GO:0010666	10666	0.201181042721018	0.0328596015869213
protein localization to chromosome	GO:0034502	34502	0.184725457547988	0.0445520310785241
ER-associated ubiquitin-dependent protein catabolic process	GO:0030433	30433	0.203526720662491	0.031074012631771
regulation of telomere maintenance	GO:0032204	32204	0.216547903545443	0.0217390766537702
DNA conformation change	GO:0071103	71103	0.199289651986433	0.0340636566203004
localization within membrane	GO:0051668	51668	0.214610648516661	0.0230897377007491
nucleoside monophosphate biosynthetic process	GO:0009124	9124	0.177144216130352	0.049904634380799
axonal fasciculation	GO:0007413	7413	0.186504943179249	0.0431124332718288
ribosome assembly	GO:0042255	42255	0.1831551495476	0.045452204721584
negative regulation of microtubule polymerization or depolymerization	GO:0031111	31111	0.230487980749576	0.0115474976851755
V(D)J recombination	GO:0033151	33151	0.236330759677209	0.00735168029473455
positive regulation of actin filament polymerization	GO:0030838	30838	0.205904966191454	0.0291352795494679
negative regulation of Ras protein signal transduction	GO:0046580	46580	0.235427163379575	0.00795516575481492
positive regulation of TOR signaling	GO:0032008	32008	0.207444203096118	0.0279517801161403
mitotic DNA integrity checkpoint	GO:0044774	44774	0.190025008040076	0.0404229714580328
positive regulation of chromatin binding	GO:0035563	35563	0.24509453504576	0.000947275091835281
pinocytosis	GO:0006907	6907	0.192503579369942	0.0385794943650777
Leydig cell differentiation	GO:0033327	33327	0.215983306684456	0.0217062643419235
peptidyl-cysteine modification	GO:0018198	18198	0.236490456710845	0.00697283153720591
hepatocyte growth factor receptor signaling pathway	GO:0048012	48012	0.242926721845916	0.00223191791713548
regulation of endoplasmic reticulum unfolded protein response	GO:1900101	1900101	0.15892213838547	0.0623651667759793
regulation of Golgi organization	GO:1903358	1903358	0.216697948787733	0.0209434259915844
vacuole fusion	GO:0097576	97576	0.214759189019586	0.0222831355513905
regulation of lamellipodium organization	GO:1902743	1902743	0.218496377430188	0.0195091797340642
regulation of B cell receptor signaling pathway	GO:0050855	50855	0.182054818886988	0.0455590029514657
positive regulation of gene expression, epigenetic	GO:0045815	45815	0.196167077054641	0.0354313137483854
anterograde axonal transport	GO:0008089	8089	0.18021911414238	0.0468252061441781
bone maturation	GO:0070977	70977	0.175192774176891	0.0504067308165359
negative regulation of phosphatase activity	GO:0010923	10923	0.233939932023446	0.0082317116150405
negative regulation of telomere maintenance via telomerase	GO:0032211	32211	0.191550633532315	0.0384472336641584
negative regulation of small GTPase mediated signal transduction	GO:0051058	51058	0.230662062720129	0.0103646416934488
tRNA processing	GO:0008033	8033	0.171226347086148	0.0529063305046817
membrane invagination	GO:0010324	10324	0.163507812218815	0.0583585965688802
positive regulation of transcription initiation from RNA polymerase II promoter	GO:0060261	60261	0.239740366390901	0.0037458623550841
ATP generation from ADP	GO:0006757	6757	0.196914504370606	0.0343539274247659
nephron tubule formation	GO:0072079	72079	0.137039251209255	0.0771575422572697
signal transduction involved in regulation of gene expression	GO:0023019	23019	0.130443230570255	0.081866736020718
regulation of erythrocyte differentiation	GO:0045646	45646	0.213058444070367	0.0226150660766403
type B pancreatic cell differentiation	GO:0003309	3309	0.199531785293382	0.0322889315249464
regulation of transcription from RNA polymerase II promoter in response to oxidative stress	GO:0043619	43619	0.150255248528629	0.0674920687389948
negative regulation of receptor activity	GO:2000272	2000272	0.200351676479516	0.0316064002865786
regulation of osteoblast proliferation	GO:0033688	33688	0.183844204964371	0.0433884113814416
cytokinetic process	GO:0032506	32506	0.230426288666015	0.00994564127563465
neuronal ion channel clustering	GO:0045161	45161	0.165622683902315	0.056310627031168
mitotic sister chromatid separation	GO:0051306	51306	0.181031809649852	0.0451986364902116
N-terminal protein amino acid acetylation	GO:0006474	6474	0.217517415128908	0.0189230702467209
type B pancreatic cell development	GO:0003323	3323	0.217015742783433	0.0191811948940642
Golgi ribbon formation	GO:0090161	90161	0.220809990055656	0.0164625883039711
metaphase plate congression	GO:0051310	51310	0.214201326061508	0.0210535051684306
central nervous system projection neuron axonogenesis	GO:0021952	21952	0.203271659178135	0.0288668778363835
detection of stimulus involved in sensory perception	GO:0050906	50906	0.11121821758178	0.0946264716374836
microtubule organizing center organization	GO:0031023	31023	0.183673624801702	0.0426425432944187
centriole assembly	GO:0098534	98534	0.150881150177622	0.0660559406961506
regulation of amyloid precursor protein catabolic process	GO:1902991	1902991	0.237672501240557	0.00387438105027223
glycolytic process	GO:0006096	6096	0.196914504370606	0.0330521383335474
negative regulation of proteasomal protein catabolic process	GO:1901799	1901799	0.207797379756729	0.0252545049778088
histone H3 acetylation	GO:0043966	43966	0.220999612925851	0.0157135564005674
positive regulation of proteasomal ubiquitin-dependent protein catabolic process	GO:0032436	32436	0.20902521933843	0.0241553823612269
protein-DNA complex assembly	GO:0065004	65004	0.200758194963853	0.0299259186214558
positive regulation of SMAD protein import into nucleus	GO:0060391	60391	0.17497413145753	0.0482727068282698
regulation of vacuole organization	GO:0044088	44088	0.214794401475521	0.0197252456627505
SMAD protein signal transduction	GO:0060395	60395	0.17080919779255	0.0510811908348499
regulation of mitochondrion organization	GO:0010821	10821	0.185543272910531	0.0405263315390778
neurotransmitter-gated ion channel clustering	GO:0072578	72578	0.114792499849809	0.0911818423853956
regulation of cellular protein catabolic process	GO:1903362	1903362	0.190967889631595	0.0366227500798458
epidermal cell differentiation	GO:0009913	9913	0.114123239444046	0.0916137913570258
negative regulation of proteasomal ubiquitin-dependent protein catabolic process	GO:0032435	32435	0.214665097148954	0.0195352035026437
microtubule anchoring	GO:0034453	34453	0.211110454148207	0.0220618712591808
early endosome to late endosome transport	GO:0045022	45022	0.215134776806973	0.0191436107039606
regulation of synaptic transmission, dopaminergic	GO:0032225	32225	0.13358689846892	0.0774984324344628
mesodermal cell fate commitment	GO:0001710	1710	0.134783379721375	0.0765198329740245
centrosome duplication	GO:0051298	51298	0.178608543948503	0.0450605920791993
positive regulation of membrane permeability	GO:1905710	1905710	0.211071429544792	0.0217748020782239
positive regulation of muscle cell apoptotic process	GO:0010661	10661	0.217708432508426	0.017013614416087
regulation of dephosphorylation	GO:0035303	35303	0.222734851601483	0.0132891474517219
DNA alkylation	GO:0006305	6305	0.164223806589432	0.0550728512420478
DNA methylation	GO:0006306	6306	0.164223806589432	0.0550728512420478
mammary gland epithelial cell proliferation	GO:0033598	33598	0.197554039031083	0.0310604283719975
glycosphingolipid catabolic process	GO:0046479	46479	0.139179446258949	0.0728666842393428
regulation of mitochondrial membrane potential	GO:0051881	51881	0.185650957374821	0.0395379674944966
release of cytochrome c from mitochondria	GO:0001836	1836	0.152298098626683	0.0634106371779879
rRNA modification	GO:0000154	154	0.225047512318889	0.0112059774951371
centrosome cycle	GO:0007098	7098	0.186331646498417	0.0388704677394889
visual behavior	GO:0007632	7632	0.205205133114873	0.0253006570501055
UV protection	GO:0009650	9650	0.214660169955794	0.0185079863718491
mitochondrion distribution	GO:0048311	48311	0.141423215921912	0.0709567332322657
positive regulation of chromatin organization	GO:1905269	1905269	0.203635996409619	0.0263959225402734
positive regulation of T cell proliferation	GO:0042102	42102	0.129118050284572	0.079740667333761
attachment of spindle microtubules to kinetochore	GO:0008608	8608	0.160251286713063	0.0573354059892732
cochlea development	GO:0090102	90102	0.183502036041794	0.0406195586870703
positive regulation of double-strand break repair	GO:2000781	2000781	0.187558461704133	0.0376693067071494
purine nucleoside diphosphate metabolic process	GO:0009135	9135	0.201014673466327	0.0280191411248336
purine ribonucleoside diphosphate metabolic process	GO:0009179	9179	0.201014673466327	0.0280191411248336
megakaryocyte development	GO:0035855	35855	0.220145606276289	0.0142532689854551
regulation of axon regeneration	GO:0048679	48679	0.23070754492566	0.00665720233110778
regulation of axonogenesis	GO:0050770	50770	0.214096957293654	0.0185240168430348
positive regulation of membrane depolarization	GO:1904181	1904181	0.190401357298956	0.0354836862584908
protein depolymerization	GO:0051261	51261	0.219409468131424	0.0146760577461337
negative regulation of cofactor metabolic process	GO:0051195	51195	0.264845353478463	-0.0178765569612442
negative regulation of coenzyme metabolic process	GO:0051198	51198	0.264845353478463	-0.0178765569612442
positive regulation of DNA-templated transcription, initiation	GO:2000144	2000144	0.20984373973256	0.0214538075765614
glutamate secretion	GO:0014047	14047	0.172437812860472	0.0482424787728873
cerebral cortex neuron differentiation	GO:0021895	21895	0.181944518886881	0.0413196877252878
chondroitin sulfate proteoglycan biosynthetic process	GO:0050650	50650	0.137889093134905	0.0726628568473506
pathway-restricted SMAD protein phosphorylation	GO:0060389	60389	0.174808932023067	0.0461965857990885
regulation of epithelial cell differentiation involved in kidney development	GO:2000696	2000696	0.164765190417378	0.0533546611573929
positive regulation of ubiquitin-protein transferase activity	GO:0051443	51443	0.188556652275976	0.0362455856364675
positive regulation of macroautophagy	GO:0016239	16239	0.217811318987126	0.0152812912272289
interleukin-6-mediated signaling pathway	GO:0070102	70102	0.165287622215512	0.052825762325629
response to catecholamine	GO:0071869	71869	0.246719201596391	-0.00552977502398568
positive regulation of synaptic plasticity	GO:0031915	31915	0.182282083096899	0.0406087153661094
sister chromatid segregation	GO:0000819	819	0.177364881607133	0.0440808513262192
regulation of viral entry into host cell	GO:0046596	46596	0.106615947766309	0.0947024576314389
negative regulation of leukocyte chemotaxis	GO:0002689	2689	0.160969104347162	0.0555862163485133
eyelid development in camera-type eye	GO:0061029	61029	0.230454252886146	0.00581098775323727
regulation of SMAD protein import into nucleus	GO:0060390	60390	0.16550341195051	0.0522362871793019
regulation of acute inflammatory response to antigenic stimulus	GO:0002864	2864	0.12369931854118	0.0821594697674748
carnitine metabolic process	GO:0009437	9437	0.161982717664991	0.0547290725988501
regulation of mast cell activation	GO:0033003	33003	0.150624788832903	0.0628231848652041
negative regulation of chromosome organization	GO:2001251	2001251	0.195852678132941	0.0303924328971704
interleukin-1-mediated signaling pathway	GO:0070498	70498	0.133164645080091	0.075216911135319
nuclear-transcribed mRNA catabolic process, deadenylation-dependent decay	GO:0000288	288	0.196215866445286	0.0298592106214306
positive regulation of exosomal secretion	GO:1903543	1903543	0.205876824508601	0.0229158616220246
apoptotic mitochondrial changes	GO:0008637	8637	0.173732939032142	0.0459126665462764
negative regulation of transcription regulatory region DNA binding	GO:2000678	2000678	0.189465458342622	0.0346304693911752
hippo signaling	GO:0035329	35329	0.158532317741192	0.0566572811340755
negative regulation of cytokine production involved in immune response	GO:0002719	2719	0.0987676664086399	0.0994504451778983
maintenance of gastrointestinal epithelium	GO:0030277	30277	0.118207830134643	0.0854095646224222
developmental induction	GO:0031128	31128	0.132683991164669	0.0750233152629577
cap-independent translational initiation	GO:0002190	2190	0.225323296407922	0.00860418404893564
regulation of mitotic metaphase/anaphase transition	GO:0030071	30071	0.182742003636161	0.0390485033525929
regulation of exosomal secretion	GO:1903541	1903541	0.190142615666476	0.0337427635112753
heart valve development	GO:0003170	3170	0.193621692744002	0.0312505242904557
anoikis	GO:0043276	43276	0.228187817939661	0.00645720763408613
negative regulation of cell aging	GO:0090344	90344	0.222804130190521	0.0102697611151759
cellular response to heat	GO:0034605	34605	0.204511286895615	0.0233253192283884
actin filament depolymerization	GO:0030042	30042	0.219945238775229	0.0122465293475381
response to stimulus involved in regulation of muscle adaptation	GO:0014874	14874	0.108078527088515	0.092341958998975
negative regulation of circadian rhythm	GO:0042754	42754	0.172560809585626	0.0461560186239241
protein export from nucleus	GO:0006611	6611	0.223072465493507	0.00996507287601717
associative learning	GO:0008306	8306	0.199910586542991	0.0265475613579845
positive regulation of cellular protein catabolic process	GO:1903364	1903364	0.188023472007077	0.0350594358244892
T cell receptor signaling pathway	GO:0050852	50852	0.174902784658448	0.0444455669906626
centrosome organization	GO:0051297	51297	0.183902119889302	0.037974579874463
nucleotide phosphorylation	GO:0046939	46939	0.19933400749721	0.0269206503907967
radial glial cell differentiation	GO:0060019	60019	0.190000993481792	0.0335463792309163
vascular smooth muscle cell differentiation	GO:0035886	35886	0.192519727519461	0.0316731445933748
regulation of oxidative stress-induced neuron death	GO:1903203	1903203	0.201620140266909	0.0251247191724138
type B pancreatic cell proliferation	GO:0044342	44342	0.189967687978568	0.0334395734396981
fatty acid beta-oxidation	GO:0006635	6635	0.133836652455707	0.0736148334129
negative regulation of translation	GO:0017148	17148	0.191994610686249	0.0319373350026432
regulation of DNA-dependent DNA replication	GO:0090329	90329	0.196805274845846	0.028480648274246
histone monoubiquitination	GO:0010390	10390	0.143860365254935	0.0663663937831128
positive regulation of neuron death	GO:1901216	1901216	0.193540804069686	0.0307503302841306
cellular response to catecholamine stimulus	GO:0071870	71870	0.246719201596391	-0.0074330507316555
p38MAPK cascade	GO:0038066	38066	0.200997869129366	0.0252435049671007
peptidyl-cysteine S-nitrosylation	GO:0018119	18119	0.233956963520795	0.00157737145225025
regulation of interleukin-8 production	GO:0032677	32677	0.134286170664543	0.072909877301069
positive regulation of chromosome organization	GO:2001252	2001252	0.195934318457949	0.0287500393910951
cellular response to platelet-derived growth factor stimulus	GO:0036120	36120	0.212570849344006	0.0168168085288609
nucleoside diphosphate metabolic process	GO:0009132	9132	0.195369181081734	0.0290948649664936
cardiac epithelial to mesenchymal transition	GO:0060317	60317	0.2005487467109	0.0253330968508545
positive regulation of mitochondrial membrane permeability	GO:0035794	35794	0.205394651785906	0.0217748020782239
heme metabolic process	GO:0042168	42168	0.133146702219379	0.0733522947396127
negative regulation of phosphoprotein phosphatase activity	GO:0032515	32515	0.220444446374674	0.0107294890235596
hemoglobin metabolic process	GO:0020027	20027	0.222600174018915	0.00914334218567668
regulation of macromitophagy	GO:1901524	1901524	0.136123833703516	0.0710404140485117
negative regulation of TOR signaling	GO:0032007	32007	0.214833711299815	0.0146156488479524
complement activation, classical pathway	GO:0006958	6958	0.127953745986449	0.0768380368358156
B cell homeostasis	GO:0001782	1782	0.223126477609638	0.00853793768080387
cellular response to growth hormone stimulus	GO:0071378	71378	0.229953858001374	0.00362778187115058
rRNA methylation	GO:0031167	31167	0.141307017414124	0.0670901405506672
salivary gland morphogenesis	GO:0007435	7435	0.178946438438285	0.0401313097005358
mitochondrial outer membrane permeabilization	GO:0097345	97345	0.203276054116508	0.022558476741281
regulation of oxidative stress-induced intrinsic apoptotic signaling pathway	GO:1902175	1902175	0.208722039498854	0.0186398961221749
mitotic chromosome condensation	GO:0007076	7076	0.194610647945562	0.0287358722556596
regulation of glutamate secretion	GO:0014048	14048	0.143157549084937	0.0655389001431271
cytoskeleton-dependent cytokinesis	GO:0061640	61640	0.211954463593899	0.0162074510670635
cellular response to osmotic stress	GO:0071470	71470	0.175993826676865	0.0418441183062484
positive regulation of protein depolymerization	GO:1901881	1901881	0.165173177173142	0.0495884767329784
regulation of pathway-restricted SMAD protein phosphorylation	GO:0060393	60393	0.172124924522165	0.0445885291332136
nucleoside diphosphate phosphorylation	GO:0006165	6165	0.195216850095428	0.0280496933663845
gastrulation with mouth forming second	GO:0001702	1702	0.187079167983287	0.0338571127283632
sphingolipid catabolic process	GO:0030149	30149	0.153412406615795	0.0579204023377123
fibroblast apoptotic process	GO:0044346	44346	0.169493707550461	0.0463514253087788
cell volume homeostasis	GO:0006884	6884	0.198130366537494	0.0258278559038315
regulation of TOR signaling	GO:0032006	32006	0.202867833607092	0.0224256798170274
negative regulation of smooth muscle cell differentiation	GO:0051151	51151	0.164257946224922	0.0499990423446071
positive regulation of T cell migration	GO:2000406	2000406	0.210430862559142	0.0169254837916931
antigen receptor-mediated signaling pathway	GO:0050851	50851	0.177199245795545	0.0406555951041856
positive regulation of oligodendrocyte differentiation	GO:0048714	48714	0.124701107728288	0.078222295012356
mitochondrion localization	GO:0051646	51646	0.190835584507451	0.0304771378100939
transforming growth factor beta production	GO:0071604	71604	0.187445218630667	0.0328678648071511
morphogenesis of a polarized epithelium	GO:0001738	1738	0.174060004177042	0.0424180053333962
telomere maintenance via telomere lengthening	GO:0010833	10833	0.195449576127514	0.027036844637677
negative regulation of neurotransmitter transport	GO:0051589	51589	0.204684975990834	0.0203921196206398
negative regulation of DNA replication	GO:0008156	8156	0.178121977717214	0.0393776618606112
UV-damage excision repair	GO:0070914	70914	0.155125100847922	0.0558370491687494
negative regulation of protein depolymerization	GO:1901880	1901880	0.213236559200697	0.0142082769046655
mitochondrial outer membrane permeabilization involved in programmed cell death	GO:1902686	1902686	0.200421597622122	0.0233784197843539
autophagosome maturation	GO:0097352	97352	0.20198724771011	0.0222213202122516
regulation of chromosome organization	GO:0033044	33044	0.18810892029742	0.0321578110773453
positive regulation of DNA repair	GO:0045739	45739	0.190921953572801	0.0301082624994753
negative regulation of DNA biosynthetic process	GO:2000279	2000279	0.202367703310202	0.0218752482788815
G-protein coupled purinergic receptor signaling pathway	GO:0035588	35588	0.076233107917935	0.112128488993443
positive regulation of histone modification	GO:0031058	31058	0.204304652062178	0.0201289737669176
regulation of TORC1 signaling	GO:1903432	1903432	0.232210722932635	0.000125410939698363
DNA geometric change	GO:0032392	32392	0.184736953541992	0.0341052620649743
regulation of centrosome duplication	GO:0010824	10824	0.190112938901294	0.0302294096671898
ribonucleoside biosynthetic process	GO:0042455	42455	0.175227523241269	0.0408486316962757
regulation of G2/M transition of mitotic cell cycle	GO:0010389	10389	0.182910096324106	0.0352324302127727
chromosome separation	GO:0051304	51304	0.175930162273297	0.0402233963031219
response to ammonium ion	GO:0060359	60359	0.175321804477749	0.0406363353112919
regulation of phosphatase activity	GO:0010921	10921	0.216214541546376	0.0112932884642041
positive regulation of protein complex disassembly	GO:0043243	43243	0.178529293447059	0.0382761856452981
transport of virus	GO:0046794	46794	0.182539239837351	0.0353556156875061
commissural neuron axon guidance	GO:0071679	71679	0.195315485960263	0.0261675682267048
neuron projection extension	GO:1990138	1990138	0.196745749716352	0.0251238512639685
response to follicle-stimulating hormone	GO:0032354	32354	0.149047035154303	0.0592453652176436
regulation of branching involved in ureteric bud morphogenesis	GO:0090189	90189	0.135617428676584	0.0688443427822983
regulation of actin polymerization or depolymerization	GO:0008064	8064	0.198710588345631	0.0236532963545759
viral RNA genome replication	GO:0039694	39694	0.2060830135022	0.0183687667399335
RNA replication	GO:0039703	39703	0.2060830135022	0.0183687667399335
inflammatory response to antigenic stimulus	GO:0002437	2437	0.144456932282767	0.062486409615198
positive regulation of mononuclear cell migration	GO:0071677	71677	0.150547308470564	0.0581209643793002
actin polymerization or depolymerization	GO:0008154	8154	0.202977233562301	0.0205520478912272
positive regulation of acute inflammatory response	GO:0002675	2675	0.159910501427377	0.0513783813348371
negative regulation of nucleoside metabolic process	GO:0045978	45978	0.232738337978414	-0.000786156982659471
negative regulation of ATP metabolic process	GO:1903579	1903579	0.232738337978414	-0.000786156982659471
regulation of receptor biosynthetic process	GO:0010869	10869	0.21039976540319	0.0151667141252457
positive regulation of alpha-beta T cell activation	GO:0046635	46635	0.14008220929602	0.0654665850863323
asymmetric protein localization	GO:0008105	8105	0.156306294216768	0.0537865620392404
mast cell activation involved in immune response	GO:0002279	2279	0.170081833027299	0.0439051989199847
muscle fiber development	GO:0048747	48747	0.183399410088009	0.0343454669883322
regulation of regulated secretory pathway	GO:1903305	1903305	0.185885899276124	0.0325024728781627
regulation of substrate adhesion-dependent cell spreading	GO:1900024	1900024	0.18644666838741	0.0320747989454505
brain morphogenesis	GO:0048854	48854	0.211834786394947	0.0138707712474882
positive regulation of myelination	GO:0031643	31643	0.108509990137623	0.0878523061249165
neuron-neuron synaptic transmission	GO:0007270	7270	0.172134407673152	0.0422827843463219
positive regulation of mitochondrial membrane permeability involved in apoptotic process	GO:1902110	1902110	0.200421597622122	0.0219945960970321
extracellular matrix assembly	GO:0085029	85029	0.141531002214803	0.0640805233183869
cytokinesis	GO:0000910	910	0.203510537500425	0.0196686976368982
visual learning	GO:0008542	8542	0.199471479717057	0.0225547313566815
dosage compensation by inactivation of X chromosome	GO:0009048	9048	0.153998640038787	0.0551214503579758
phosphatidylserine metabolic process	GO:0006658	6658	0.230487883206665	0.000322250801900304
positive regulation of ATPase activity	GO:0032781	32781	0.20369550013448	0.0194306301395789
somatic stem cell division	GO:0048103	48103	0.120361563085945	0.0790546629575082
astrocyte differentiation	GO:0048708	48708	0.129032998168645	0.0727974875636912
plasma membrane invagination	GO:0099024	99024	0.150666525162276	0.0572778146204878
retina vasculature morphogenesis in camera-type eye	GO:0061299	61299	0.115890750899398	0.0821670670710114
regulation of actin filament depolymerization	GO:0030834	30834	0.205274129523802	0.0181057346564971
spindle organization	GO:0007051	7051	0.191385272588777	0.0280370645188554
intracellular steroid hormone receptor signaling pathway	GO:0030518	30518	0.193431612531659	0.0264998097057085
misfolded or incompletely synthesized protein catabolic process	GO:0006515	6515	0.208480901915382	0.0156249014336007
regulation of translational initiation	GO:0006446	6446	0.181792570520353	0.0347330517885795
histone deacetylation	GO:0016575	16575	0.179570590540551	0.0363016733018529
regulation of metaphase/anaphase transition of cell cycle	GO:1902099	1902099	0.178205874515018	0.0372380966141937
locomotor rhythm	GO:0045475	45475	0.196443207623336	0.0241699133596276
telomere maintenance via telomerase	GO:0007004	7004	0.189657761465311	0.02899988302058
regulation of protein complex disassembly	GO:0043244	43244	0.203882365994524	0.0187065781081496
complement activation	GO:0006956	6956	0.121715770622215	0.0775376843355498
response to UV	GO:0009411	9411	0.199118689638563	0.0220859107902585
mitotic sister chromatid cohesion	GO:0007064	7064	0.169792379498052	0.0430036548275968
regulation of mRNA catabolic process	GO:0061013	61013	0.216368268287075	0.00963554018125711
regulation of actin filament length	GO:0030832	30832	0.196903580909724	0.023494096756989
'de novo' posttranslational protein folding	GO:0051084	51084	0.21590494765534	0.00987814943639242
maturation of SSU-rRNA	GO:0030490	30490	0.198295638109873	0.0224293348438098
regulation of cytoplasmic transport	GO:1903649	1903649	0.204382425256265	0.0180461157773113
RNA-dependent DNA biosynthetic process	GO:0006278	6278	0.189657761465311	0.0285548642511648
receptor recycling	GO:0001881	1881	0.122715320452475	0.0764662024623306
stem cell population maintenance	GO:0019827	19827	0.195672374861045	0.0242143065080365
organ induction	GO:0001759	1759	0.151950364346125	0.0555242905602774
regulation of delayed rectifier potassium channel activity	GO:1902259	1902259	0.203741932166832	0.0184099149982452
positive regulation of telomere maintenance	GO:0032206	32206	0.187831143151936	0.0298010986637631
regulation of p38MAPK cascade	GO:1900744	1900744	0.193881635543966	0.0254423483733492
negative regulation of synaptic transmission	GO:0050805	50805	0.198612776624977	0.0220427760226411
positive regulation of glial cell differentiation	GO:0045687	45687	0.130084261657538	0.071071799290019
positive regulation of interleukin-1 beta production	GO:0032731	32731	0.154967511697601	0.053249070086022
modulation by virus of host process	GO:0019054	19054	0.175905698537606	0.0382506261765133
positive regulation of pri-miRNA transcription from RNA polymerase II promoter	GO:1902895	1902895	0.204884308094017	0.0174372279691354
regulation of mast cell activation involved in immune response	GO:0033006	33006	0.164857172939042	0.0460390101773653
lymphocyte chemotaxis	GO:0048247	48247	0.15100384587047	0.0558738129253381
metanephric tubule development	GO:0072170	72170	0.137998100053835	0.0650882015665471
tRNA methylation	GO:0030488	30488	0.168974497948923	0.0428231070829253
maintenance of cell number	GO:0098727	98727	0.195621394875312	0.0237361565088795
mast cell degranulation	GO:0043303	43303	0.170081833027299	0.042004821315363
regulation of mitotic sister chromatid separation	GO:0010965	10965	0.173956510195259	0.0391965915274954
ER-nucleus signaling pathway	GO:0006984	6984	0.17878114295672	0.0356967725820374
atrial septum morphogenesis	GO:0060413	60413	0.198217072426984	0.0217476045476514
epithelial structure maintenance	GO:0010669	10669	0.176952269237124	0.0369755688793238
metaphase/anaphase transition of mitotic cell cycle	GO:0007091	7091	0.173789292835645	0.0391965915274954
sensory perception of taste	GO:0050909	50909	0.118219444226838	0.078989266026446
protein K63-linked ubiquitination	GO:0070534	70534	0.164576946297295	0.0457429063993543
regulation of microtubule depolymerization	GO:0031114	31114	0.209093947047808	0.0138154365452541
positive regulation of transcription regulatory region DNA binding	GO:2000679	2000679	0.133825919208762	0.0677077554045949
miRNA mediated inhibition of translation	GO:0035278	35278	0.177367412149695	0.036496361690231
negative regulation of translation, ncRNA-mediated	GO:0040033	40033	0.177367412149695	0.036496361690231
regulation of translation, ncRNA-mediated	GO:0045974	45974	0.177367412149695	0.036496361690231
central nervous system neuron development	GO:0021954	21954	0.184315641670201	0.0314699845164615
spindle localization	GO:0051653	51653	0.226769249629258	0.00104099310510755
striatum development	GO:0021756	21756	0.206720969025377	0.0153353029169986
mitotic DNA damage checkpoint	GO:0044773	44773	0.176839167015186	0.0367082489516122
melanosome localization	GO:0032400	32400	0.165960574410953	0.0444959321731545
GPI anchor biosynthetic process	GO:0006506	6506	0.136346152381651	0.065697922327445
glomerulus development	GO:0032835	32835	0.134350530357833	0.0670789682506885
neuron death in response to oxidative stress	GO:0036475	36475	0.201620140266909	0.0188963433509936
adaptation of signaling pathway	GO:0023058	23058	0.117040095168714	0.079395705699298
positive regulation of cell morphogenesis involved in differentiation	GO:0010770	10770	0.207363587686001	0.0144495012424616
T cell chemotaxis	GO:0010818	10818	0.170904799189608	0.0405314996684692
positive regulation of pathway-restricted SMAD protein phosphorylation	GO:0010862	10862	0.184355005374248	0.030858541032153
amyloid precursor protein catabolic process	GO:0042987	42987	0.212768282906996	0.0103666242418048
glomerular mesangium development	GO:0072109	72109	0.151509923662151	0.0542278927477289
regulation of T cell mediated cytotoxicity	GO:0001914	1914	0.150134384640693	0.0551744372350347
microtubule depolymerization	GO:0007019	7019	0.201241648444498	0.0185585076397123
cardiac right ventricle morphogenesis	GO:0003215	3215	0.137395376248771	0.0642696014717899
substrate adhesion-dependent cell spreading	GO:0034446	34446	0.172759702210791	0.0389207590574923
negative regulation of epithelial to mesenchymal transition	GO:0010719	10719	0.184230418837101	0.0306589975460952
ventral spinal cord interneuron differentiation	GO:0021514	21514	0.0943475860135979	0.0950009155136604
cellular response to increased oxygen levels	GO:0036295	36295	0.145373271278879	0.058445469205144
phosphatidylinositol dephosphorylation	GO:0046856	46856	0.153368835988218	0.0526963467043682
regulation of cytokinesis	GO:0032465	32465	0.18875178465605	0.0273537465339596
left/right pattern formation	GO:0060972	60972	0.164298197732208	0.0447955686975465
regulation of smooth muscle cell differentiation	GO:0051150	51150	0.168310832289313	0.0419044014791459
regulation of microtubule cytoskeleton organization	GO:0070507	70507	0.191746343327354	0.02508410905472
positive regulation of protein polymerization	GO:0032273	32273	0.203088579088134	0.0169167425056778
macromolecule deacylation	GO:0098732	98732	0.185271101409004	0.0296365139052677
neurotrophin signaling pathway	GO:0038179	38179	0.204028975980875	0.0161520255932259
regulation of actin filament polymerization	GO:0030833	30833	0.193711324952244	0.0233945207283622
positive regulation of translation	GO:0045727	45727	0.197589492503734	0.0205699167298004
snRNA processing	GO:0016180	16180	0.15599134825941	0.0503481858206711
spinal cord patterning	GO:0021511	21511	0.112003727127116	0.0818061974794126
cellular response to UV	GO:0034644	34644	0.207699210308752	0.0132577897008891
glycosphingolipid biosynthetic process	GO:0006688	6688	0.193770514166297	0.0231146250707472
cerebral cortex cell migration	GO:0021795	21795	0.206788737545124	0.0137830740219386
smooth muscle cell differentiation	GO:0051145	51145	0.16871363855604	0.0410112713013836
response to zinc ion	GO:0010043	10043	0.116586652358771	0.0782992675780109
white fat cell differentiation	GO:0050872	50872	0.19700277209053	0.0206391910936507
proximal/distal pattern formation	GO:0009954	9954	0.112954739127383	0.0808275647194482
negative regulation of signal transduction by p53 class mediator	GO:1901797	1901797	0.18768113344655	0.0272192710543579
response to monoamine	GO:0071867	71867	0.233197595258169	-0.00552977502398568
positive regulation of humoral immune response	GO:0002922	2922	0.0972097297867091	0.0918055521294378
asymmetric cell division	GO:0008356	8356	0.221802161887824	0.00254756527881509
tolerance induction	GO:0002507	2507	0.10274265104981	0.0878151155010421
G-protein coupled acetylcholine receptor signaling pathway	GO:0007213	7213	0.108815359614371	0.0833825370035624
non-canonical Wnt signaling pathway	GO:0035567	35567	0.170427059576482	0.0391996028229249
response to muscle activity	GO:0014850	14850	0.166377380742416	0.0420881847231655
regulation of mast cell degranulation	GO:0043304	43304	0.164857172939042	0.0431180937631259
regulation of nucleoside metabolic process	GO:0009118	9118	0.196105368865765	0.0206420743132179
regulation of ATP metabolic process	GO:1903578	1903578	0.196105368865765	0.0206420743132179
Fc receptor signaling pathway	GO:0038093	38093	0.153311445502122	0.0512825880456428
activation of protein kinase B activity	GO:0032148	32148	0.194304468138919	0.0219157288381049
regulation of inflammatory response to antigenic stimulus	GO:0002861	2861	0.109327489633136	0.082753348064317
heart trabecula morphogenesis	GO:0061384	61384	0.16158100789049	0.0452972641116981
response to cadmium ion	GO:0046686	46686	0.158551045791425	0.0474116132737329
response to fluid shear stress	GO:0034405	34405	0.188101935409833	0.0262110444902712
positive regulation of axon extension	GO:0045773	45773	0.194246543743163	0.0218018043870579
memory	GO:0007613	7613	0.17952551652318	0.0322870293668749
mesenchyme morphogenesis	GO:0072132	72132	0.154417237478444	0.0502427540628411
negative regulation of tissue remodeling	GO:0034104	34104	0.117836594112948	0.0764288899571683
antigen processing and presentation	GO:0019882	19882	0.112561032671963	0.0801945661191745
dendritic spine maintenance	GO:0097062	97062	0.216897362846251	0.00542106140131478
nucleus organization	GO:0006997	6997	0.199205818823428	0.0180454982552877
positive regulation of cytokinesis	GO:0032467	32467	0.1720767437149	0.0373609152295919
mitotic cell cycle checkpoint	GO:0007093	7093	0.177311332949185	0.0335729549801352
regulation of receptor recycling	GO:0001919	1919	0.104293637994416	0.0858315086976019
coronary vasculature morphogenesis	GO:0060977	60977	0.132952462745516	0.0653026357258071
positive regulation of blood coagulation	GO:0030194	30194	0.136973334374535	0.0623713569320573
positive regulation of hemostasis	GO:1900048	1900048	0.136973334374535	0.0623713569320573
regulation of peptidyl-lysine acetylation	GO:2000756	2000756	0.213096822378016	0.00784623334132905
positive regulation of canonical Wnt signaling pathway	GO:0090263	90263	0.175190921423973	0.034987080531129
negative regulation of intrinsic apoptotic signaling pathway by p53 class mediator	GO:1902254	1902254	0.179324287488575	0.032019771319385
dosage compensation	GO:0007549	7549	0.139563222150803	0.0604496045346234
positive regulation of cartilage development	GO:0061036	61036	0.190943914229436	0.023600406247233
negative regulation of G-protein coupled receptor protein signaling pathway	GO:0045744	45744	0.154025645314981	0.0500267192337262
Rac protein signal transduction	GO:0016601	16601	0.208224268450223	0.0111696321906121
positive regulation of glycoprotein metabolic process	GO:1903020	1903020	0.181977581614293	0.0299648423247748
positive regulation of smoothened signaling pathway	GO:0045880	45880	0.145247959379986	0.0562487666967802
interleukin-8 secretion	GO:0072606	72606	0.138697583442039	0.0609276308749079
DNA methylation or demethylation	GO:0044728	44728	0.160082744461042	0.0456026446710651
C21-steroid hormone metabolic process	GO:0008207	8207	0.157967533496371	0.0470415272868341
regulation of neurotrophin TRK receptor signaling pathway	GO:0051386	51386	0.13908528087888	0.0605460633415641
phagolysosome assembly	GO:0001845	1845	0.182614871217951	0.0293044077806028
positive regulation of mast cell activation	GO:0033005	33005	0.148082615296345	0.0540242233683125
nucleoside biosynthetic process	GO:0009163	9163	0.174919771837209	0.0347360896079079
positive regulation of mRNA processing	GO:0050685	50685	0.205723590017882	0.0126345501747436
positive regulation of coagulation	GO:0050820	50820	0.142720319020349	0.0577550443282318
aspartate family amino acid catabolic process	GO:0009068	9068	0.112554645005679	0.0793315116301496
regulation of mitochondrial membrane permeability involved in apoptotic process	GO:1902108	1902108	0.193878935937804	0.0210743074276819
mesodermal cell differentiation	GO:0048333	48333	0.152814496676759	0.050385868628489
cell differentiation involved in kidney development	GO:0061005	61005	0.146175365290212	0.055137976068041
regulation of axon extension	GO:0030516	30516	0.204045951469198	0.0136839802294837
spindle assembly	GO:0051225	51225	0.188164162344602	0.0250524130213109
osteoblast proliferation	GO:0033687	33687	0.181223775187707	0.0300024773975361
regulation of macrophage cytokine production	GO:0010935	10935	0.0745248350365693	0.106388297947351
positive regulation of regulated secretory pathway	GO:1903307	1903307	0.185827699430182	0.026654748650347
organic cation transport	GO:0015695	15695	0.141263937048791	0.0585353285960762
synaptic transmission, cholinergic	GO:0007271	7271	0.0761426295983808	0.105130215776896
cellular response to gonadotropin stimulus	GO:0071371	71371	0.15712962232013	0.0471011738861589
actin filament polymerization	GO:0030041	30041	0.192774953578861	0.0215464719062901
B cell receptor signaling pathway	GO:0050853	50853	0.171606253588946	0.0366866088054263
regulation of protein depolymerization	GO:1901879	1901879	0.203709818535326	0.0136906819242964
cellular response to monoamine stimulus	GO:0071868	71868	0.233197595258169	-0.0074330507316555
positive regulation of biomineral tissue development	GO:0070169	70169	0.186050526228407	0.0263156506375587
negative regulation of protein complex disassembly	GO:0043242	43242	0.205084162410939	0.0126658825445711
protein lipidation	GO:0006497	6497	0.164026514765285	0.0419981443145594
negative regulation of leukocyte proliferation	GO:0070664	70664	0.146266290084923	0.0546655604108247
positive regulation of protein export from nucleus	GO:0046827	46827	0.192831240424839	0.0213079685602085
regulation of proton transport	GO:0010155	10155	0.131371159574093	0.0653221347512939
mast cell mediated immunity	GO:0002448	2448	0.164914693467586	0.0412912762032643
regulation of extent of cell growth	GO:0061387	61387	0.200686102664193	0.0156497089445834
response to cocaine	GO:0042220	42220	0.161710363971121	0.0435161308713488
negative regulation of axonogenesis	GO:0050771	50771	0.212080311480769	0.0074017696956083
DNA dealkylation	GO:0035510	35510	0.173567840766721	0.0349545275602819
negative regulation of stem cell differentiation	GO:2000737	2000737	0.178802065263122	0.0311783709287816
regulation of mitotic sister chromatid segregation	GO:0033047	33047	0.179156430067333	0.0308096429898794
RNA splicing, via endonucleolytic cleavage and ligation	GO:0000394	394	0.138845282029447	0.0596703819542193
regulation of lipopolysaccharide-mediated signaling pathway	GO:0031664	31664	0.149383755570482	0.0521069976664811
single-organism carbohydrate catabolic process	GO:0044724	44724	0.172123693670236	0.0357977119421986
regulation of protein ubiquitination involved in ubiquitin-dependent protein catabolic process	GO:2000058	2000058	0.155447266218179	0.0477100200733249
regulation of DNA replication	GO:0006275	6275	0.187411266240497	0.0248127721528499
regulation of phosphatidylinositol 3-kinase activity	GO:0043551	43551	0.204249177686212	0.0127210730530136
coenzyme A metabolic process	GO:0015936	15936	0.135174055542174	0.0621885866616274
regulation of exocytosis	GO:0017157	17157	0.181803755685338	0.0287879209216357
regulation of telomere maintenance via telomere lengthening	GO:1904356	1904356	0.190675483720737	0.0223957323068367
positive regulation of transforming growth factor beta receptor signaling pathway	GO:0030511	30511	0.217967513612839	0.00284029025046937
positive regulation of cellular response to transforming growth factor beta stimulus	GO:1903846	1903846	0.217967513612839	0.00284029025046937
regulation of mammary gland epithelial cell proliferation	GO:0033599	33599	0.179897878797733	0.0300622277053983
regulation of excretion	GO:0044062	44062	0.029714111974893	0.137612790496161
lysosome organization	GO:0007040	7040	0.188649418941688	0.0237763559679363
lytic vacuole organization	GO:0080171	80171	0.188649418941688	0.0237763559679363
intrinsic apoptotic signaling pathway in response to endoplasmic reticulum stress	GO:0070059	70059	0.194525434618629	0.0195319339699772
hexose biosynthetic process	GO:0019319	19319	0.176913249758355	0.0321384368723863
high-density lipoprotein particle assembly	GO:0034380	34380	0.116155790482192	0.0756339061206378
multi-organism transport	GO:0044766	44766	0.183926625825844	0.0270784814722726
multi-organism localization	GO:1902579	1902579	0.183926625825844	0.0270784814722726
T cell mediated cytotoxicity	GO:0001913	1913	0.142143822122766	0.0569915595026647
definitive hemopoiesis	GO:0060216	60216	0.207012040747616	0.0105130563724904
salivary gland development	GO:0007431	7431	0.173421264326531	0.0345336788561904
peptide cross-linking	GO:0018149	18149	0.11476688342499	0.0764372869180296
olfactory bulb development	GO:0021772	21772	0.181445096504502	0.0286807203683376
cellular response to interleukin-1	GO:0071347	71347	0.159928902723256	0.044039936481234
glycosyl compound biosynthetic process	GO:1901659	1901659	0.172065324103233	0.0353325293554428
metaphase/anaphase transition of cell cycle	GO:0044784	44784	0.169604299598986	0.0370252395788752
protein deacylation	GO:0035601	35601	0.18272986790602	0.0275067329014375
negative regulation of cell morphogenesis involved in differentiation	GO:0010771	10771	0.209243490418767	0.00850413627254486
metanephric nephron tubule development	GO:0072234	72234	0.15089127139357	0.0501796313730789
protein localization to cilium	GO:0061512	61512	0.185698328157084	0.025183685830601
platelet formation	GO:0030220	30220	0.211540867908288	0.0066572648621593
DNA integrity checkpoint	GO:0031570	31570	0.18472222203794	0.02586103218377
oligosaccharide metabolic process	GO:0009311	9311	0.200562177202251	0.0144612447482211
negative regulation of T cell apoptotic process	GO:0070233	70233	0.14096151922988	0.0571280317595155
lipopolysaccharide-mediated signaling pathway	GO:0031663	31663	0.172885345250851	0.0342236524974687
regulation of histone acetylation	GO:0035065	35065	0.211116182612778	0.00681184834223909
dopamine transport	GO:0015872	15872	0.122926719784512	0.0699445697373609
mononuclear cell migration	GO:0071674	71674	0.151280118762628	0.0495285340778116
positive regulation of neuron apoptotic process	GO:0043525	43525	0.192201769077925	0.0202118944419492
synaptic transmission, GABAergic	GO:0051932	51932	0.190177112261302	0.0216515358754362
negative regulation of protein acetylation	GO:1901984	1901984	0.194906172486693	0.0181633858472152
epithelial cell differentiation involved in kidney development	GO:0035850	35850	0.166019148442088	0.038832557831922
negative regulation of JNK cascade	GO:0046329	46329	0.219977846512573	0.000165396146061792
negative regulation of leukocyte mediated cytotoxicity	GO:0001911	1911	0.124314798890098	0.0686531975989557
DNA duplex unwinding	GO:0032508	32508	0.174990078855364	0.0323511153805624
response to interleukin-1	GO:0070555	70555	0.169462557145366	0.0362915157562101
negative regulation of mitotic cell cycle phase transition	GO:1901991	1901991	0.175385523263782	0.0319316303530685
cellular response to interferon-gamma	GO:0071346	71346	0.132794619529676	0.0623783426745399
ventricular septum morphogenesis	GO:0060412	60412	0.184664681255087	0.0251675130145023
positive regulation of protein localization to cell surface	GO:2000010	2000010	0.167569095416453	0.0374001184118232
regulation of phosphoprotein phosphatase activity	GO:0043666	43666	0.205177633756205	0.010407952758872
positive regulation of branching involved in ureteric bud morphogenesis	GO:0090190	90190	0.1235797228185	0.0688443427822983
regulation of lamellipodium morphogenesis	GO:2000392	2000392	0.122396469848904	0.0696633395246295
cellular response to ionizing radiation	GO:0071479	71479	0.198843714048113	0.0148613077975829
regulation of endothelial cell apoptotic process	GO:2000351	2000351	0.142401684851012	0.055276964678026
G2 DNA damage checkpoint	GO:0031572	31572	0.196335543545296	0.016590067152474
chemokine-mediated signaling pathway	GO:0070098	70098	0.156543861743897	0.0450526939314818
aorta development	GO:0035904	35904	0.170848473953342	0.034730464837371
positive regulation of neutrophil chemotaxis	GO:0090023	90023	0.101963065197429	0.0840007868023942
monocyte chemotaxis	GO:0002548	2548	0.158428959784932	0.0435166931877143
positive regulation of telomere maintenance via telomere lengthening	GO:1904358	1904358	0.155337328995513	0.0457235115284842
protein deacetylation	GO:0006476	6476	0.184431056949402	0.0248779293428868
endothelial cell apoptotic process	GO:0072577	72577	0.150336657312615	0.0491793255296274
multi-organism behavior	GO:0051705	51705	0.171812472107161	0.0337570683379471
regulation of chondrocyte differentiation	GO:0032330	32330	0.145212899827583	0.0527723760572577
positive regulation of cellular amide metabolic process	GO:0034250	34250	0.193108449719762	0.0184681760756047
regulation of peptidyl-threonine phosphorylation	GO:0010799	10799	0.207565287948629	0.00800398769849504
phagocytosis	GO:0006909	6909	0.161412092741423	0.0409969089659561
DNA damage response, signal transduction by p53 class mediator resulting in transcription of p21 class mediator	GO:0006978	6978	0.138512881711714	0.057356571061574
regulation of protein acetylation	GO:1901983	1901983	0.203979163084411	0.0104009595143165
synaptic transmission, dopaminergic	GO:0001963	1963	0.103186506662501	0.0825626037732462
axis elongation	GO:0003401	3401	0.140084209989759	0.0560392424340154
blastocyst development	GO:0001824	1824	0.183579858857095	0.024879360634868
enteroendocrine cell differentiation	GO:0035883	35883	0.193586406535306	0.0177012092449132
regulation of cell cycle G2/M phase transition	GO:1902749	1902749	0.172570666716882	0.0327394103432537
regulation of lipoprotein lipase activity	GO:0051004	51004	0.114627605057559	0.0742367115988127
central nervous system myelination	GO:0022010	22010	0.0650043867392091	0.1097444312194
axon ensheathment in central nervous system	GO:0032291	32291	0.0650043867392091	0.1097444312194
positive regulation of exocytosis	GO:0045921	45921	0.177449599964494	0.0292038351262251
cellular senescence	GO:0090398	90398	0.204365688050044	0.0099264556817251
base-excision repair	GO:0006284	6284	0.175341599209007	0.0306041111045062
sister chromatid cohesion	GO:0007062	7062	0.120256704060115	0.07005298733843
pyrimidine nucleoside triphosphate metabolic process	GO:0009147	9147	0.21447283924229	0.00256929491885438
regulation of interferon-alpha production	GO:0032647	32647	0.137590727615377	0.057612386087406
negative regulation of protein binding	GO:0032091	32091	0.179950445289791	0.0272625548128115
response to beta-amyloid	GO:1904645	1904645	0.203235897417019	0.0105783180362508
mismatch repair	GO:0006298	6298	0.20099868584242	0.0121673497896872
T cell migration	GO:0072678	72678	0.171162283317747	0.0334839094459503
positive regulation of Wnt signaling pathway	GO:0030177	30177	0.180379885005177	0.0268290131049991
glomerular epithelium development	GO:0072010	72010	0.185801199122534	0.0229368618633898
histone H3-K9 acetylation	GO:0043970	43970	0.170986496061172	0.0335382035837138
regulation of DNA repair	GO:0006282	6282	0.175750738503455	0.0300769480910939
regulation of microtubule-based process	GO:0032886	32886	0.183412509949298	0.0244828332216189
establishment of spindle localization	GO:0051293	51293	0.21442757716681	0.00226587179381396
intestinal epithelial cell differentiation	GO:0060575	60575	0.151142381825765	0.047514308713959
calcineurin-NFAT signaling cascade	GO:0033173	33173	0.202021582529615	0.0109879500821062
T cell proliferation	GO:0042098	42098	0.136208860565503	0.0580777877427131
organelle fusion	GO:0048284	48284	0.184221394064722	0.0236684467582739
heterophilic cell-cell adhesion via plasma membrane cell adhesion molecules	GO:0007157	7157	0.137647263197253	0.0570241939143781
interferon-alpha production	GO:0032607	32607	0.143045159561456	0.0531507853689875
mammary gland alveolus development	GO:0060749	60749	0.139859737863126	0.0553775495550674
mammary gland lobule development	GO:0061377	61377	0.139859737863126	0.0553775495550674
intrinsic apoptotic signaling pathway in response to oxidative stress	GO:0008631	8631	0.183459937417165	0.0240964833230719
negative regulation of oxidative stress-induced neuron death	GO:1903204	1903204	0.192483815553444	0.0175642512701491
gluconeogenesis	GO:0006094	6094	0.177448227371796	0.0283050475503822
positive regulation of BMP signaling pathway	GO:0030513	30513	0.155183362408593	0.0442346788377958
regulation of telomere maintenance via telomerase	GO:0032210	32210	0.182175244298968	0.0248680911306827
lamellipodium organization	GO:0097581	97581	0.189774919134778	0.0194123601301731
cellular response to antibiotic	GO:0071236	71236	0.138956538317949	0.0558064358881427
response to interferon-gamma	GO:0034341	34341	0.12887731425166	0.0630173865283223
response to heat	GO:0009408	9408	0.187876837852677	0.0207539157654282
regulation of G1/S transition of mitotic cell cycle	GO:2000045	2000045	0.182009654936139	0.0249515122665862
cellular response to amino acid starvation	GO:0034198	34198	0.194395291572064	0.0160407604117183
cellular response to electrical stimulus	GO:0071257	71257	0.18157565781467	0.0252067199406247
DNA modification	GO:0006304	6304	0.150998108051956	0.0471035288133226
DNA damage checkpoint	GO:0000077	77	0.181692505986414	0.0250215762322145
regulation of cell cycle G1/S phase transition	GO:1902806	1902806	0.182966919061496	0.024106969931301
protein complex localization	GO:0031503	31503	0.17741573943068	0.0279339955350641
regulation of receptor-mediated endocytosis	GO:0048259	48259	0.195315217926876	0.0151137420413513
negative regulation of neural precursor cell proliferation	GO:2000178	2000178	0.149938282225809	0.0475710059225585
response to lithium ion	GO:0010226	10226	0.218235063830018	-0.00134915548208511
regulation of T cell proliferation	GO:0042129	42129	0.135201737755631	0.0581184029868921
regulation of mitotic cell cycle spindle assembly checkpoint	GO:0090266	90266	0.167737224116751	0.0347608087243599
regulation of mitotic spindle checkpoint	GO:1903504	1903504	0.167737224116751	0.0347608087243599
regulation of extracellular matrix assembly	GO:1901201	1901201	0.106635782202243	0.078520045827297
positive regulation of transmembrane receptor protein serine/threonine kinase signaling pathway	GO:0090100	90100	0.176096118580697	0.0287597507626894
GPI anchor metabolic process	GO:0006505	6505	0.131955033165067	0.0603563181214663
ventricular septum development	GO:0003281	3281	0.182049797879173	0.0244422756856866
glial cell apoptotic process	GO:0034349	34349	0.156442376453203	0.0427394157606386
regulation of hippo signaling	GO:0035330	35330	0.181521416257349	0.0247637008537321
regulation of ubiquitin-protein transferase activity	GO:0051438	51438	0.16913786373455	0.0336266403234947
endosome organization	GO:0007032	7032	0.150167535489407	0.0472105463092317
positive regulation of protein modification by small protein conjugation or removal	GO:1903322	1903322	0.178787278791785	0.0267104154631847
activation of GTPase activity	GO:0090630	90630	0.148047118116995	0.0486599828786142
positive regulation of intracellular estrogen receptor signaling pathway	GO:0033148	33148	0.243977279883197	-0.0200570256171588
cardiac septum morphogenesis	GO:0060411	60411	0.17253415421063	0.0310676845042048
monosaccharide biosynthetic process	GO:0046364	46364	0.163762472532928	0.0372320848799997
regulation of alpha-beta T cell activation	GO:0046634	46634	0.144278308511782	0.0510856849540857
negative regulation of cellular protein catabolic process	GO:1903363	1903363	0.185403861643091	0.0215768170127339
negative regulation of oxidative stress-induced intrinsic apoptotic signaling pathway	GO:1902176	1902176	0.187278883105182	0.0202291959243476
peptidyl-arginine modification	GO:0018195	18195	0.160313649127414	0.039529911212195
oxidoreduction coenzyme metabolic process	GO:0006733	6733	0.172530480081844	0.0307283443567396
porphyrin-containing compound metabolic process	GO:0006778	6778	0.150441157437414	0.0465451042141657
negative regulation of protein oligomerization	GO:0032460	32460	0.186565649790081	0.0206656177718093
positive regulation of NIK/NF-kappaB signaling	GO:1901224	1901224	0.181410295209841	0.0243124665449823
regulation of interferon-beta production	GO:0032648	32648	0.181635542998582	0.0240820147111595
interleukin-1 beta secretion	GO:0050702	50702	0.149010429331192	0.0474329901337013
negative regulation of actin filament depolymerization	GO:0030835	30835	0.198147363588349	0.012229139262951
artery development	GO:0060840	60840	0.157820396102733	0.0410782707985885
forelimb morphogenesis	GO:0035136	35136	0.132387392660602	0.0592671056613291
regulation of mononuclear cell migration	GO:0071675	71675	0.15107776625581	0.0458508107706188
positive regulation of granulocyte chemotaxis	GO:0071624	71624	0.0997172204528786	0.0826155360097874
negative regulation of DNA metabolic process	GO:0051053	51053	0.185480402557671	0.0211648271647189
positive regulation of insulin receptor signaling pathway	GO:0046628	46628	0.159469054697612	0.0396858045488233
regulation of early endosome to late endosome transport	GO:2000641	2000641	0.187054419517937	0.0199212201365449
cellular response to topologically incorrect protein	GO:0035967	35967	0.180923028630966	0.0242786985080338
regulation of oligodendrocyte differentiation	GO:0048713	48713	0.123492834297518	0.0653504207535345
heme biosynthetic process	GO:0006783	6783	0.130628282238737	0.0602399533939059
RNA polymerase II transcriptional preinitiation complex assembly	GO:0051123	51123	0.233469716578733	-0.0134550703036503
pigment granule localization	GO:0051875	51875	0.161737572793372	0.0378961639512321
pigment accumulation	GO:0043476	43476	0.18684609555376	0.0198775469672076
amyloid precursor protein metabolic process	GO:0042982	42982	0.196878349659406	0.0126143830107864
positive regulation of glycoprotein biosynthetic process	GO:0010560	10560	0.175666802134827	0.0277882335950926
regulation of humoral immune response	GO:0002920	2920	0.102741014426475	0.0799866441226851
regulation of attachment of spindle microtubules to kinetochore	GO:0051988	51988	0.171612168750057	0.0306500945231592
regulation of DNA-templated transcription, initiation	GO:2000142	2000142	0.204761975134894	0.00685720079946717
regulation of chromosome segregation	GO:0051983	51983	0.156616090197655	0.04130134594545
2-oxoglutarate metabolic process	GO:0006103	6103	0.184924233352324	0.0209101735966173
axon extension	GO:0048675	48675	0.187877582188749	0.0187934955619823
integrin-mediated signaling pathway	GO:0007229	7229	0.129979600319249	0.0602221957623543
pH reduction	GO:0045851	45851	0.137290505920211	0.0549610121830153
response to interferon-beta	GO:0035456	35456	0.113116187154402	0.0721797540984782
nicotinamide nucleotide metabolic process	GO:0046496	46496	0.171862044961702	0.030104684558776
negative regulation of intrinsic apoptotic signaling pathway	GO:2001243	2001243	0.197146726348	0.0119276200264618
negative regulation of histone acetylation	GO:0035067	35067	0.188769637451952	0.0178194857229783
endoplasmic reticulum unfolded protein response	GO:0030968	30968	0.179552484740218	0.0244065194079482
modulation by host of viral process	GO:0044788	44788	0.226544710108299	-0.00933003877408952
regulation of B cell differentiation	GO:0045577	45577	0.153666376797072	0.0428398114278419
negative regulation of cell cycle phase transition	GO:1901988	1901988	0.170928218124512	0.0304564032293326
regulation of blood vessel endothelial cell migration	GO:0043535	43535	0.161392387972816	0.0371769715717502
interstrand cross-link repair	GO:0036297	36297	0.159846207992231	0.0382369439052667
negative regulation of cell killing	GO:0031342	31342	0.106697339738548	0.0763016209992516
positive regulation of protein catabolic process	GO:0045732	45732	0.166982415088147	0.0330936361906434
negative regulation of proteolysis involved in cellular protein catabolic process	GO:1903051	1903051	0.185029489814927	0.020148753572788
cellular response to decreased oxygen levels	GO:0036294	36294	0.162995303333465	0.0358942983156159
exploration behavior	GO:0035640	35640	0.149577503720025	0.045494958574185
peptidyl-tyrosine autophosphorylation	GO:0038083	38083	0.130447168149639	0.0591722698249451
dopamine secretion	GO:0014046	14046	0.117722273027918	0.0682840914417863
regulation of dopamine secretion	GO:0014059	14059	0.117722273027918	0.0682840914417863
microglial cell activation	GO:0001774	1774	0.122860283778951	0.0644531531322813
cardiac left ventricle morphogenesis	GO:0003214	3214	0.187020532870546	0.0184010745087376
regulation of cell size	GO:0008361	8361	0.188428698022155	0.0173881893945068
cellular response to radiation	GO:0071478	71478	0.1968956444232	0.0112872909237872
positive regulation of peptidyl-lysine acetylation	GO:2000758	2000758	0.187211642517535	0.0182118366631572
gas transport	GO:0015669	15669	0.120873814894237	0.065690280302716
glandular epithelial cell development	GO:0002068	2068	0.18411585134717	0.0203717822442089
cellular response to oxygen levels	GO:0071453	71453	0.160825756475071	0.0369994923882611
negative regulation of interferon-beta production	GO:0032688	32688	0.213593952442396	-0.000803740130677768
regulation of protein localization to membrane	GO:1905475	1905475	0.188879449060578	0.0168892961029404
protein autoubiquitination	GO:0051865	51865	0.177890893162157	0.0247544217844709
negative regulation of TORC1 signaling	GO:1904262	1904262	0.219963803037027	-0.00541698570037609
endoderm development	GO:0007492	7492	0.199626415607018	0.00908405538482581
cofactor catabolic process	GO:0051187	51187	0.107095855121439	0.0753431222071092
positive regulation of transcription from RNA polymerase II promoter in response to endoplasmic reticulum stress	GO:1990440	1990440	0.198183845798614	0.0100800480854816
protein activation cascade	GO:0072376	72376	0.126426612940666	0.0614186444268312
erythrocyte differentiation	GO:0030218	30218	0.193050721885186	0.0136982159797636
SMAD protein import into nucleus	GO:0007184	7184	0.139209223935287	0.0522362871793019
extracellular exosome biogenesis	GO:0097734	97734	0.17104553233247	0.0294070064528104
norepinephrine transport	GO:0015874	15874	0.0958576770052688	0.0832456439780638
positive regulation of axonogenesis	GO:0050772	50772	0.185497682491866	0.0190019585974323
regulation of cytokine secretion involved in immune response	GO:0002739	2739	0.170072815488231	0.0300387572987721
negative regulation of type I interferon production	GO:0032480	32480	0.176394066500351	0.0255029688928568
positive regulation of lymphocyte migration	GO:2000403	2000403	0.20662551286768	0.00381588462323012
CTP biosynthetic process	GO:0006241	6241	0.201281831139943	0.00763519489121394
CTP metabolic process	GO:0046036	46036	0.201281831139943	0.00763519489121394
regulation of type I interferon-mediated signaling pathway	GO:0060338	60338	0.170739918377231	0.0293567101065813
regulation of antigen receptor-mediated signaling pathway	GO:0050854	50854	0.189032311767877	0.0162272104582361
Schwann cell differentiation	GO:0014037	14037	0.117452679689057	0.067457031959099
response to interferon-alpha	GO:0035455	35455	0.11187611750114	0.0714406478129108
negative regulation of MAPK cascade	GO:0043409	43409	0.190361524468129	0.0152168742990324
glial cell migration	GO:0008347	8347	0.148213648387573	0.0453838007583644
ruffle organization	GO:0031529	31529	0.187600861748444	0.0170885879845344
mitotic cytokinesis	GO:0000281	281	0.187398158192935	0.0172197512312118
regulation of cation channel activity	GO:2001257	2001257	0.171567370756726	0.0285345029234033
cellular response to transforming growth factor beta stimulus	GO:0071560	71560	0.171401068556086	0.0286260387004644
exosomal secretion	GO:1990182	1990182	0.154944918319491	0.0403597240059028
regulation of sister chromatid segregation	GO:0033045	33045	0.1598808253848	0.0367839615099547
negative regulation of response to biotic stimulus	GO:0002832	2832	0.167612343250421	0.0312219622195285
cellular iron ion homeostasis	GO:0006879	6879	0.166589925405063	0.0319467960924883
midbrain dopaminergic neuron differentiation	GO:1904948	1904948	0.139424418279273	0.0513625020282494
TOR signaling	GO:0031929	31929	0.183369834627969	0.0198392752442733
neuroepithelial cell differentiation	GO:0060563	60563	0.142413089614408	0.049074027284839
regulation of generation of precursor metabolites and energy	GO:0043467	43467	0.159700802290582	0.0366619629915771
negative regulation of binding	GO:0051100	51100	0.182053586932225	0.0206427505443684
negative regulation of protein homooligomerization	GO:0032463	32463	0.145460375234616	0.0468057979694474
regulation of protein polymerization	GO:0032271	32271	0.18564249588036	0.0180130633101248
response to nitric oxide	GO:0071731	71731	0.185183934798419	0.0183296594022129
cell aging	GO:0007569	7569	0.189513187184803	0.0152048494881127
outflow tract morphogenesis	GO:0003151	3151	0.161932565518001	0.0349556292524705
phototransduction	GO:0007602	7602	0.13973594117553	0.0507514795820261
positive regulation of insulin secretion involved in cellular response to glucose stimulus	GO:0035774	35774	0.138526901864056	0.051586951313319
interferon-beta production	GO:0032608	32608	0.175187760156619	0.0252146958771688
regulation of protein localization to cell periphery	GO:1904375	1904375	0.185830628929336	0.0175741978308988
regulation of translational initiation in response to stress	GO:0043558	43558	0.203725062415589	0.00469591180342553
DNA-dependent DNA replication	GO:0006261	6261	0.162816576556791	0.0339845058541519
positive regulation of epithelial cell apoptotic process	GO:1904037	1904037	0.162774924721714	0.0340029392199161
regulation of cellular respiration	GO:0043457	43457	0.153606233359984	0.0404915584431907
positive regulation of tumor necrosis factor production	GO:0032760	32760	0.148044389646449	0.0444633981761148
cilium or flagellum-dependent cell motility	GO:0001539	1539	0.109158679907532	0.0722944490635426
cilium-dependent cell motility	GO:0060285	60285	0.109158679907532	0.0722944490635426
pyridine nucleotide metabolic process	GO:0019362	19362	0.168028939872349	0.030104684558776
respiratory burst	GO:0045730	45730	0.136460301520039	0.0527050694582457
cardiac septum development	GO:0003279	3279	0.177834735488252	0.0230685885104403
oligodendrocyte differentiation	GO:0048709	48709	0.091974824290287	0.0844744211913355
response to amine	GO:0014075	14075	0.17030774554967	0.0282983167476679
negative regulation of chemotaxis	GO:0050922	50922	0.146099496171666	0.0456164659415263
exocrine system development	GO:0035272	35272	0.1634738186723	0.0331358514932756
negative regulation of viral entry into host cell	GO:0046597	46597	0.107055741938095	0.073502479514983
intracellular pH reduction	GO:0051452	51452	0.141684457664912	0.0486887596876879
defense response to Gram-negative bacterium	GO:0050829	50829	0.0886368211616873	0.0866138075260217
regulation of interleukin-1 beta secretion	GO:0050706	50706	0.160727668782337	0.0348814737963557
regulation of phagocytosis	GO:0050764	50764	0.162625652834946	0.0334537330830356
lipoprotein biosynthetic process	GO:0042158	42158	0.15895793426213	0.0360734220080058
antimicrobial humoral response	GO:0019730	19730	0.10835249797783	0.0723082676240254
negative regulation of platelet-derived growth factor receptor signaling pathway	GO:0010642	10642	0.263475284868741	-0.0387929105044113
negative regulation of phagocytosis	GO:0050765	50765	0.134443582041905	0.0536178251274902
cellular response to ammonium ion	GO:0071242	71242	0.161367258842607	0.034275003467647
positive regulation of chromosome segregation	GO:0051984	51984	0.192388119162412	0.0120463037848631
positive regulation of gliogenesis	GO:0014015	14015	0.129647923397397	0.0569501996400936
protein ADP-ribosylation	GO:0006471	6471	0.180655180432821	0.0204093084224679
phasic smooth muscle contraction	GO:0014821	14821	0.123265843690661	0.0614217681167722
embryonic camera-type eye development	GO:0031076	31076	0.168588809694185	0.0288773081768461
response to topologically incorrect protein	GO:0035966	35966	0.175418707338034	0.0239412609808708
negative regulation of DNA-templated transcription, elongation	GO:0032785	32785	0.18217672141127	0.0190885473498849
regulation of signal transduction by p53 class mediator	GO:1901796	1901796	0.181453043358229	0.0195916429504096
regulation of protein glycosylation	GO:0060049	60049	0.20220786517764	0.00471289633354216
response to growth hormone	GO:0060416	60416	0.207828360245524	0.000661119869870987
spinal cord dorsal/ventral patterning	GO:0021513	21513	0.113082369831369	0.0684932536718285
cellular response to arsenic-containing substance	GO:0071243	71243	0.175230178076772	0.023967883301293
palate development	GO:0060021	60021	0.164159711530329	0.0318862166342802
heart formation	GO:0060914	60914	0.174803679282027	0.0241452869507075
cofactor transport	GO:0051181	51181	0.208535931236905	-7.7202133031492e-05
cerebral cortex development	GO:0021987	21987	0.191926277812474	0.0117817899359366
leukocyte tethering or rolling	GO:0050901	50901	0.143742592386891	0.0462680644760928
negative regulation of nucleotide biosynthetic process	GO:0030809	30809	0.0937630912645039	0.0820578696763664
negative regulation of purine nucleotide biosynthetic process	GO:1900372	1900372	0.0937630912645039	0.0820578696763664
regulation of ATPase activity	GO:0043462	43462	0.187476029763507	0.0148962892647169
cytokine secretion involved in immune response	GO:0002374	2374	0.174829877796404	0.0238683373972379
interleukin-8 production	GO:0032637	32637	0.132734134187708	0.0539376957605269
ribonucleotide catabolic process	GO:0009261	9261	0.22331994533622	-0.0109465160881379
actin filament capping	GO:0051693	51693	0.192041368800914	0.0113409485596679
regulation of exit from mitosis	GO:0007096	7096	0.159996777478597	0.0342883120899105
negative regulation of protein complex assembly	GO:0031333	31333	0.181775878033969	0.0186821299905247
negative regulation of axon regeneration	GO:0048681	48681	0.244886194273883	-0.0265535364490732
positive regulation of endothelial cell differentiation	GO:0045603	45603	0.111987687702197	0.0686155318551246
regulation of transcription initiation from RNA polymerase II promoter	GO:0060260	60260	0.221863520187481	-0.0100792756328928
cellular response to hypoxia	GO:0071456	71456	0.154013352966061	0.0385056438523278
cellular response to unfolded protein	GO:0034620	34620	0.175924273322764	0.0228020066444604
G1 DNA damage checkpoint	GO:0044783	44783	0.159431317759666	0.0345834503363425
acyl-CoA metabolic process	GO:0006637	6637	0.140277790942921	0.0482390660520881
thioester metabolic process	GO:0035383	35383	0.140277790942921	0.0482390660520881
endothelium development	GO:0003158	3158	0.14248271240924	0.0466189092709536
positive regulation of receptor-mediated endocytosis	GO:0048260	48260	0.187352827746008	0.0144607387207626
neutrophil chemotaxis	GO:0030593	30593	0.135262674189135	0.0517292120108365
signal transduction in absence of ligand	GO:0038034	38034	0.167756471978964	0.0282437719397052
extrinsic apoptotic signaling pathway in absence of ligand	GO:0097192	97192	0.167756471978964	0.0282437719397052
regulation of protein autophosphorylation	GO:0031952	31952	0.191965498591877	0.0108499933789885
double-strand break repair	GO:0006302	6302	0.157605599209798	0.0354581875639157
nuclear envelope organization	GO:0006998	6998	0.183715246258851	0.0167452541043688
regulation of protein localization to plasma membrane	GO:1903076	1903076	0.179878736081938	0.0194287418604164
negative regulation of mononuclear cell proliferation	GO:0032945	32945	0.144690912536089	0.0446249183454935
negative regulation of lymphocyte proliferation	GO:0050672	50672	0.144690912536089	0.0446249183454935
porphyrin-containing compound biosynthetic process	GO:0006779	6779	0.138679738281593	0.0489300087670766
establishment of mitotic spindle localization	GO:0040001	40001	0.214655124165308	-0.00552927630844562
carbohydrate catabolic process	GO:0016052	16052	0.159179871681651	0.0341528365355437
endothelial cell differentiation	GO:0045446	45446	0.138903314657868	0.0486285276449902
positive regulation of tumor necrosis factor superfamily cytokine production	GO:1903557	1903557	0.148146465731774	0.04188895419943
response to antibiotic	GO:0046677	46677	0.148829747912297	0.0413928763779871
prostate gland epithelium morphogenesis	GO:0060740	60740	0.101785249533592	0.0750098001891216
nuclear migration	GO:0007097	7097	0.187963978437542	0.0132762641565883
establishment of nucleus localization	GO:0040023	40023	0.187963978437542	0.0132762641565883
negative regulation of Rho protein signal transduction	GO:0035024	35024	0.206368530458494	3.6480228343247e-05
regulation of endothelial cell differentiation	GO:0045601	45601	0.122082161229193	0.0603961125602971
cell cycle checkpoint	GO:0000075	75	0.17015170563516	0.0259258444180495
response to fungus	GO:0009620	9620	0.122644381573326	0.0599135915120942
humoral immune response	GO:0006959	6959	0.113006171461406	0.0668134103071398
lymphocyte migration	GO:0072676	72676	0.159006255144905	0.0337554044099651
response to transforming growth factor beta	GO:0071559	71559	0.167642466644778	0.0275526242147602
regulation of protein binding	GO:0043393	43393	0.181843389689517	0.0173196593442827
regulation of viral transcription	GO:0046782	46782	0.188487815257698	0.0125354654419668
Golgi to plasma membrane transport	GO:0006893	6893	0.16234718755217	0.0312414152219024
regulation of glial cell differentiation	GO:0045685	45685	0.121287443206869	0.0605770059850177
atrial septum development	GO:0003283	3283	0.162232543722332	0.0312049123262354
tetrapyrrole metabolic process	GO:0033013	33013	0.146765473234306	0.0421884649295007
response to leukemia inhibitory factor	GO:1990823	1990823	0.155105629215782	0.0362090570057732
cellular response to leukemia inhibitory factor	GO:1990830	1990830	0.155105629215782	0.0362090570057732
prostate gland morphogenesis	GO:0060512	60512	0.104875249074049	0.0721728066853013
peptidyl-glutamic acid modification	GO:0018200	18200	0.179421731822655	0.0187807466251323
negative regulation of cell cycle G1/S phase transition	GO:1902807	1902807	0.166787228783453	0.0278041312894345
sphingomyelin metabolic process	GO:0006684	6684	0.111395484827632	0.0674389249131183
response to ionizing radiation	GO:0010212	10212	0.182410130359312	0.0165702409851868
blastocyst growth	GO:0001832	1832	0.169544861201027	0.0257820213546875
cellular response to light stimulus	GO:0071482	71482	0.191008585525126	0.0103062028971141
membrane protein ectodomain proteolysis	GO:0006509	6509	0.123497699704748	0.0586504014657743
regulation of cyclin-dependent protein serine/threonine kinase activity	GO:0000079	79	0.186542870369152	0.0134937856905095
regulation of autophagosome maturation	GO:1901096	1901096	0.18708314163404	0.0130596403759323
cellular response to beta-amyloid	GO:1904646	1904646	0.189150413330449	0.0115616742709337
ceramide catabolic process	GO:0046514	46514	0.130273662544813	0.0537261092354387
interleukin-1 beta production	GO:0032611	32611	0.114106828488489	0.0652591627441213
steroid hormone mediated signaling pathway	GO:0043401	43401	0.168370406875925	0.0263835030871806
positive regulation of organelle assembly	GO:1902117	1902117	0.183338611223941	0.0156101667849607
double-strand break repair via homologous recombination	GO:0000724	724	0.142035050061136	0.0451135817573133
smooth muscle cell apoptotic process	GO:0034390	34390	0.193264691213324	0.0083886295613492
regulation of smooth muscle cell apoptotic process	GO:0034391	34391	0.193264691213324	0.0083886295613492
positive regulation of mononuclear cell proliferation	GO:0032946	32946	0.115381095599793	0.0640500472577115
positive regulation of DNA replication	GO:0045740	45740	0.1885390433528	0.0115437454722489
nucleus localization	GO:0051647	51647	0.167008583283364	0.0269456556764606
regulation of oxidative phosphorylation	GO:0002082	2082	0.169571836948568	0.0250874772535588
adaptive thermogenesis	GO:1990845	1990845	0.122233001760614	0.0589421416645139
ganglion development	GO:0061548	61548	0.121342124277094	0.0595762328075164
mast cell activation	GO:0045576	45576	0.142380991915277	0.0443693624134232
humoral immune response mediated by circulating immunoglobulin	GO:0002455	2455	0.116837011116425	0.0625921740244732
oligodendrocyte development	GO:0014003	14003	0.0646959741520674	0.099870005499955
negative regulation of peptidyl-tyrosine phosphorylation	GO:0050732	50732	0.177988657902717	0.0187180109045806
recombinational repair	GO:0000725	725	0.142035050061136	0.044447641063562
cellular response to retinoic acid	GO:0071300	71300	0.196430695025836	0.00548341104429281
regulation of ketone biosynthetic process	GO:0010566	10566	0.194430281277047	0.00691214999895479
regulation of monocyte chemotaxis	GO:0090025	90025	0.165781376253893	0.0273923211604019
regulation of lymphocyte migration	GO:2000401	2000401	0.173944932207168	0.0215229222721427
myotube differentiation	GO:0014902	14902	0.181098014934745	0.0163725735167711
regulation of type I interferon production	GO:0032479	32479	0.164117600653426	0.0285023994579296
negative regulation of G1/S transition of mitotic cell cycle	GO:2000134	2000134	0.165611323144547	0.0273972647772286
regulation of transcription involved in G1/S transition of mitotic cell cycle	GO:0000083	83	0.161716407230662	0.0301802483070307
Schwann cell development	GO:0014044	14044	0.114412781569933	0.0640398845036683
regulation of neural precursor cell proliferation	GO:2000177	2000177	0.129522973681785	0.0531573348163097
purine nucleoside catabolic process	GO:0006152	6152	0.125501149823704	0.0560029404434427
purine ribonucleoside catabolic process	GO:0046130	46130	0.125501149823704	0.0560029404434427
positive chemotaxis	GO:0050918	50918	0.141131510290381	0.0447954557162078
positive regulation of alcohol biosynthetic process	GO:1902932	1902932	0.0941425448136438	0.0784185010311309
positive regulation of vacuole organization	GO:0044090	44090	0.221528697889646	-0.0128289926353716
positive regulation of epithelial to mesenchymal transition	GO:0010718	10718	0.149328753954227	0.0388625933639018
lung epithelial cell differentiation	GO:0060487	60487	0.167081603656811	0.0260821877048724
negative regulation of sister chromatid segregation	GO:0033046	33046	0.166948436571708	0.0261060768675049
positive regulation of nucleoside metabolic process	GO:0045979	45979	0.187770708985933	0.011166751696783
positive regulation of ATP metabolic process	GO:1903580	1903580	0.187770708985933	0.011166751696783
negative regulation of cardiac muscle hypertrophy	GO:0010614	10614	0.210274594487487	-0.0049723596031959
forebrain regionalization	GO:0021871	21871	0.113661519457301	0.0642093812264591
response to unfolded protein	GO:0006986	6986	0.17171589790808	0.0226209730054983
purine ribonucleotide catabolic process	GO:0009154	9154	0.22331994533622	-0.0143655725513853
superoxide metabolic process	GO:0006801	6801	0.0961474254585214	0.0766601555982559
motor neuron axon guidance	GO:0008045	8045	0.172826837851128	0.0217387997461342
positive regulation of alpha-beta T cell differentiation	GO:0046638	46638	0.141294102398099	0.0443046348761318
blood vessel endothelial cell migration	GO:0043534	43534	0.15741994557834	0.0326695744253235
negative regulation of muscle hypertrophy	GO:0014741	14741	0.201477288803663	0.00108072331433514
cellular biogenic amine metabolic process	GO:0006576	6576	0.14506404294738	0.0414469333412087
negative regulation of autophagy	GO:0010507	10507	0.169564280055136	0.0238695439198116
viral release from host cell	GO:0019076	19076	0.184395305320231	0.013241488510676
exit from host	GO:0035890	35890	0.184395305320231	0.013241488510676
exit from host cell	GO:0035891	35891	0.184395305320231	0.013241488510676
movement in host environment	GO:0052126	52126	0.184395305320231	0.013241488510676
movement in environment of other organism involved in symbiotic interaction	GO:0052192	52192	0.184395305320231	0.013241488510676
positive regulation of lymphocyte proliferation	GO:0050671	50671	0.11539142033446	0.0626367032054912
cytoplasmic pattern recognition receptor signaling pathway in response to virus	GO:0039528	39528	0.186247668259323	0.0117811648132258
pyrimidine ribonucleoside triphosphate biosynthetic process	GO:0009209	9209	0.192017215190099	0.00763519489121394
positive regulation of calcium ion transmembrane transporter activity	GO:1901021	1901021	0.168387050332628	0.0245381200508352
regulation of epidermal growth factor-activated receptor activity	GO:0007176	7176	0.172101971109425	0.0218577742824249
embryonic heart tube development	GO:0035050	35050	0.163419793724903	0.0280464448899388
positive regulation of filopodium assembly	GO:0051491	51491	0.17850785938214	0.0172394630965442
positive regulation of T cell mediated cytotoxicity	GO:0001916	1916	0.162170946020299	0.0289010660096808
chromatin disassembly	GO:0031498	31498	0.192428138471042	0.00719442018933686
negative regulation of cellular response to transforming growth factor beta stimulus	GO:1903845	1903845	0.167647050988949	0.0249375290220363
C21-steroid hormone biosynthetic process	GO:0006700	6700	0.173119964312837	0.0209880774636192
negative regulation of transforming growth factor beta receptor signaling pathway	GO:0030512	30512	0.166397306137399	0.025784974552656
positive regulation of cell cycle G1/S phase transition	GO:1902808	1902808	0.186878665808784	0.0110848075355629
negative regulation of protein polymerization	GO:0032272	32272	0.180296907011792	0.0157769962979971
somitogenesis	GO:0001756	1756	0.16512923745244	0.0265966756745815
positive regulation of response to DNA damage stimulus	GO:2001022	2001022	0.163020307809432	0.0280646742149063
mitotic G1 DNA damage checkpoint	GO:0031571	31571	0.152874177111088	0.0352812410882727
pyrimidine nucleoside triphosphate biosynthetic process	GO:0009148	9148	0.209259890732952	-0.0052161529736466
heat generation	GO:0031649	31649	0.119467597949863	0.0589405412622274
positive regulation of natural killer cell mediated immunity	GO:0002717	2717	0.125297124521409	0.0547286242877828
myeloid leukocyte migration	GO:0097529	97529	0.132026601915694	0.049908490919627
negative regulation of protein kinase B signaling	GO:0051898	51898	0.166672092619488	0.0250719940330053
negative regulation of leukocyte apoptotic process	GO:2000107	2000107	0.134115687487394	0.0483663869596835
regulation of circadian rhythm	GO:0042752	42752	0.162048450472848	0.0283322094657407
regulation of organelle assembly	GO:1902115	1902115	0.177952806802469	0.0169019348671591
establishment of endothelial barrier	GO:0061028	61028	0.171615086560169	0.0213727959104203
regulation of tolerance induction	GO:0002643	2643	0.0851081783303489	0.0833148218306607
aminoglycan catabolic process	GO:0006026	6026	0.103489938955102	0.070081626750199
glycosylceramide metabolic process	GO:0006677	6677	0.151496475443205	0.0356311689222639
regulation of leukocyte chemotaxis	GO:0002688	2688	0.128207101766923	0.0523042961538302
neuromuscular process controlling balance	GO:0050885	50885	0.204361797388775	-0.00227117089885379
fructose metabolic process	GO:0006000	6000	0.0942933281050531	0.0765437695254192
potassium ion import	GO:0010107	10107	0.0854649622580228	0.0828665340437087
protein targeting to peroxisome	GO:0006625	6625	0.145027297033378	0.0402085082577144
peroxisomal transport	GO:0043574	43574	0.145027297033378	0.0402085082577144
protein localization to peroxisome	GO:0072662	72662	0.145027297033378	0.0402085082577144
establishment of protein localization to peroxisome	GO:0072663	72663	0.145027297033378	0.0402085082577144
multicellular organismal response to stress	GO:0033555	33555	0.129318514059276	0.0514459699806288
nucleosome disassembly	GO:0006337	6337	0.204540380398017	-0.00247626523379052
regulation of DNA damage response, signal transduction by p53 class mediator	GO:0043516	43516	0.183908157863334	0.0122775091626119
positive regulation of G1/S transition of mitotic cell cycle	GO:1900087	1900087	0.191560359581263	0.00671694639352431
membrane lipid catabolic process	GO:0046466	46466	0.154997816690467	0.0328809871553838
MyD88-dependent toll-like receptor signaling pathway	GO:0002755	2755	0.116418861646539	0.0605047744696324
low-density lipoprotein particle clearance	GO:0034383	34383	0.124342807813768	0.0548264178039854
positive regulation of histone acetylation	GO:0035066	35066	0.17884622721398	0.0157517579272686
positive regulation of ossification	GO:0045778	45778	0.140766130135607	0.0430007922251314
type I interferon production	GO:0032606	32606	0.164883504821235	0.0256904202020019
sphingoid metabolic process	GO:0046519	46519	0.0929866151536751	0.0771292316040639
body morphogenesis	GO:0010171	10171	0.147749709566981	0.0378449671906369
cytolysis	GO:0019835	19835	0.136102135348673	0.0461468884746781
pyridine-containing compound metabolic process	GO:0072524	72524	0.161100149759067	0.0282409311612459
establishment or maintenance of epithelial cell apical/basal polarity	GO:0045197	45197	0.20847278256923	-0.00573919142996223
positive regulation of neural precursor cell proliferation	GO:2000179	2000179	0.103655547429515	0.0693266732962873
microtubule polymerization or depolymerization	GO:0031109	31109	0.169675874928978	0.0220281395765272
glycolipid catabolic process	GO:0019377	19377	0.156465658822676	0.0314643618272732
establishment of cell polarity	GO:0030010	30010	0.178488659000618	0.0156692286806729
somite development	GO:0061053	61053	0.156665787703635	0.0312728698698855
iron ion transport	GO:0006826	6826	0.124239316830879	0.0544921977212872
negative regulation of bone remodeling	GO:0046851	46851	0.140640405766396	0.0427389871123275
regulation of endoplasmic reticulum stress-induced intrinsic apoptotic signaling pathway	GO:1902235	1902235	0.190607271193113	0.00694991208558466
positive regulation of leukocyte proliferation	GO:0070665	70665	0.114782350430225	0.0612547053616548
regulation of B cell proliferation	GO:0030888	30888	0.137529342653899	0.0448726770366249
positive regulation of autophagy	GO:0010508	10508	0.181136099167693	0.0136287852200211
platelet morphogenesis	GO:0036344	36344	0.199043592866447	0.000685952055467703
monoamine transport	GO:0015844	15844	0.102930852664226	0.0695051963451686
dendritic cell migration	GO:0036336	36336	0.112445587902421	0.0626808745694353
negative regulation of release of sequestered calcium ion into cytosol	GO:0051280	51280	0.0746537187268723	0.0897454571743719
negative regulation of neuron projection development	GO:0010977	10977	0.185564923711399	0.0103032292874133
negative regulation of muscle cell differentiation	GO:0051148	51148	0.171844606892257	0.0200867916161366
regulation of respiratory system process	GO:0044065	44065	0.11851040652985	0.0582839990729649
isoprenoid biosynthetic process	GO:0008299	8299	0.131559320689382	0.0489371295878341
neuron migration	GO:0001764	1764	0.168609923450171	0.0223897566399274
neutrophil migration	GO:1990266	1990266	0.135136182407087	0.0463214317392796
signal transduction in response to DNA damage	GO:0042770	42770	0.173418424692081	0.0188383178295652
ketone biosynthetic process	GO:0042181	42181	0.168458245174291	0.0223028475573053
cellular response to interleukin-6	GO:0071354	71354	0.152352688507905	0.0338340957316833
cellular pigment accumulation	GO:0043482	43482	0.171823077152492	0.0198775469672076
cell migration in hindbrain	GO:0021535	21535	0.186423899279474	0.00937206055203414
regulation of DNA catabolic process	GO:1903624	1903624	0.156272019110959	0.0309435562128877
positive regulation of mitotic cell cycle	GO:0045931	45931	0.173301437949601	0.0187463367696795
labyrinthine layer blood vessel development	GO:0060716	60716	0.165167167255926	0.0245689990786339
negative regulation of mitotic sister chromatid segregation	GO:0033048	33048	0.16254741552264	0.0264108575798336
tetrapyrrole biosynthetic process	GO:0033014	33014	0.135529149521357	0.0457610922132526
endocrine pancreas development	GO:0031018	31018	0.175992978589401	0.0167577505464419
negative regulation of transmembrane receptor protein serine/threonine kinase signaling pathway	GO:0090101	90101	0.167769802743822	0.0226408184726186
regulation of cyclin-dependent protein kinase activity	GO:1904029	1904029	0.181140377972298	0.0130532765271533
homophilic cell adhesion via plasma membrane adhesion molecules	GO:0007156	7156	0.167282561609838	0.0229274508649453
intrinsic apoptotic signaling pathway in response to DNA damage by p53 class mediator	GO:0042771	42771	0.162163049098161	0.0265733352609758
regulation of epithelial to mesenchymal transition	GO:0010717	10717	0.154793760535298	0.031832097588627
regulation of protein export from nucleus	GO:0046825	46825	0.191236600921018	0.00571263969448515
neurotransmitter transport	GO:0006836	6836	0.15053659487881	0.0348434831204953
regulation of DNA methylation	GO:0044030	44030	0.181532468525514	0.0126399814462603
response to muscle stretch	GO:0035994	35994	0.182856063739898	0.0116917767199032
establishment or maintenance of cell polarity	GO:0007163	7163	0.178093288958065	0.0151026784887573
defense response to fungus	GO:0050832	50832	0.107917217786948	0.0653551978430296
positive regulation of cell cycle arrest	GO:0071158	71158	0.156870600980196	0.0302921799302923
fatty acid catabolic process	GO:0009062	9062	0.135545332668824	0.0455422261674735
regulation of transcription regulatory region DNA binding	GO:2000677	2000677	0.164801427637941	0.0245890981258139
nitric oxide mediated signal transduction	GO:0007263	7263	0.112260371111055	0.0622129929910729
mating	GO:0007618	7618	0.0971806954327139	0.0729976035291048
regulation of sprouting angiogenesis	GO:1903670	1903670	0.152149144679279	0.0334865095808243
animal organ formation	GO:0048645	48645	0.16179517393531	0.0264736716174131
positive regulation of response to biotic stimulus	GO:0002833	2833	0.125855457979911	0.0522014759543341
granulocyte chemotaxis	GO:0071621	71621	0.125574700158035	0.0523709359034973
negative regulation of myotube differentiation	GO:0010832	10832	0.161177616711359	0.0268568374658634
lipoprotein metabolic process	GO:0042157	42157	0.155724982550352	0.0307453552853253
protein localization to endosome	GO:0036010	36010	0.140093498245017	0.0419354183198638
ncRNA catabolic process	GO:0034661	34661	0.167747312343722	0.0220578718967198
vasculogenesis	GO:0001570	1570	0.150791359574374	0.0341265879282567
lamellipodium assembly	GO:0030032	30032	0.177760913486702	0.0147621369897485
actin cytoskeleton reorganization	GO:0031532	31532	0.140491630785822	0.0414476569844182
positive regulation of protein ubiquitination	GO:0031398	31398	0.159370146977822	0.0278859410170681
positive regulation of sodium ion transmembrane transporter activity	GO:2000651	2000651	0.139913654607527	0.0416575813165101
melanosome organization	GO:0032438	32438	0.172794361629192	0.0180795961076001
regulation of insulin receptor signaling pathway	GO:0046626	46626	0.186009467612315	0.00861282898953296
heterotypic cell-cell adhesion	GO:0034113	34113	0.119512174852441	0.0562364406561505
regulation of interleukin-10 production	GO:0032653	32653	0.14163743250599	0.0403602263365068
NIK/NF-kappaB signaling	GO:0038061	38061	0.14393361800056	0.0386603035929886
high-density lipoprotein particle remodeling	GO:0034375	34375	0.0680768428894207	0.0929252284622502
forebrain cell migration	GO:0021885	21885	0.181127237936409	0.0119418342078542
regulation of cartilage development	GO:0061035	61035	0.153859355435659	0.0314699017559643
regulation of cell growth involved in cardiac muscle cell development	GO:0061050	61050	0.132986398785957	0.0463843165036113
circadian rhythm	GO:0007623	7623	0.16899701522917	0.0205931765765421
response to gamma radiation	GO:0010332	10332	0.184658728206867	0.00935469908358001
macrophage activation involved in immune response	GO:0002281	2281	0.145987772183805	0.0370441619444227
cell cycle DNA replication	GO:0044786	44786	0.14694538640203	0.0363301074746589
mitotic spindle checkpoint	GO:0071174	71174	0.162749872652607	0.0249980103534366
insulin-like growth factor receptor signaling pathway	GO:0048009	48009	0.156223600934674	0.0296239274728652
cardiac atrium morphogenesis	GO:0003209	3209	0.155745501058054	0.0299561616930659
positive regulation of mast cell activation involved in immune response	GO:0033008	33008	0.158457233089065	0.0279850906078164
positive regulation of mast cell degranulation	GO:0043306	43306	0.158457233089065	0.0279850906078164
cell killing	GO:0001906	1906	0.131459166153481	0.0472896818391033
regulation of plasma membrane organization	GO:1903729	1903729	0.172286777183812	0.0180362852260804
fluid transport	GO:0042044	42044	0.11916639977684	0.0560623286851992
granulocyte migration	GO:0097530	97530	0.125325651239637	0.0516276229664048
neuromuscular junction development	GO:0007528	7528	0.171933329382359	0.0182051853849914
cardiac myofibril assembly	GO:0055003	55003	0.169517691896086	0.0199244739238075
positive regulation of interferon-gamma production	GO:0032729	32729	0.136298232091027	0.04369724462328
establishment of protein localization to plasma membrane	GO:0090002	90002	0.154215493583134	0.0308182797435369
alpha-beta T cell activation	GO:0046631	46631	0.145542801702194	0.0370268994098185
cellular response to metal ion	GO:0071248	71248	0.157942727733131	0.0281343935077871
negative regulation of mitotic sister chromatid separation	GO:2000816	2000816	0.162433120212115	0.02491213432207
RNA destabilization	GO:0050779	50779	0.165389469110887	0.0227616779180597
negative regulation of cell projection organization	GO:0031345	31345	0.17833415978192	0.0134848778492202
protein localization to cell surface	GO:0034394	34394	0.161962046766355	0.0251898038617293
positive regulation of interleukin-1 production	GO:0032732	32732	0.148939517964958	0.0344985369411021
cellular extravasation	GO:0045123	45123	0.172094570800452	0.0178789904609098
auditory behavior	GO:0031223	31223	0.120893671037511	0.0545184758295148
myelination in peripheral nervous system	GO:0022011	22011	0.103166581009822	0.0672104353838791
peripheral nervous system axon ensheathment	GO:0032292	32292	0.103166581009822	0.0672104353838791
positive regulation of fibroblast migration	GO:0010763	10763	0.218284342355665	-0.0152462007367765
transforming growth factor beta receptor signaling pathway	GO:0007179	7179	0.161226120891776	0.0256092222593689
negative regulation of amyloid precursor protein catabolic process	GO:1902992	1902992	0.21314113818765	-0.0116267703428315
organelle membrane fusion	GO:0090174	90174	0.178650430227324	0.0130640264688616
thymus development	GO:0048538	48538	0.18750059037368	0.00671347491315395
negative regulation of STAT cascade	GO:1904893	1904893	0.193926838332622	0.00207908803011409
negative regulation of intrinsic apoptotic signaling pathway in response to DNA damage	GO:1902230	1902230	0.165822709757819	0.0221924130741731
glycosphingolipid metabolic process	GO:0006687	6687	0.165894962583012	0.0221052735506921
response to UV-C	GO:0010225	10225	0.169761441967836	0.0193315407046819
transition metal ion transport	GO:0000041	41	0.139978454363848	0.0406443622015089
regulation of gene expression by genetic imprinting	GO:0006349	6349	0.179039373979618	0.0125999459568519
regulation of mitochondrial membrane permeability	GO:0046902	46902	0.171008195546574	0.0183438209612434
regulation of morphogenesis of an epithelium	GO:1905330	1905330	0.136964223652786	0.0427191858733769
regulation of response to DNA damage stimulus	GO:2001020	2001020	0.167637054217562	0.0207433124107597
regulation of lymphocyte chemotaxis	GO:1901623	1901623	0.153621587237535	0.0307391768159092
positive regulation of defense response to virus by host	GO:0002230	2230	0.138698024250397	0.0413855711890165
regulation of insulin-like growth factor receptor signaling pathway	GO:0043567	43567	0.143641069978381	0.0377654197827069
negative regulation of mitotic metaphase/anaphase transition	GO:0045841	45841	0.161587226270499	0.02491213432207
response to dsRNA	GO:0043331	43331	0.163643795305913	0.0234265668469443
single-organism membrane fusion	GO:0044801	44801	0.167160513973746	0.0209024502862052
positive regulation of interleukin-10 production	GO:0032733	32733	0.159178101446303	0.0265728971906964
vesicle fusion	GO:0006906	6906	0.177127761571867	0.0136964571226744
cytoplasmic sequestering of protein	GO:0051220	51220	0.175821405713304	0.014595328745679
erythrocyte homeostasis	GO:0034101	34101	0.177605938287436	0.0132968238973892
mitotic G1/S transition checkpoint	GO:0044819	44819	0.146908149137448	0.0352812410882727
negative regulation of protein processing	GO:0010955	10955	0.139515110064924	0.0405499877118775
negative regulation of protein maturation	GO:1903318	1903318	0.139515110064924	0.0405499877118775
regulation of cell cycle checkpoint	GO:1901976	1901976	0.144688799205749	0.0368079563696216
labyrinthine layer development	GO:0060711	60711	0.146196278831473	0.0356451899477469
endodermal cell differentiation	GO:0035987	35987	0.179113953022505	0.0120411987485478
regulation of renal system process	GO:0098801	98801	0.0489303844124658	0.10526277454336
regulation of neurotransmitter levels	GO:0001505	1505	0.150192674288013	0.0327118523058175
phosphate ion transport	GO:0006817	6817	0.171771263129375	0.0171922759981541
chaperone-mediated protein folding	GO:0061077	61077	0.177594912551961	0.0129791440096842
endoderm formation	GO:0001706	1706	0.176967549993441	0.0133798706514006
negative regulation of fatty acid oxidation	GO:0046322	46322	0.115977467106738	0.05704254278898
regulation of T cell receptor signaling pathway	GO:0050856	50856	0.185437708940258	0.00725104898174055
phosphatidylinositol biosynthetic process	GO:0006661	6661	0.163598535636917	0.0228793151986699
positive regulation of multi-organism process	GO:0043902	43902	0.171981205203748	0.0168597160350734
regulation of calcium ion transmembrane transporter activity	GO:1901019	1901019	0.161443514595166	0.0243625069934671
myeloid leukocyte differentiation	GO:0002573	2573	0.162874281710157	0.0233328374834913
tumor necrosis factor-mediated signaling pathway	GO:0033209	33209	0.136851069969881	0.0419486904395841
glial cell development	GO:0021782	21782	0.0956831029226262	0.0713945380132517
regulation of cilium assembly	GO:1902017	1902017	0.148832920688681	0.0333058197366197
leukocyte chemotaxis	GO:0030595	30595	0.129050334517866	0.0474631645732107
oocyte maturation	GO:0001556	1556	0.131191321183015	0.0459071167995254
regulation of gliogenesis	GO:0014013	14013	0.135941638604448	0.0424931901326972
negative regulation of neurological system process	GO:0031645	31645	0.0582611108516099	0.0981143944991986
coronary vasculature development	GO:0060976	60976	0.162234097690123	0.0236257985369227
DNA biosynthetic process	GO:0071897	71897	0.161736263102987	0.0239776924780666
negative regulation of endothelial cell migration	GO:0010596	10596	0.119941853539466	0.0539083168400426
regulation of intracellular pH	GO:0051453	51453	0.126608490054154	0.0490507963751447
beta-amyloid formation	GO:0034205	34205	0.191342763184901	0.0026871621819191
microtubule polymerization	GO:0046785	46785	0.165973784903665	0.020852891215611
regulation of DNA biosynthetic process	GO:2000278	2000278	0.165471089851482	0.0211978295502821
regulation of ERAD pathway	GO:1904292	1904292	0.15341684425221	0.0297601992196988
regulation of mesonephros development	GO:0061217	61217	0.134239953475179	0.0434547600710082
negative regulation of Notch signaling pathway	GO:0045746	45746	0.157500789292329	0.0267674301019323
glycosaminoglycan catabolic process	GO:0006027	6027	0.0969807359557107	0.070081626750199
regulation of calcium-mediated signaling	GO:0050848	50848	0.146873110705524	0.034338425722517
response to gonadotropin	GO:0034698	34698	0.168272083704946	0.0189862485291543
embryonic digit morphogenesis	GO:0042733	42733	0.16271884708899	0.0228721764471795
purine deoxyribonucleotide metabolic process	GO:0009151	9151	0.141727943041941	0.0378402389291553
Notch signaling pathway	GO:0007219	7219	0.16243469106723	0.0229881169133299
response to increased oxygen levels	GO:0036296	36296	0.158458535258108	0.0257771011548647
production of molecular mediator involved in inflammatory response	GO:0002532	2532	0.141919861452814	0.0376119951223377
mitotic spindle assembly checkpoint	GO:0007094	7094	0.159491654964872	0.0249980103534366
negative regulation of stress-activated MAPK cascade	GO:0032873	32873	0.194757936825394	-0.000266284017286336
negative regulation of stress-activated protein kinase signaling cascade	GO:0070303	70303	0.194757936825394	-0.000266284017286336
chromosome condensation	GO:0030261	30261	0.195937313676088	-0.00118352185205574
desensitization of G-protein coupled receptor protein signaling pathway	GO:0002029	2029	0.117421767648298	0.0550069027993871
negative adaptation of signaling pathway	GO:0022401	22401	0.117421767648298	0.0550069027993871
ceramide metabolic process	GO:0006672	6672	0.139000189048736	0.0395489397547494
cell proliferation in forebrain	GO:0021846	21846	0.156721264844625	0.0268201503642906
positive regulation of viral release from host cell	GO:1902188	1902188	0.235033620795079	-0.0292773527000992
apoptotic process involved in morphogenesis	GO:0060561	60561	0.140525450810148	0.0383715291894554
trabecula morphogenesis	GO:0061383	61383	0.135733635862253	0.0417933861059654
positive regulation of mitotic cell cycle phase transition	GO:1901992	1901992	0.175902431291424	0.012930509135222
positive regulation of interferon-beta production	GO:0032728	32728	0.157448398908496	0.0261410308801702
chromosome organization involved in meiotic cell cycle	GO:0070192	70192	0.14122060643433	0.0377400599248498
cardiac atrium development	GO:0003230	3230	0.147945595417507	0.0327816468949072
3'-UTR-mediated mRNA stabilization	GO:0070935	70935	0.216540844768519	-0.0163667229137422
glomerular filtration	GO:0003094	3094	0.157040046676777	0.0262283441890238
diol metabolic process	GO:0034311	34311	0.102030412522767	0.0656109201196017
post-embryonic development	GO:0009791	9791	0.147696837606904	0.0327835464465573
negative regulation of glucose import	GO:0046325	46325	0.0900869467275012	0.0740415873190345
negative regulation of actin filament polymerization	GO:0030837	30837	0.185435297586003	0.00574627910197055
regulation of renal sodium excretion	GO:0035813	35813	0.02492518226155	0.120683973948341
positive regulation of reactive oxygen species metabolic process	GO:2000379	2000379	0.135594073409655	0.041420028220444
motile cilium assembly	GO:0044458	44458	0.137607944321204	0.0399634501064626
regulation of carbohydrate metabolic process	GO:0006109	6109	0.153034062709924	0.0289069810589368
regulation of steroid biosynthetic process	GO:0050810	50810	0.145897812687977	0.0340033508028526
dendritic cell differentiation	GO:0097028	97028	0.1480488690608	0.032438742224564
left/right axis specification	GO:0070986	70986	0.123549353095694	0.049958769258654
[truncated: 2,538 more rows]
