# Supplementary material for: Overcoming false-positive gene-category enrichment in the analysis of spatially resolved transcriptomic brain atlas data
Source: Nat Commun. 2021 May 11;12:2669. doi: 10.1038/s41467-021-22862-1 (PMC8113439; doi:10.1038/s41467-021-22862-1)
Supplement: Supplementary file 7 — Supplementary Data 4 [file 41467_2021_22862_MOESM7_ESM.xlsx]

## Sheet: Human Cortex
GOName	GOIDlabel	GOID	A_fitted	B_fitted	lambda_fitted	R2fit	negRho
neuron recognition	GO:0008038	8038	0.915946	-0.417751	128.194	0.228762	0.458506
axonal fasciculation	GO:0007413	7413	1.01863	-0.499986	142.75	0.225097	0.458747
hepatocyte growth factor receptor signaling pathway	GO:0048012	48012	1.07175	-0.499999	133.947	0.21434	0.469728
cartilage development	GO:0051216	51216	0.666386	-0.268525	108.369	0.207358	0.436133
homophilic cell adhesion via plasma membrane adhesion molecules	GO:0007156	7156	0.722665	-0.33807	132.075	0.206913	0.440004
positive regulation of cell migration involved in sprouting angiogenesis	GO:0090050	90050	0.965554	-0.499991	155.002	0.20482	0.436284
morphogenesis of a branching structure	GO:0001763	1763	0.732115	-0.391139	161.9	0.201164	0.433758
mast cell mediated immunity	GO:0002448	2448	0.85689	-0.403085	133.581	0.199072	0.43145
connective tissue development	GO:0061448	61448	0.652418	-0.272017	112.932	0.196881	0.427032
branching morphogenesis of an epithelial tube	GO:0048754	48754	0.747441	-0.411384	170.437	0.196492	0.429697
cell-cell adhesion via plasma-membrane adhesion molecules	GO:0098742	98742	0.67046	-0.291812	119.528	0.195239	0.424273
retinoic acid metabolic process	GO:0042573	42573	1.04798	-0.5	136.951	0.192651	0.431226
axon extension involved in axon guidance	GO:0048846	48846	0.90257	-0.367617	110.477	0.192078	0.417217
neuron projection extension involved in neuron projection guidance	GO:1902284	1902284	0.90257	-0.367617	110.477	0.192078	0.417217
morphogenesis of a branching epithelium	GO:0061138	61138	0.687726	-0.349095	148.821	0.190882	0.420244
chondrocyte differentiation	GO:0002062	2062	0.667922	-0.264398	106.14	0.190849	0.417455
mast cell activation	GO:0045576	45576	0.749153	-0.326759	120.146	0.190659	0.418846
positive regulation of neurotransmitter transport	GO:0051590	51590	0.920945	-0.499997	167.659	0.190182	0.430378
cartilage condensation	GO:0001502	1502	1.05886	-0.499996	134.6	0.189934	0.427596
innervation	GO:0060384	60384	0.983246	-0.499985	150.6	0.189197	0.424696
cardiac muscle cell development	GO:0055013	55013	0.790691	-0.434807	170.719	0.188603	0.422444
cardiac cell development	GO:0055006	55006	0.779214	-0.436388	176.371	0.188463	0.422179
cardiac muscle contraction	GO:0060048	60048	0.692549	-0.305507	121.827	0.188079	0.415466
regulation of dendrite extension	GO:1903859	1903859	1.03037	-0.499997	139.976	0.18723	0.424196
retinal ganglion cell axon guidance	GO:0031290	31290	0.997596	-0.499401	146.601	0.185476	0.419229
striated muscle contraction	GO:0006941	6941	0.666345	-0.289434	119.335	0.185458	0.411657
positive regulation of cation channel activity	GO:2001259	2001259	0.753029	-0.316416	114.87	0.185389	0.412601
synapse assembly	GO:0007416	7416	0.680971	-0.276815	109.812	0.185338	0.407403
cellular response to retinoic acid	GO:0071300	71300	0.701028	-0.312144	123.525	0.185097	0.411417
positive regulation of endothelial cell migration	GO:0010595	10595	0.648249	-0.280543	118.656	0.185012	0.410964
actin-mediated cell contraction	GO:0070252	70252	0.677981	-0.289865	116.899	0.184238	0.407367
cellular response to acid chemical	GO:0071229	71229	0.617748	-0.243783	105.754	0.18339	0.407931
positive regulation of synapse assembly	GO:0051965	51965	0.768372	-0.347267	126.153	0.183178	0.410993
regulation of hormone secretion	GO:0046883	46883	0.704897	-0.302986	117.785	0.182896	0.410451
sensory organ morphogenesis	GO:0090596	90596	0.604002	-0.233073	102.836	0.182866	0.401697
regulation of bone mineralization	GO:0030500	30500	0.744458	-0.368215	143.187	0.182247	0.415074
cardiac conduction	GO:0061337	61337	0.728272	-0.320766	121.8	0.182133	0.410801
striatum development	GO:0021756	21756	0.868642	-0.375416	119.174	0.181772	0.410885
calcium-dependent cell-cell adhesion via plasma membrane cell adhesion molecules	GO:0016339	16339	0.906433	-0.499637	171.471	0.181591	0.414842
cell recognition	GO:0008037	8037	0.664298	-0.293354	121.757	0.181562	0.407137
hormone metabolic process	GO:0042445	42445	0.639013	-0.256488	107.797	0.181492	0.406962
regulation of embryonic development	GO:0045995	45995	0.660692	-0.310672	132.813	0.181001	0.407653
Rho protein signal transduction	GO:0007266	7266	0.730583	-0.369677	148.693	0.180794	0.412152
regulation of hormone metabolic process	GO:0032350	32350	0.900248	-0.5	174.128	0.180722	0.420019
cardiac myofibril assembly	GO:0055003	55003	0.970548	-0.5	153.585	0.180654	0.420638
action potential	GO:0001508	1508	0.728074	-0.311895	117.379	0.180565	0.405654
triglyceride catabolic process	GO:0019433	19433	1.01916	-0.499999	142.629	0.180273	0.418073
membrane depolarization during action potential	GO:0086010	86010	0.971183	-0.470723	139.721	0.180186	0.410715
mast cell degranulation	GO:0043303	43303	0.769958	-0.326155	115.788	0.180086	0.406185
regulation of fat cell differentiation	GO:0045598	45598	0.663358	-0.294785	122.975	0.179801	0.40903
regulation of gastrulation	GO:0010470	10470	0.861181	-0.463865	164.587	0.17961	0.410324
positive regulation of inflammatory response	GO:0050729	50729	0.648868	-0.247964	102.086	0.178998	0.400226
cell aggregation	GO:0098743	98743	1.00363	-0.499997	145.453	0.178981	0.414805
developmental cell growth	GO:0048588	48588	0.663805	-0.29464	122.873	0.178767	0.404724
cardiocyte differentiation	GO:0035051	35051	0.644023	-0.286237	122.85	0.178481	0.404981
ear morphogenesis	GO:0042471	42471	0.640462	-0.239203	99.0626	0.178314	0.396076
mast cell activation involved in immune response	GO:0002279	2279	0.745118	-0.306223	111.403	0.178209	0.403391
regulation of ERK1 and ERK2 cascade	GO:0070372	70372	0.624346	-0.268555	117.589	0.178104	0.402335
hydrogen peroxide-mediated programmed cell death	GO:0010421	10421	1.02472	-0.5	142.497	0.177583	0.424289
programmed cell death in response to reactive oxygen species	GO:0097468	97468	1.02472	-0.5	142.497	0.177583	0.424289
cell-cell signaling involved in cardiac conduction	GO:0086019	86019	0.90553	-0.440068	139.824	0.177467	0.408089
positive regulation of calcium ion-dependent exocytosis	GO:0045956	45956	0.892892	-0.480748	164.908	0.177423	0.411236
adenylate cyclase-modulating G-protein coupled receptor signaling pathway	GO:0007188	7188	0.664206	-0.271211	110.336	0.177029	0.398959
regulation of biomineral tissue development	GO:0070167	70167	0.707245	-0.335917	134.707	0.176901	0.407042
inner ear morphogenesis	GO:0042472	42472	0.668769	-0.277079	112.055	0.176894	0.397238
kidney morphogenesis	GO:0060993	60993	0.721054	-0.354934	141.783	0.176849	0.406774
G-protein coupled receptor signaling pathway, coupled to cyclic nucleotide second messenger	GO:0007187	7187	0.657318	-0.260105	106.217	0.176769	0.397235
regulation of endothelial cell proliferation	GO:0001936	1936	0.599031	-0.253656	115.048	0.176651	0.397872
biomineral tissue development	GO:0031214	31214	0.652986	-0.28922	122.372	0.176503	0.401784
positive regulation of sprouting angiogenesis	GO:1903672	1903672	0.81736	-0.464941	181.448	0.176297	0.401221
positive regulation of protein secretion	GO:0050714	50714	0.654873	-0.31272	135.757	0.176184	0.405782
regulation of postsynaptic membrane potential	GO:0060078	60078	0.705507	-0.299185	115.786	0.176102	0.401936
cell-matrix adhesion	GO:0007160	7160	0.625475	-0.280085	123.966	0.175876	0.401078
cellular potassium ion transport	GO:0071804	71804	0.71439	-0.298891	114.024	0.175798	0.401265
potassium ion transmembrane transport	GO:0071805	71805	0.71439	-0.298891	114.024	0.175798	0.401265
regulation of ossification	GO:0030278	30278	0.627146	-0.259228	111.756	0.175733	0.400236
fat cell differentiation	GO:0045444	45444	0.610113	-0.255478	113.546	0.175571	0.399992
cytokine secretion	GO:0050663	50663	0.62375	-0.263079	114.617	0.175474	0.39746
regulation of Rho protein signal transduction	GO:0035023	35023	0.750638	-0.391957	156.512	0.175106	0.406963
renal system vasculature development	GO:0061437	61437	0.814793	-0.348176	116.881	0.174997	0.401834
kidney vasculature development	GO:0061440	61440	0.814793	-0.348176	116.881	0.174997	0.401834
bone mineralization	GO:0030282	30282	0.674652	-0.313255	130.495	0.174983	0.402877
dendrite extension	GO:0097484	97484	0.926332	-0.480034	154.66	0.174912	0.408481
regulation of vesicle fusion	GO:0031338	31338	0.960851	-0.495767	153.639	0.174902	0.405214
glutamate receptor signaling pathway	GO:0007215	7215	0.744121	-0.312811	114.902	0.174754	0.401981
regulation of synapse assembly	GO:0051963	51963	0.689941	-0.289547	114.209	0.174021	0.396492
mesonephric tubule morphogenesis	GO:0072171	72171	0.710832	-0.340912	136.269	0.173855	0.400075
positive regulation of smoothened signaling pathway	GO:0045880	45880	0.938343	-0.5	161.885	0.173278	0.416564
regulation of axon guidance	GO:1902667	1902667	0.808939	-0.318278	106.034	0.173112	0.392017
positive regulation of epidermis development	GO:0045684	45684	0.896329	-0.499997	175.394	0.172782	0.403144
cardiac muscle hypertrophy	GO:0003300	3300	0.74699	-0.369686	143.945	0.172661	0.400924
regulation of heart contraction	GO:0008016	8016	0.657252	-0.272415	112.557	0.172483	0.396063
appendage development	GO:0048736	48736	0.621127	-0.256399	111.448	0.172449	0.39651
limb development	GO:0060173	60173	0.621127	-0.256399	111.448	0.172449	0.39651
signal release from synapse	GO:0099643	99643	0.691296	-0.303834	121.287	0.172345	0.397181
multicellular organismal signaling	GO:0035637	35637	0.68345	-0.281488	111.651	0.17228	0.395188
chemical synaptic transmission, postsynaptic	GO:0099565	99565	0.69293	-0.31658	127.741	0.172204	0.399635
regulation of potassium ion transport	GO:0043266	43266	0.666862	-0.286401	117.607	0.171569	0.393088
appendage morphogenesis	GO:0035107	35107	0.627202	-0.271964	118.651	0.171527	0.39682
limb morphogenesis	GO:0035108	35108	0.627202	-0.271964	118.651	0.171527	0.39682
energy reserve metabolic process	GO:0006112	6112	0.665142	-0.275168	112.118	0.171342	0.395099
positive regulation of protein kinase B signaling	GO:0051897	51897	0.682689	-0.336358	142.43	0.171223	0.401862
negative regulation of cell growth	GO:0030308	30308	0.600679	-0.260201	118.799	0.171128	0.393423
renal tubule morphogenesis	GO:0061333	61333	0.723344	-0.359202	143.6	0.170939	0.399587
adenylate cyclase-inhibiting G-protein coupled receptor signaling pathway	GO:0007193	7193	0.668668	-0.277108	112.534	0.170691	0.393843
regulation of response to reactive oxygen species	GO:1901031	1901031	0.875748	-0.499862	182.698	0.170359	0.404139
regulation of neurotransmitter receptor activity	GO:0099601	99601	0.718945	-0.295493	111.787	0.170266	0.394263
branching involved in ureteric bud morphogenesis	GO:0001658	1658	0.719004	-0.360441	145.63	0.170225	0.397637
presynaptic process involved in chemical synaptic transmission	GO:0099531	99531	0.682752	-0.307816	125.39	0.170114	0.395718
neurotransmitter transport	GO:0006836	6836	0.667052	-0.289073	118.942	0.170086	0.393977
myofibril assembly	GO:0030239	30239	0.837494	-0.480158	184.499	0.169867	0.398622
nephron tubule morphogenesis	GO:0072078	72078	0.727758	-0.357386	141.221	0.169688	0.397827
regulation of heart rate by cardiac conduction	GO:0086091	86091	0.808487	-0.39745	142.166	0.169638	0.395798
nephron epithelium morphogenesis	GO:0072088	72088	0.729115	-0.363222	144.369	0.169609	0.39786
inositol phosphate metabolic process	GO:0043647	43647	0.720144	-0.340388	134.096	0.169599	0.398164
adenylate cyclase-activating G-protein coupled receptor signaling pathway	GO:0007189	7189	0.73913	-0.343379	130.935	0.169584	0.394655
cardiac muscle cell differentiation	GO:0055007	55007	0.644084	-0.282426	120.709	0.169541	0.394169
negative regulation of fat cell differentiation	GO:0045599	45599	0.88987	-0.499993	177.427	0.169432	0.40291
positive regulation of vasculature development	GO:1904018	1904018	0.566225	-0.210075	98.1998	0.169388	0.382478
regulation of calcium ion-dependent exocytosis	GO:0017158	17158	0.738445	-0.351597	135.441	0.169369	0.394599
neurotransmitter secretion	GO:0007269	7269	0.691653	-0.309982	124.433	0.169114	0.394048
regulation of neurotransmitter transport	GO:0051588	51588	0.703718	-0.318542	126.175	0.168704	0.394549
potassium ion transport	GO:0006813	6813	0.655578	-0.258721	106.079	0.168598	0.387876
regulation of endocrine process	GO:0044060	44060	0.693142	-0.288758	112.961	0.168547	0.391605
positive regulation of neurotransmitter secretion	GO:0001956	1956	0.936155	-0.499999	163.252	0.168538	0.405796
peptide hormone secretion	GO:0030072	30072	0.678249	-0.287044	115.374	0.168533	0.391517
endothelial cell proliferation	GO:0001935	1935	0.574092	-0.242334	114.497	0.1685	0.38795
modulation of excitatory postsynaptic potential	GO:0098815	98815	0.813313	-0.451786	173.913	0.16847	0.400683
striated muscle hypertrophy	GO:0014897	14897	0.727837	-0.350497	138.115	0.168455	0.394851
cell migration involved in sprouting angiogenesis	GO:0002042	2042	0.672532	-0.310824	129.982	0.168395	0.392681
regulation of cation channel activity	GO:2001257	2001257	0.684667	-0.278341	110.017	0.168322	0.392527
cardiac muscle cell action potential	GO:0086001	86001	0.720004	-0.312	118.968	0.168201	0.391126
muscle hypertrophy	GO:0014896	14896	0.721378	-0.346001	137.279	0.168181	0.394688
forelimb morphogenesis	GO:0035136	35136	0.797699	-0.369419	130.327	0.168172	0.393252
regulation of epidermis development	GO:0045682	45682	0.793175	-0.447825	178.431	0.16816	0.396955
endocrine hormone secretion	GO:0060986	60986	0.691059	-0.286669	112.322	0.168157	0.39085
positive chemotaxis	GO:0050918	50918	0.810878	-0.475855	192.378	0.168076	0.394422
endothelial cell migration	GO:0043542	43542	0.555945	-0.221873	106.903	0.167621	0.384611
epithelial cell morphogenesis	GO:0003382	3382	0.914667	-0.499675	168.807	0.167578	0.397902
regulation of endothelial cell migration	GO:0010594	10594	0.574409	-0.229679	107.168	0.167523	0.386168
nitric oxide biosynthetic process	GO:0006809	6809	0.670792	-0.281089	114.435	0.167444	0.390012
cell fate determination	GO:0001709	1709	0.855823	-0.499998	190.645	0.167396	0.393486
neuron projection extension	GO:1990138	1990138	0.659629	-0.284749	118.512	0.167326	0.391147
striated muscle cell development	GO:0055002	55002	0.622558	-0.273038	120.805	0.167154	0.390702
regulation of neurotransmitter secretion	GO:0046928	46928	0.72981	-0.335027	128.748	0.167142	0.39275
palate development	GO:0060021	60021	0.634065	-0.270256	116.059	0.16699	0.390902
response to retinoic acid	GO:0032526	32526	0.615122	-0.242374	105.573	0.166946	0.386137
regulation of action potential	GO:0098900	98900	0.818405	-0.437984	162.83	0.166851	0.395443
actin filament-based movement	GO:0030048	30048	0.634473	-0.260011	110.739	0.16673	0.384096
inner ear development	GO:0048839	48839	0.613678	-0.242831	105.866	0.166634	0.386139
regulation of G-protein coupled receptor protein signaling pathway	GO:0008277	8277	0.692737	-0.350786	148.579	0.166605	0.39165
nephron tubule development	GO:0072080	72080	0.707678	-0.340392	136.995	0.166457	0.394143
regulation of peptide secretion	GO:0002791	2791	0.670051	-0.276111	111.59	0.166351	0.388413
negative regulation of embryonic development	GO:0045992	45992	0.822898	-0.432406	157.807	0.166287	0.390609
eye morphogenesis	GO:0048592	48592	0.579148	-0.212141	96.875	0.166239	0.380423
renal tubule development	GO:0061326	61326	0.70185	-0.337009	136.613	0.166237	0.393937
cell chemotaxis	GO:0060326	60326	0.59067	-0.229791	104.049	0.166229	0.384199
regulation of glutamate receptor signaling pathway	GO:1900449	1900449	0.751724	-0.324188	118.969	0.166045	0.392409
physiological muscle hypertrophy	GO:0003298	3298	0.805879	-0.432177	163.685	0.166014	0.39407
physiological cardiac muscle hypertrophy	GO:0003301	3301	0.805879	-0.432177	163.685	0.166014	0.39407
cell growth involved in cardiac muscle cell development	GO:0061049	61049	0.805879	-0.432177	163.685	0.166014	0.39407
cardiac chamber development	GO:0003205	3205	0.583725	-0.237543	109.505	0.165813	0.385235
nephron morphogenesis	GO:0072028	72028	0.707936	-0.345868	140.08	0.165802	0.392597
response to ethanol	GO:0045471	45471	0.615349	-0.25532	112.515	0.165793	0.387478
mesenchymal cell differentiation	GO:0048762	48762	0.579842	-0.258717	123.186	0.165565	0.384758
positive regulation of blood vessel endothelial cell migration	GO:0043536	43536	0.590309	-0.231406	105.011	0.165424	0.383833
calcium ion regulated exocytosis	GO:0017156	17156	0.687659	-0.308025	124.272	0.165333	0.388585
cellular response to vascular endothelial growth factor stimulus	GO:0035924	35924	0.728184	-0.361775	144.378	0.165307	0.390618
nitric oxide metabolic process	GO:0046209	46209	0.656654	-0.275478	114.498	0.165244	0.387914
regulation of ion transmembrane transporter activity	GO:0032412	32412	0.662223	-0.274281	112.351	0.165187	0.388259
subpallium development	GO:0021544	21544	0.753224	-0.310721	111.943	0.165091	0.388499
ear development	GO:0043583	43583	0.596478	-0.218511	96.8521	0.165053	0.380952
mesenchyme development	GO:0060485	60485	0.586403	-0.261935	123.37	0.165014	0.385679
regulation of stem cell proliferation	GO:0072091	72091	0.712492	-0.355478	145.082	0.164942	0.391384
adherens junction organization	GO:0034332	34332	0.663282	-0.3165	135.62	0.164927	0.389735
regulation of cytokine secretion	GO:0050707	50707	0.61294	-0.265854	118.713	0.164714	0.38573
regulation of potassium ion transmembrane transport	GO:1901379	1901379	0.685008	-0.296536	118.992	0.164695	0.387201
regulation of peptide hormone secretion	GO:0090276	90276	0.673815	-0.279233	112.385	0.16468	0.386658
regulation of peptide transport	GO:0090087	90087	0.665617	-0.274325	111.607	0.164673	0.386283
reactive oxygen species biosynthetic process	GO:1903409	1903409	0.64204	-0.269355	114.379	0.164671	0.386111
regulation of morphogenesis of a branching structure	GO:0060688	60688	0.780471	-0.413898	159.884	0.164627	0.392114
mesonephros development	GO:0001823	1823	0.626986	-0.250967	107.313	0.16462	0.381954
membrane depolarization	GO:0051899	51899	0.713415	-0.324073	126.996	0.164562	0.389027
polyol metabolic process	GO:0019751	19751	0.658176	-0.286918	119.758	0.164406	0.390469
ureteric bud morphogenesis	GO:0060675	60675	0.677405	-0.312775	128.956	0.164334	0.387403
regulation of hair follicle development	GO:0051797	51797	0.944242	-0.5	161.025	0.164036	0.397249
neural crest cell differentiation	GO:0014033	14033	0.617751	-0.259672	114.048	0.163885	0.381643
negative regulation of developmental growth	GO:0048640	48640	0.621423	-0.271818	120.422	0.16385	0.384429
cardiac muscle cell contraction	GO:0086003	86003	0.678937	-0.297639	120.633	0.163591	0.38568
regulation of synapse structure or activity	GO:0050803	50803	0.651156	-0.283218	119.484	0.163558	0.385415
regulation of cell migration involved in sprouting angiogenesis	GO:0090049	90049	0.699125	-0.323716	130.252	0.163461	0.385233
positive regulation of ERK1 and ERK2 cascade	GO:0070374	70374	0.599869	-0.234806	104.618	0.163418	0.380667
excitatory postsynaptic potential	GO:0060079	60079	0.666986	-0.296865	123.22	0.163282	0.387717
insulin secretion	GO:0030073	30073	0.683071	-0.290459	116.168	0.16323	0.385206
negative regulation of lipid catabolic process	GO:0050995	50995	0.897026	-0.476312	160.459	0.16311	0.394775
sprouting angiogenesis	GO:0002040	2040	0.607828	-0.265561	119.976	0.163062	0.38365
endodermal cell differentiation	GO:0035987	35987	0.733268	-0.367451	146.584	0.162987	0.388056
regulation of osteoblast differentiation	GO:0045667	45667	0.607645	-0.256483	114.729	0.162956	0.385689
endocrine process	GO:0050886	50886	0.624795	-0.250565	107.491	0.162944	0.383102
response to alkaloid	GO:0043279	43279	0.61314	-0.250562	110.48	0.162841	0.385735
regulation of synapse organization	GO:0050807	50807	0.646759	-0.2791	118.257	0.162838	0.383958
heart morphogenesis	GO:0003007	3007	0.576362	-0.23214	108.109	0.162792	0.380583
response to alcohol	GO:0097305	97305	0.590309	-0.240588	109.918	0.162405	0.382836
regulation of mesenchymal cell proliferation	GO:0010464	10464	0.723716	-0.347261	136.62	0.162346	0.384843
regulation of cell-substrate adhesion	GO:0010810	10810	0.572953	-0.225449	105.158	0.162333	0.378371
regulation of cardiac muscle contraction	GO:0055117	55117	0.644968	-0.285121	122.15	0.162315	0.384664
nephron development	GO:0072006	72006	0.632316	-0.270045	116.257	0.16231	0.383962
positive regulation of fibroblast proliferation	GO:0048146	48146	0.682849	-0.303478	122.889	0.162211	0.385604
regulation of synaptic vesicle exocytosis	GO:2000300	2000300	0.727188	-0.342824	133.479	0.162197	0.386615
actomyosin structure organization	GO:0031032	31032	0.619255	-0.270979	120.261	0.162137	0.386152
regulation of neurotransmitter levels	GO:0001505	1505	0.63879	-0.271744	116.035	0.16207	0.383137
positive regulation of ossification	GO:0045778	45778	0.615807	-0.246639	107.522	0.162001	0.384044
embryonic limb morphogenesis	GO:0030326	30326	0.586765	-0.240472	110.236	0.161938	0.381409
embryonic appendage morphogenesis	GO:0035113	35113	0.586765	-0.240472	110.236	0.161938	0.381409
positive regulation of endothelial cell proliferation	GO:0001938	1938	0.565794	-0.225418	106.59	0.161901	0.377504
reactive nitrogen species metabolic process	GO:2001057	2001057	0.643524	-0.272085	115.534	0.161893	0.384058
calcium-mediated signaling	GO:0019722	19722	0.636506	-0.261563	111.158	0.161806	0.385385
neuron projection guidance	GO:0097485	97485	0.58851	-0.212521	95.4568	0.161553	0.374856
negative regulation of leukocyte activation	GO:0002695	2695	0.598881	-0.229313	102.321	0.161532	0.381416
response to amino acid	GO:0043200	43200	0.642095	-0.271546	115.038	0.161479	0.385478
positive regulation of endothelial cell chemotaxis	GO:2001028	2001028	0.943885	-0.499996	160.813	0.1614	0.386744
synaptic vesicle exocytosis	GO:0016079	16079	0.70336	-0.327173	130.864	0.161394	0.385287
positive regulation of kidney development	GO:0090184	90184	0.761265	-0.364559	136.257	0.161236	0.389012
protein kinase B signaling	GO:0043491	43491	0.608982	-0.279771	128.436	0.161211	0.385908
pyrimidine-containing compound catabolic process	GO:0072529	72529	0.921505	-0.488823	160.962	0.161169	0.391864
skeletal system morphogenesis	GO:0048705	48705	0.565543	-0.235508	112.415	0.161124	0.37938
hormone-mediated signaling pathway	GO:0009755	9755	0.620931	-0.265851	116.767	0.161086	0.386188
cellular response to steroid hormone stimulus	GO:0071383	71383	0.622199	-0.260686	113.693	0.160924	0.384176
regulation of muscle contraction	GO:0006937	6937	0.583101	-0.21962	100.194	0.16088	0.376431
positive regulation of angiogenesis	GO:0045766	45766	0.563158	-0.215571	101.684	0.160817	0.372908
diterpenoid metabolic process	GO:0016101	16101	0.584921	-0.175761	79.244	0.160629	0.364835
feeding behavior	GO:0007631	7631	0.584757	-0.217635	98.8287	0.16062	0.371607
filopodium assembly	GO:0046847	46847	0.74948	-0.394239	158.036	0.160616	0.389685
mesonephric epithelium development	GO:0072163	72163	0.619091	-0.250351	108.612	0.160601	0.376637
mesonephric tubule development	GO:0072164	72164	0.619091	-0.250351	108.612	0.160601	0.376637
negative regulation of neuron projection development	GO:0010977	10977	0.630889	-0.251	106.933	0.160571	0.376283
central nervous system neuron differentiation	GO:0021953	21953	0.58691	-0.216725	97.7559	0.160533	0.374795
regulation of protein kinase B signaling	GO:0051896	51896	0.618456	-0.288164	131.056	0.160404	0.385681
neutral lipid catabolic process	GO:0046461	46461	0.900547	-0.458807	150.643	0.160385	0.392535
acylglycerol catabolic process	GO:0046464	46464	0.900547	-0.458807	150.643	0.160385	0.392535
smoothened signaling pathway	GO:0007224	7224	0.677341	-0.341631	147.327	0.160358	0.39304
leukocyte proliferation	GO:0070661	70661	0.564262	-0.217465	102.74	0.160349	0.38018
osteoblast differentiation	GO:0001649	1649	0.592613	-0.252598	116.082	0.160287	0.383659
positive regulation of hormone secretion	GO:0046887	46887	0.637998	-0.282056	122.045	0.160277	0.380387
positive regulation of leukocyte cell-cell adhesion	GO:1903039	1903039	0.551499	-0.180598	86.2394	0.16011	0.372914
regulation of cell-matrix adhesion	GO:0001952	1952	0.607633	-0.252986	112.698	0.160046	0.378493
response to leukemia inhibitory factor	GO:1990823	1990823	0.697689	-0.351913	147.739	0.160044	0.389744
cellular response to leukemia inhibitory factor	GO:1990830	1990830	0.697689	-0.351913	147.739	0.160044	0.389744
proteoglycan metabolic process	GO:0006029	6029	0.627918	-0.268252	116.327	0.160032	0.385211
regulation of kidney development	GO:0090183	90183	0.737797	-0.379016	151.482	0.159521	0.382983
cell communication involved in cardiac conduction	GO:0086065	86065	0.748863	-0.338504	125.814	0.159495	0.383477
regulation of insulin secretion	GO:0050796	50796	0.68029	-0.284019	113.525	0.159458	0.381111
regulation of muscle system process	GO:0090257	90257	0.587775	-0.224062	101.622	0.159428	0.375131
positive regulation of epithelial cell proliferation	GO:0050679	50679	0.570594	-0.23332	110.037	0.159367	0.377313
peptidyl-tyrosine dephosphorylation	GO:0035335	35335	0.600808	-0.27003	124.487	0.159292	0.381809
cellular response to corticosteroid stimulus	GO:0071384	71384	0.691668	-0.254395	97.8343	0.15914	0.37592
positive regulation of ion transmembrane transporter activity	GO:0032414	32414	0.654377	-0.266159	109.926	0.159137	0.379537
nerve development	GO:0021675	21675	0.705805	-0.311465	121.691	0.159043	0.38108
regulation of exocytosis	GO:0017157	17157	0.61303	-0.242245	105.931	0.159012	0.375422
mesenchymal cell proliferation	GO:0010463	10463	0.679282	-0.320795	133.399	0.159002	0.378429
embryonic organ morphogenesis	GO:0048562	48562	0.585223	-0.252249	117.517	0.158726	0.379035
positive regulation of cytokine secretion	GO:0050715	50715	0.612938	-0.255675	112.865	0.158663	0.379855
acid secretion	GO:0046717	46717	0.631835	-0.259865	111.471	0.158641	0.376148
cellular hormone metabolic process	GO:0034754	34754	0.600465	-0.213681	93.8825	0.158549	0.373853
regulation of regulated secretory pathway	GO:1903305	1903305	0.632119	-0.249735	105.948	0.158408	0.375475
gastrulation	GO:0007369	7369	0.593543	-0.271962	127.785	0.158394	0.379691
regulation of heterotypic cell-cell adhesion	GO:0034114	34114	0.935565	-0.499938	162.496	0.158374	0.38676
positive regulation of epithelial cell migration	GO:0010634	10634	0.581316	-0.246139	115.141	0.158272	0.378182
smooth muscle cell differentiation	GO:0051145	51145	0.630186	-0.286172	126.24	0.15814	0.380659
positive regulation of smooth muscle cell proliferation	GO:0048661	48661	0.6183	-0.282331	127.177	0.158005	0.382543
positive regulation of osteoblast differentiation	GO:0045669	45669	0.612933	-0.250878	110.343	0.157999	0.380206
regulation of smooth muscle cell proliferation	GO:0048660	48660	0.578959	-0.238234	110.935	0.157932	0.37731
axon guidance	GO:0007411	7411	0.580755	-0.20544	93.3159	0.15788	0.369786
regulation of chemotaxis	GO:0050920	50920	0.558004	-0.203829	96.7834	0.157807	0.369903
retinoid metabolic process	GO:0001523	1523	0.579033	-0.174927	79.6448	0.157716	0.361159
lymphocyte proliferation	GO:0046651	46651	0.557873	-0.212385	101.295	0.157706	0.375983
synaptic vesicle cycle	GO:0099504	99504	0.657212	-0.281171	116.851	0.157662	0.378873
terpenoid metabolic process	GO:0006721	6721	0.574788	-0.173252	79.4118	0.157557	0.361351
response to transforming growth factor beta	GO:0071559	71559	0.555808	-0.209698	100.182	0.157521	0.37079
positive regulation of leukocyte proliferation	GO:0070665	70665	0.556874	-0.206438	98.1689	0.157469	0.373776
muscle cell development	GO:0055001	55001	0.595035	-0.256264	117.851	0.157431	0.378685
steroid hormone mediated signaling pathway	GO:0043401	43401	0.633232	-0.2808	122.298	0.157422	0.382474
cardiac muscle tissue development	GO:0048738	48738	0.593028	-0.259156	119.879	0.157347	0.377596
smooth muscle cell proliferation	GO:0048659	48659	0.574701	-0.234148	109.563	0.157307	0.376004
cardiac muscle cell membrane repolarization	GO:0099622	99622	0.717344	-0.2938	110.769	0.157293	0.377634
regulation of membrane depolarization	GO:0003254	3254	0.754417	-0.362124	137.45	0.157291	0.383546
mononuclear cell proliferation	GO:0032943	32943	0.55617	-0.210954	100.86	0.157254	0.375252
thymus development	GO:0048538	48538	0.684395	-0.287068	114.193	0.157248	0.374907
ureteric bud development	GO:0001657	1657	0.605285	-0.239035	105.521	0.157234	0.370853
detection of abiotic stimulus	GO:0009582	9582	0.669132	-0.283977	115.771	0.157094	0.377903
regulation of presynapse assembly	GO:1905606	1905606	0.805841	-0.354336	121.701	0.156895	0.378306
positive regulation of interleukin-6 secretion	GO:2000778	2000778	0.754474	-0.294573	104.57	0.156718	0.379595
cellular response to amino acid stimulus	GO:0071230	71230	0.612328	-0.234166	101.794	0.156561	0.3761
regulation of chemokine (C-X-C motif) ligand 2 production	GO:2000341	2000341	0.99078	-0.46071	131.961	0.156557	0.385186
mesenchymal cell development	GO:0014031	14031	0.599865	-0.229866	101.99	0.156438	0.371341
heterotypic cell-cell adhesion	GO:0034113	34113	0.667291	-0.304353	127.157	0.156176	0.376358
regulation of filopodium assembly	GO:0051489	51489	0.763481	-0.385801	148.324	0.156077	0.38222
central nervous system neuron development	GO:0021954	21954	0.598729	-0.190372	83.5389	0.155903	0.362009
endoderm development	GO:0007492	7492	0.665564	-0.32607	141.155	0.155814	0.378758
positive regulation of lipid biosynthetic process	GO:0046889	46889	0.659911	-0.286951	119.399	0.155763	0.377509
cellular response to transforming growth factor beta stimulus	GO:0071560	71560	0.547914	-0.206064	99.8036	0.155737	0.367995
endoderm formation	GO:0001706	1706	0.70004	-0.347752	144.468	0.15566	0.378215
neuropeptide signaling pathway	GO:0007218	7218	0.612379	-0.201504	86.8376	0.155645	0.359566
stem cell proliferation	GO:0072089	72089	0.639182	-0.279544	120.241	0.155549	0.376097
regulation of leukocyte proliferation	GO:0070663	70663	0.547841	-0.201844	97.5735	0.155431	0.370525
positive regulation of lymphocyte proliferation	GO:0050671	50671	0.556055	-0.20961	100.017	0.155384	0.371419
keratinocyte proliferation	GO:0043616	43616	0.742062	-0.321195	118.86	0.155382	0.37449
positive regulation of MAP kinase activity	GO:0043406	43406	0.566231	-0.232458	110.587	0.155324	0.375655
developmental growth involved in morphogenesis	GO:0060560	60560	0.602498	-0.251413	113.238	0.155289	0.37388
negative regulation of secretion by cell	GO:1903531	1903531	0.601806	-0.227189	100.388	0.155253	0.371058
lysosome localization	GO:0032418	32418	0.627659	-0.260719	112.568	0.15524	0.37427
cellular component assembly involved in morphogenesis	GO:0010927	10927	0.668815	-0.344845	152.724	0.154873	0.378364
positive regulation of mononuclear cell proliferation	GO:0032946	32946	0.551691	-0.206973	99.4548	0.154775	0.37046
negative regulation of cell activation	GO:0050866	50866	0.583356	-0.222431	101.708	0.154703	0.371823
positive regulation of binding	GO:0051099	51099	0.588621	-0.253628	117.744	0.154674	0.375205
retina development in camera-type eye	GO:0060041	60041	0.575596	-0.229677	106.969	0.154621	0.370296
regulation of lymphocyte proliferation	GO:0050670	50670	0.55063	-0.203902	98.1504	0.154616	0.369625
retinoic acid receptor signaling pathway	GO:0048384	48384	0.757552	-0.335145	122.345	0.154549	0.381644
regulation of transmembrane receptor protein serine/threonine kinase signaling pathway	GO:0090092	90092	0.540707	-0.21601	107.067	0.154454	0.368831
T cell proliferation	GO:0042098	42098	0.544915	-0.185157	89.4372	0.15434	0.367259
regulation of heart rate	GO:0002027	2027	0.629831	-0.267191	115.655	0.154269	0.373618
neural nucleus development	GO:0048857	48857	0.64668	-0.240807	98.9299	0.154265	0.370537
reactive oxygen species metabolic process	GO:0072593	72593	0.594058	-0.252433	115.899	0.154249	0.374372
camera-type eye morphogenesis	GO:0048593	48593	0.578407	-0.225628	103.968	0.154232	0.369089
regulation of sprouting angiogenesis	GO:1903670	1903670	0.641532	-0.318414	143.669	0.154208	0.374367
cellular response to cAMP	GO:0071320	71320	0.720903	-0.307411	116.882	0.154189	0.373497
regeneration	GO:0031099	31099	0.632896	-0.303257	136.384	0.154187	0.37581
endothelium development	GO:0003158	3158	0.62201	-0.28544	127.921	0.154186	0.373729
regulation of mononuclear cell proliferation	GO:0032944	32944	0.548061	-0.202311	97.7942	0.154185	0.36898
glycogen metabolic process	GO:0005977	5977	0.616268	-0.236157	102.277	0.154163	0.370734
cellular glucan metabolic process	GO:0006073	6073	0.616268	-0.236157	102.277	0.154163	0.370734
glucan metabolic process	GO:0044042	44042	0.616268	-0.236157	102.277	0.154163	0.370734
muscle fiber development	GO:0048747	48747	0.603841	-0.230758	101.736	0.154106	0.369864
stem cell development	GO:0048864	48864	0.598715	-0.232947	103.818	0.153936	0.368297
synaptic vesicle priming	GO:0016082	16082	1.06578	-0.499999	133.942	0.1538	0.388554
skeletal muscle tissue development	GO:0007519	7519	0.584495	-0.257158	120.946	0.153729	0.370349
regulation of Ras protein signal transduction	GO:0046578	46578	0.627407	-0.292984	131.577	0.153703	0.377072
central nervous system projection neuron axonogenesis	GO:0021952	21952	0.710899	-0.223599	82.9633	0.153699	0.365495
positive regulation of interleukin-6 production	GO:0032755	32755	0.584377	-0.226586	103.414	0.153686	0.370196
negative regulation of growth	GO:0045926	45926	0.572059	-0.243031	115.682	0.153644	0.373105
embryonic skeletal system development	GO:0048706	48706	0.616902	-0.292154	133.764	0.153603	0.374137
positive regulation of filopodium assembly	GO:0051491	51491	0.759735	-0.371608	141.034	0.153513	0.379028
striated muscle cell differentiation	GO:0051146	51146	0.549072	-0.195395	93.8951	0.153442	0.366634
positive regulation of dendrite extension	GO:1903861	1903861	0.945222	-0.45599	138.578	0.153411	0.381423
regulation of smoothened signaling pathway	GO:0008589	8589	0.664895	-0.345132	153.871	0.153303	0.381404
positive regulation of potassium ion transmembrane transporter activity	GO:1901018	1901018	0.740618	-0.315682	116.697	0.153243	0.371608
cellular polysaccharide biosynthetic process	GO:0033692	33692	0.638355	-0.279361	120.329	0.153161	0.376057
positive regulation of cation transmembrane transport	GO:1904064	1904064	0.591607	-0.217088	97.3646	0.153085	0.368507
visual perception	GO:0007601	7601	0.543536	-0.217323	106.919	0.153026	0.367901
presynapse assembly	GO:0099054	99054	0.727441	-0.303815	113.747	0.152926	0.371005
negative regulation of protein secretion	GO:0050709	50709	0.634246	-0.268325	115.185	0.152762	0.372149
positive regulation of synaptic transmission	GO:0050806	50806	0.575208	-0.223225	103.588	0.152734	0.367912
endothelial cell differentiation	GO:0045446	45446	0.63631	-0.284555	123.534	0.152721	0.372995
cellular carbohydrate biosynthetic process	GO:0034637	34637	0.61532	-0.262116	116.02	0.152702	0.373995
positive regulation of fat cell differentiation	GO:0045600	45600	0.5915	-0.198331	88.5073	0.152636	0.365154
regulation of calcium-mediated signaling	GO:0050848	50848	0.656026	-0.290468	122.645	0.152629	0.374438
skeletal muscle organ development	GO:0060538	60538	0.578181	-0.248677	117.515	0.15262	0.367965
positive regulation of chemotaxis	GO:0050921	50921	0.553681	-0.222301	107.943	0.152611	0.363495
hindlimb morphogenesis	GO:0035137	35137	0.759592	-0.325105	117.091	0.152609	0.374009
cardiac muscle cell action potential involved in contraction	GO:0086002	86002	0.682772	-0.290979	116.307	0.152558	0.370264
isoprenoid metabolic process	GO:0006720	6720	0.565038	-0.17883	83.1603	0.152538	0.358705
polysaccharide biosynthetic process	GO:0000271	271	0.615635	-0.265358	117.892	0.152516	0.37541
muscle cell proliferation	GO:0033002	33002	0.563128	-0.22461	106.731	0.152513	0.369032
membrane depolarization during cardiac muscle cell action potential	GO:0086012	86012	0.910523	-0.421527	130.765	0.152498	0.377044
regulation of cytokine production involved in inflammatory response	GO:1900015	1900015	0.71034	-0.338864	136.303	0.152463	0.375937
positive regulation of transporter activity	GO:0032411	32411	0.646789	-0.267179	112.02	0.152445	0.37209
embryonic digestive tract development	GO:0048566	48566	0.77177	-0.364393	133.879	0.152354	0.376953
regulation of striated muscle contraction	GO:0006942	6942	0.607276	-0.270652	123.341	0.152351	0.372277
cellular response to carbohydrate stimulus	GO:0071322	71322	0.628729	-0.279731	123.126	0.15235	0.374539
epithelial cell apoptotic process	GO:1904019	1904019	0.611032	-0.293292	136.443	0.152236	0.370941
digestive tract morphogenesis	GO:0048546	48546	0.74767	-0.373181	145.026	0.152072	0.373767
regulation of ion homeostasis	GO:2000021	2000021	0.589873	-0.237444	108.301	0.152064	0.371176
negative regulation of cellular catabolic process	GO:0031330	31330	0.591504	-0.25455	117.701	0.151989	0.372388
regulation of hair cycle	GO:0042634	42634	0.862691	-0.499817	187.95	0.151783	0.379394
glycogen biosynthetic process	GO:0005978	5978	0.667145	-0.290529	119.599	0.151772	0.37465
glucan biosynthetic process	GO:0009250	9250	0.667145	-0.290529	119.599	0.151772	0.37465
response to dsRNA	GO:0043331	43331	0.613027	-0.272702	122.945	0.151746	0.374233
vascular endothelial growth factor signaling pathway	GO:0038084	38084	0.811278	-0.417348	152.562	0.151739	0.374536
temperature homeostasis	GO:0001659	1659	0.76454	-0.30935	109.655	0.151655	0.370588
organ growth	GO:0035265	35265	0.572718	-0.222309	103.456	0.1516	0.368125
metanephros development	GO:0001656	1656	0.677257	-0.303725	124.048	0.151578	0.373523
cellular response to biotic stimulus	GO:0071216	71216	0.54585	-0.208701	101.598	0.151573	0.368888
triglyceride metabolic process	GO:0006641	6641	0.650876	-0.285908	120.852	0.151565	0.373462
proteoglycan biosynthetic process	GO:0030166	30166	0.616833	-0.250575	109.223	0.151563	0.370674
detection of external stimulus	GO:0009581	9581	0.652349	-0.271584	112.969	0.151529	0.370376
endothelial cell chemotaxis	GO:0035767	35767	0.781237	-0.426489	168.699	0.151494	0.371711
sensory perception of light stimulus	GO:0050953	50953	0.540276	-0.215083	106.357	0.151316	0.365616
negative regulation of cell projection organization	GO:0031345	31345	0.609032	-0.242776	107.178	0.151298	0.365516
regulation of amine transport	GO:0051952	51952	0.615849	-0.196802	84.3737	0.151245	0.35726
positive regulation of transmembrane receptor protein serine/threonine kinase signaling pathway	GO:0090100	90100	0.58153	-0.278193	135.584	0.151227	0.374446
embryonic hindlimb morphogenesis	GO:0035116	35116	0.790912	-0.362433	128.364	0.151225	0.373445
regulation of protein binding	GO:0043393	43393	0.567679	-0.231552	109.829	0.151201	0.369248
polysaccharide metabolic process	GO:0005976	5976	0.585012	-0.225402	102.811	0.151106	0.368217
cyclic nucleotide metabolic process	GO:0009187	9187	0.627204	-0.249348	106.745	0.15101	0.366131
positive regulation of mesenchymal cell proliferation	GO:0002053	2053	0.855019	-0.499986	191.043	0.150979	0.37659
positive regulation of potassium ion transmembrane transport	GO:1901381	1901381	0.646111	-0.223851	91.6987	0.150978	0.362089
regulation of axon extension involved in axon guidance	GO:0048841	48841	0.871747	-0.393195	126.445	0.150977	0.36891
negative regulation of lymphocyte activation	GO:0051250	51250	0.580425	-0.222609	102.518	0.150933	0.367857
polyol biosynthetic process	GO:0046173	46173	0.709443	-0.315497	123.253	0.150841	0.373099
inorganic cation import into cell	GO:0098659	98659	0.963239	-0.499997	155.06	0.150743	0.381219
inorganic ion import into cell	GO:0099587	99587	0.963239	-0.499997	155.06	0.150743	0.381219
formation of primary germ layer	GO:0001704	1704	0.593292	-0.269362	126.236	0.150723	0.369813
cardiac ventricle development	GO:0003231	3231	0.568597	-0.236855	112.624	0.150648	0.367742
cellular polysaccharide metabolic process	GO:0044264	44264	0.589194	-0.226112	102.341	0.150639	0.367172
regulation of fibroblast proliferation	GO:0048145	48145	0.574876	-0.251895	120.197	0.150543	0.369277
protein kinase A signaling	GO:0010737	10737	0.821189	-0.416342	149.081	0.150532	0.374295
regulation of retinoic acid receptor signaling pathway	GO:0048385	48385	0.914686	-0.499991	169.137	0.150463	0.382613
heparan sulfate proteoglycan metabolic process	GO:0030201	30201	0.788925	-0.372073	133.809	0.150407	0.377297
response to organophosphorus	GO:0046683	46683	0.618463	-0.256952	112.643	0.150333	0.367035
regulation of reactive oxygen species metabolic process	GO:2000377	2000377	0.594514	-0.256704	118.452	0.150257	0.371162
positive regulation of cell-cell adhesion	GO:0022409	22409	0.529316	-0.164393	81.6968	0.150217	0.356656
cranial nerve morphogenesis	GO:0021602	21602	0.744016	-0.281559	100.871	0.150081	0.368397
carbohydrate biosynthetic process	GO:0016051	16051	0.573151	-0.227295	106.327	0.149974	0.368704
regulation of morphogenesis of an epithelium	GO:1905330	1905330	0.592599	-0.252935	116.237	0.149921	0.368526
membrane repolarization	GO:0086009	86009	0.680419	-0.270293	106.607	0.149851	0.366411
hair follicle development	GO:0001942	1942	0.628568	-0.297229	133.462	0.149779	0.369559
cellular response to lipopolysaccharide	GO:0071222	71222	0.560356	-0.22284	106.485	0.149776	0.368313
pyrimidine nucleoside metabolic process	GO:0006213	6213	0.748651	-0.399134	161.662	0.149732	0.374887
acute inflammatory response	GO:0002526	2526	0.573654	-0.229173	107.417	0.149701	0.364951
adult behavior	GO:0030534	30534	0.563935	-0.172059	80.3279	0.149667	0.351778
glutamate secretion	GO:0014047	14047	0.726712	-0.323735	123.583	0.149607	0.370189
multi-multicellular organism process	GO:0044706	44706	0.556089	-0.196949	93.2529	0.149591	0.360427
response to purine-containing compound	GO:0014074	14074	0.609387	-0.244258	107.785	0.149571	0.36556
animal organ regeneration	GO:0031100	31100	0.613121	-0.287344	132.204	0.149535	0.373864
negative regulation of stress fiber assembly	GO:0051497	51497	0.877142	-0.466048	160.873	0.149483	0.373152
positive regulation of potassium ion transport	GO:0043268	43268	0.619093	-0.227246	97.3821	0.149478	0.361804
positive regulation of cell growth	GO:0030307	30307	0.583498	-0.244375	113.53	0.149447	0.368344
negative regulation of G-protein coupled receptor protein signaling pathway	GO:0045744	45744	0.840369	-0.499988	198.604	0.149356	0.378009
chemokine (C-X-C motif) ligand 2 production	GO:0072567	72567	0.913444	-0.412283	126.312	0.149311	0.37513
mucopolysaccharide metabolic process	GO:1903510	1903510	0.623861	-0.271011	119.097	0.149279	0.37101
cellular response to glucose stimulus	GO:0071333	71333	0.628815	-0.287862	127.927	0.149086	0.371359
neural crest cell development	GO:0014032	14032	0.592042	-0.227836	102.477	0.149032	0.361225
cellular response to glucocorticoid stimulus	GO:0071385	71385	0.679579	-0.238987	93.1171	0.148928	0.361249
negative regulation of synaptic transmission	GO:0050805	50805	0.651858	-0.277759	116.215	0.148902	0.366708
skin epidermis development	GO:0098773	98773	0.612333	-0.271423	122.013	0.14884	0.366731
response to corticosteroid	GO:0031960	31960	0.59195	-0.208164	92.8594	0.148785	0.362311
anatomical structure arrangement	GO:0048532	48532	0.852233	-0.38788	127.164	0.148681	0.372645
sodium ion transport	GO:0006814	6814	0.613672	-0.228823	99.1624	0.148677	0.362822
fertilization	GO:0009566	9566	0.615233	-0.260521	115.374	0.148669	0.369047
cell fate commitment	GO:0045165	45165	0.543323	-0.212597	104.318	0.148613	0.359793
negative regulation of catabolic process	GO:0009895	9895	0.588187	-0.246426	113.559	0.148587	0.3674
regulation of synaptic vesicle transport	GO:1902803	1902803	0.647157	-0.272463	114.472	0.148558	0.367133
cardiac chamber morphogenesis	GO:0003206	3206	0.546073	-0.196619	94.9895	0.148524	0.356216
monocarboxylic acid transport	GO:0015718	15718	0.602922	-0.268587	122.961	0.148484	0.36683
fibroblast proliferation	GO:0048144	48144	0.568515	-0.241531	115.439	0.148451	0.365698
regulation of hydrogen peroxide-induced cell death	GO:1903205	1903205	0.878781	-0.499989	182.146	0.148449	0.376164
B cell activation	GO:0042113	42113	0.540124	-0.215385	106.958	0.148406	0.365794
contractile actin filament bundle assembly	GO:0030038	30038	0.605631	-0.252205	112.767	0.1484	0.367678
stress fiber assembly	GO:0043149	43149	0.605631	-0.252205	112.767	0.1484	0.367678
regulation of stress fiber assembly	GO:0051492	51492	0.627744	-0.274086	120.008	0.148397	0.368091
regulation of potassium ion transmembrane transporter activity	GO:1901016	1901016	0.682066	-0.283039	112.726	0.148369	0.365698
negative regulation of secretion	GO:0051048	51048	0.583872	-0.216195	98.1524	0.148229	0.36083
artery development	GO:0060840	60840	0.567098	-0.22531	106.201	0.14816	0.361619
embryonic forelimb morphogenesis	GO:0035115	35115	0.79093	-0.402466	149.848	0.148069	0.368861
actin filament bundle assembly	GO:0051017	51017	0.573581	-0.212889	98.3144	0.147939	0.362457
calcium ion import	GO:0070509	70509	0.569511	-0.202042	93.6066	0.147874	0.360356
sensory perception of pain	GO:0019233	19233	0.625991	-0.222159	94.0809	0.147873	0.358839
cellular response to drug	GO:0035690	35690	0.70417	-0.316797	125.41	0.147704	0.370554
cytokine production involved in inflammatory response	GO:0002534	2534	0.682172	-0.316034	130.739	0.147637	0.368427
positive regulation of cell-matrix adhesion	GO:0001954	1954	0.652034	-0.312436	136.37	0.147597	0.36589
corticosteroid receptor signaling pathway	GO:0031958	31958	0.938995	-0.5	162.472	0.147539	0.381038
hair follicle maturation	GO:0048820	48820	0.917402	-0.499999	168.287	0.147524	0.378355
cellular response to monosaccharide stimulus	GO:0071326	71326	0.619922	-0.279758	125.43	0.147355	0.368719
cellular response to hexose stimulus	GO:0071331	71331	0.619922	-0.279758	125.43	0.147355	0.368719
memory	GO:0007613	7613	0.589954	-0.223349	100.834	0.147282	0.361487
muscle cell migration	GO:0014812	14812	0.598174	-0.222318	98.5432	0.147208	0.361612
neuron migration	GO:0001764	1764	0.555135	-0.209829	100.354	0.147193	0.354422
salivary gland morphogenesis	GO:0007435	7435	0.622733	-0.216833	91.8302	0.147103	0.354788
regulation of peroxisome proliferator activated receptor signaling pathway	GO:0035358	35358	0.839103	-0.340876	110.196	0.147099	0.370313
molting cycle process	GO:0022404	22404	0.611154	-0.280649	127.976	0.147056	0.365312
hair cycle process	GO:0022405	22405	0.611154	-0.280649	127.976	0.147056	0.365312
T cell differentiation in thymus	GO:0033077	33077	0.586994	-0.214132	96.633	0.147055	0.359469
thymocyte aggregation	GO:0071594	71594	0.586994	-0.214132	96.633	0.147055	0.359469
positive regulation of ion transmembrane transport	GO:0034767	34767	0.575442	-0.209243	96.3178	0.147013	0.35986
positive regulation of chemokine secretion	GO:0090197	90197	0.93887	-0.432721	129.96	0.146933	0.371399
semaphorin-plexin signaling pathway	GO:0071526	71526	0.860446	-0.492343	183.486	0.146916	0.374171
regulation of epithelial cell migration	GO:0010632	10632	0.530104	-0.209032	105.246	0.146828	0.361139
positive regulation of smooth muscle cell migration	GO:0014911	14911	0.702823	-0.339818	138.047	0.146812	0.37112
calcium ion transport into cytosol	GO:0060402	60402	0.589283	-0.223198	100.774	0.146771	0.362139
microglial cell activation	GO:0001774	1774	0.870904	-0.469107	165.294	0.146759	0.376143
neuron projection regeneration	GO:0031102	31102	0.817285	-0.47611	189.98	0.146657	0.368672
cellular extravasation	GO:0045123	45123	0.631773	-0.239249	100.893	0.146523	0.363266
positive regulation of immune effector process	GO:0002699	2699	0.550167	-0.190874	91.3876	0.146508	0.361032
cardiac septum development	GO:0003279	3279	0.544745	-0.193631	93.575	0.146474	0.357039
amine transport	GO:0015837	15837	0.595111	-0.189508	84.0482	0.146466	0.350208
positive regulation of lymphocyte activation	GO:0051251	51251	0.513556	-0.161473	82.6723	0.146446	0.35349
fibroblast apoptotic process	GO:0044346	44346	0.916045	-0.499998	168.945	0.14641	0.377931
actin filament bundle organization	GO:0061572	61572	0.570593	-0.212099	98.4716	0.146386	0.360351
chemokine production	GO:0032602	32602	0.593527	-0.217727	96.8806	0.146286	0.359824
lymphocyte mediated immunity	GO:0002449	2449	0.559234	-0.235293	114.261	0.146281	0.365808
neuron-neuron synaptic transmission	GO:0007270	7270	0.577748	-0.224111	103.408	0.146216	0.361422
tumor necrosis factor superfamily cytokine production	GO:0071706	71706	0.580816	-0.26439	126.571	0.146215	0.36647
regulation of smooth muscle cell migration	GO:0014910	14910	0.617114	-0.251579	109.84	0.146129	0.363643
negative regulation of DNA metabolic process	GO:0051053	51053	0.534772	-0.215863	108.17	0.146114	0.364786
negative regulation of ERK1 and ERK2 cascade	GO:0070373	70373	0.655912	-0.325005	143.541	0.146084	0.367819
positive regulation of peptidyl-tyrosine phosphorylation	GO:0050731	50731	0.550501	-0.210193	101.485	0.146044	0.356062
carbohydrate homeostasis	GO:0033500	33500	0.564283	-0.224666	106.776	0.14602	0.361924
glucose homeostasis	GO:0042593	42593	0.564283	-0.224666	106.776	0.14602	0.361924
lung morphogenesis	GO:0060425	60425	0.69281	-0.303611	120.645	0.1459	0.364666
regulation of cellular response to growth factor stimulus	GO:0090287	90287	0.533222	-0.20053	99.7702	0.145895	0.355887
peroxisome proliferator activated receptor signaling pathway	GO:0035357	35357	0.744699	-0.288664	104.373	0.145867	0.365192
regulation of dendrite development	GO:0050773	50773	0.575288	-0.243516	114.997	0.145852	0.363473
regulation of N-methyl-D-aspartate selective glutamate receptor activity	GO:2000310	2000310	0.71323	-0.264841	99.4117	0.145728	0.363566
heterophilic cell-cell adhesion via plasma membrane cell adhesion molecules	GO:0007157	7157	0.877188	-0.499998	182.44	0.145618	0.375007
phenol-containing compound metabolic process	GO:0018958	18958	0.571686	-0.213914	99.2873	0.145608	0.35363
cellular response to molecule of bacterial origin	GO:0071219	71219	0.544901	-0.210929	103.092	0.145554	0.361538
regulation of blood pressure	GO:0008217	8217	0.542871	-0.185274	89.6227	0.145456	0.35452
regulation of cardiac muscle cell membrane repolarization	GO:0099623	99623	0.752006	-0.330204	121.108	0.14543	0.363382
positive regulation of developmental growth	GO:0048639	48639	0.587478	-0.243154	111.834	0.145397	0.361789
digestive tract development	GO:0048565	48565	0.610942	-0.263265	117.613	0.145395	0.363771
negative regulation of neuron differentiation	GO:0045665	45665	0.57095	-0.220425	102.869	0.145331	0.355948
amino acid transport	GO:0006865	6865	0.599137	-0.223296	99.0868	0.145095	0.355193
actin cytoskeleton reorganization	GO:0031532	31532	0.558666	-0.203921	96.2843	0.145088	0.360752
regulation of calcium ion import	GO:0090279	90279	0.59286	-0.220602	98.8175	0.14505	0.361299
molting cycle	GO:0042303	42303	0.576563	-0.252776	120.058	0.145048	0.362357
hair cycle	GO:0042633	42633	0.576563	-0.252776	120.058	0.145048	0.362357
cell death in response to hydrogen peroxide	GO:0036474	36474	0.851714	-0.499999	193.242	0.145039	0.371235
glycerolipid catabolic process	GO:0046503	46503	0.702597	-0.324309	129.69	0.14495	0.365618
nephron epithelium development	GO:0072009	72009	0.624519	-0.274029	120.372	0.144823	0.362343
regulation of peptidyl-tyrosine phosphorylation	GO:0050730	50730	0.546286	-0.207196	100.684	0.144749	0.35608
regulation of synaptic plasticity	GO:0048167	48167	0.562426	-0.209258	98.5636	0.144689	0.357706
positive regulation of T cell activation	GO:0050870	50870	0.524838	-0.153944	77.4392	0.14465	0.348857
regulation of macrophage activation	GO:0043030	43030	0.731884	-0.370483	148.57	0.144561	0.371225
regulation of actin filament bundle assembly	GO:0032231	32231	0.594433	-0.251405	114.973	0.144521	0.361664
positive regulation of regulated secretory pathway	GO:1903307	1903307	0.611082	-0.249196	110.163	0.144456	0.358848
positive regulation of cell-substrate adhesion	GO:0010811	10811	0.561962	-0.227419	108.7	0.144366	0.355087
smooth muscle contraction	GO:0006939	6939	0.543364	-0.18377	88.8139	0.144361	0.352019
female pregnancy	GO:0007565	7565	0.543868	-0.188307	91.0362	0.144345	0.353284
positive regulation of transmembrane transport	GO:0034764	34764	0.568431	-0.208586	97.2967	0.144225	0.356318
negative regulation of inflammatory response	GO:0050728	50728	0.604223	-0.266591	121.683	0.144216	0.362324
cytosolic calcium ion transport	GO:0060401	60401	0.575761	-0.215684	99.4319	0.143903	0.358232
regulation of tumor necrosis factor superfamily cytokine production	GO:1903555	1903555	0.583095	-0.269223	129.101	0.143875	0.363617
tumor necrosis factor production	GO:0032640	32640	0.572182	-0.256252	123.757	0.143867	0.362421
sequestering of calcium ion	GO:0051208	51208	0.575835	-0.21168	97.364	0.143867	0.357265
response to hydrogen peroxide	GO:0042542	42542	0.567806	-0.229273	108.585	0.143815	0.360012
dicarboxylic acid transport	GO:0006835	6835	0.632549	-0.242992	102.525	0.143798	0.358087
cell death in response to oxidative stress	GO:0036473	36473	0.643921	-0.305225	134.367	0.143712	0.363527
morphogenesis of a polarized epithelium	GO:0001738	1738	0.599964	-0.254737	115.729	0.143707	0.362185
positive regulation of cytokine production involved in inflammatory response	GO:1900017	1900017	0.911191	-0.5	170.197	0.143581	0.374893
response to cAMP	GO:0051591	51591	0.603376	-0.239303	106.504	0.143531	0.357538
regulation of lipid biosynthetic process	GO:0046890	46890	0.570616	-0.237434	112.468	0.143512	0.361586
axon extension	GO:0048675	48675	0.604892	-0.254116	114.281	0.143508	0.360178
response to exogenous dsRNA	GO:0043330	43330	0.658098	-0.285381	119.194	0.143425	0.361895
calcium ion transmembrane import into cytosol	GO:0097553	97553	0.582142	-0.214007	97.3886	0.143416	0.35674
calcium ion import into cytosol	GO:1902656	1902656	0.582142	-0.214007	97.3886	0.143416	0.35674
positive regulation of acute inflammatory response	GO:0002675	2675	0.770152	-0.336448	120.631	0.143375	0.360608
synaptic vesicle localization	GO:0097479	97479	0.623442	-0.267675	117.326	0.143346	0.361706
cAMP metabolic process	GO:0046058	46058	0.623676	-0.248275	106.89	0.143317	0.358197
animal organ formation	GO:0048645	48645	0.653999	-0.307735	132.455	0.143274	0.367031
bone development	GO:0060348	60348	0.518087	-0.188667	96.0736	0.14325	0.353928
regulation of muscle cell differentiation	GO:0051147	51147	0.521821	-0.198216	100.812	0.14317	0.35427
neural crest cell migration	GO:0001755	1755	0.622569	-0.245972	105.803	0.143141	0.353652
epithelial tube branching involved in lung morphogenesis	GO:0060441	60441	0.871132	-0.499512	184.361	0.143079	0.367448
cellular response to reactive oxygen species	GO:0034614	34614	0.554485	-0.21511	103.438	0.142951	0.357014
anterior/posterior pattern specification	GO:0009952	9952	0.535423	-0.215699	107.806	0.142865	0.355287
single fertilization	GO:0007338	7338	0.610931	-0.258982	115.568	0.142835	0.360723
regulation of T cell proliferation	GO:0042129	42129	0.542626	-0.178488	86.5066	0.142737	0.351375
negative regulation of protein transport	GO:0051224	51224	0.578746	-0.238077	111.005	0.142657	0.358897
lymphocyte migration	GO:0072676	72676	0.636852	-0.262063	111.267	0.142597	0.359526
reflex	GO:0060004	60004	0.789598	-0.307888	104.844	0.142578	0.360118
negative regulation of defense response	GO:0031348	31348	0.57244	-0.234797	110.801	0.142563	0.358116
cellular response to hydrogen peroxide	GO:0070301	70301	0.578093	-0.232247	108.012	0.142536	0.35664
interleukin-6 production	GO:0032635	32635	0.541348	-0.207181	101.61	0.142417	0.354973
regulation of calcium ion transmembrane transport	GO:1903169	1903169	0.58674	-0.228281	103.881	0.142414	0.356518
production of molecular mediator involved in inflammatory response	GO:0002532	2532	0.60893	-0.258602	116.035	0.142412	0.3595
outflow tract morphogenesis	GO:0003151	3151	0.544817	-0.18646	89.8222	0.142379	0.347818
release of sequestered calcium ion into cytosol	GO:0051209	51209	0.576085	-0.215416	99.2673	0.14231	0.355833
negative regulation of sequestering of calcium ion	GO:0051283	51283	0.576085	-0.215416	99.2673	0.14231	0.355833
pyrimidine-containing compound metabolic process	GO:0072527	72527	0.603649	-0.250459	112.392	0.142253	0.358799
positive regulation of homeostatic process	GO:0032846	32846	0.557432	-0.225732	108.968	0.142213	0.358755
chondrocyte development	GO:0002063	2063	0.673562	-0.265663	105.691	0.142156	0.356052
artery morphogenesis	GO:0048844	48844	0.547917	-0.231167	114.142	0.142136	0.353373
negative regulation of response to reactive oxygen species	GO:1901032	1901032	0.924091	-0.5	166.961	0.142125	0.372546
negative regulation of hydrogen peroxide-induced cell death	GO:1903206	1903206	0.924091	-0.5	166.961	0.142125	0.372546
sequestering of metal ion	GO:0051238	51238	0.5601	-0.198354	93.4707	0.14211	0.353092
type 2 immune response	GO:0042092	42092	0.735735	-0.242435	87.334	0.142078	0.35328
odontogenesis	GO:0042476	42476	0.524174	-0.209862	107.114	0.142038	0.350604
response to mechanical stimulus	GO:0009612	9612	0.550758	-0.210051	101.166	0.14202	0.355626
chromatin remodeling at centromere	GO:0031055	31055	0.86925	-0.499997	185.522	0.142006	0.374615
negative regulation of cell adhesion	GO:0007162	7162	0.53563	-0.195061	96.2621	0.141945	0.352391
regulation of epithelial cell differentiation	GO:0030856	30856	0.606042	-0.284993	132.138	0.141915	0.359823
positive regulation of B cell proliferation	GO:0030890	30890	0.648155	-0.270393	113.406	0.141891	0.358696
glucocorticoid receptor signaling pathway	GO:0042921	42921	0.93644	-0.499995	162.879	0.141854	0.372995
dendrite development	GO:0016358	16358	0.569028	-0.231832	109.711	0.141789	0.35704
regulation of response to biotic stimulus	GO:0002831	2831	0.5279	-0.188031	93.7145	0.141784	0.354376
positive regulation of chemokine production	GO:0032722	32722	0.644265	-0.214106	87.4656	0.141751	0.349603
T cell migration	GO:0072678	72678	0.656115	-0.261462	107.013	0.141649	0.358045
regulation of calcium ion transport	GO:0051924	51924	0.568954	-0.213402	99.5857	0.141558	0.354731
bone morphogenesis	GO:0060349	60349	0.534072	-0.200099	99.0423	0.141452	0.353062
cellular response to calcium ion	GO:0071277	71277	0.636405	-0.258916	109.924	0.141446	0.358057
smooth muscle cell migration	GO:0014909	14909	0.600619	-0.232371	103.144	0.141395	0.3558
myeloid leukocyte migration	GO:0097529	97529	0.550669	-0.189655	90.8212	0.141394	0.349122
sex differentiation	GO:0007548	7548	0.531788	-0.203806	101.741	0.141349	0.354471
negative regulation of establishment of protein localization	GO:1904950	1904950	0.577973	-0.239402	111.968	0.141327	0.35722
response to amine	GO:0014075	14075	0.664926	-0.276826	113.529	0.141324	0.355584
male sex differentiation	GO:0046661	46661	0.555419	-0.218933	105.299	0.141316	0.355228
glycosaminoglycan metabolic process	GO:0030203	30203	0.577081	-0.232145	107.935	0.141288	0.356938
actin filament depolymerization	GO:0030042	30042	0.616978	-0.24831	108.332	0.14127	0.357272
positive regulation of vascular endothelial growth factor production	GO:0010575	10575	0.765098	-0.291012	101.435	0.141254	0.356041
digestive system development	GO:0055123	55123	0.586893	-0.23796	108.903	0.14124	0.357017
negative regulation of epithelial cell proliferation	GO:0050680	50680	0.555767	-0.204225	97.2213	0.141238	0.350521
cellular lipid catabolic process	GO:0044242	44242	0.56559	-0.239374	114.954	0.141152	0.356643
central nervous system neuron axonogenesis	GO:0021955	21955	0.659634	-0.221974	88.8178	0.14109	0.350932
embryonic skeletal system morphogenesis	GO:0048704	48704	0.636856	-0.338355	159.742	0.141057	0.359343
chemokine secretion	GO:0090195	90195	0.905133	-0.419034	130.651	0.141035	0.36336
positive regulation of tumor necrosis factor superfamily cytokine production	GO:1903557	1903557	0.620399	-0.311217	145.875	0.14101	0.360803
negative regulation of small GTPase mediated signal transduction	GO:0051058	51058	0.616438	-0.282533	127.88	0.141006	0.356841
regulation of sequestering of calcium ion	GO:0051282	51282	0.57222	-0.21055	97.4971	0.140961	0.353564
vesicle-mediated transport in synapse	GO:0099003	99003	0.598198	-0.242019	108.888	0.140917	0.356898
respiratory tube development	GO:0030323	30323	0.567678	-0.205504	95.4549	0.140909	0.349602
integrin-mediated signaling pathway	GO:0007229	7229	0.587693	-0.237063	108.318	0.140876	0.356834
positive regulation of cellular carbohydrate metabolic process	GO:0010676	10676	0.734644	-0.360331	141.561	0.14083	0.366024
regulation of cardiac muscle hypertrophy	GO:0010611	10611	0.648108	-0.30102	131.113	0.140813	0.360339
negative regulation of ossification	GO:0030279	30279	0.594017	-0.259053	119.815	0.140779	0.357762
salivary gland development	GO:0007431	7431	0.597298	-0.191989	84.5182	0.140764	0.343562
organic hydroxy compound transport	GO:0015850	15850	0.577758	-0.213145	97.812	0.140761	0.351519
regulation of tumor necrosis factor production	GO:0032680	32680	0.56888	-0.256906	125.152	0.140654	0.3582
response to temperature stimulus	GO:0009266	9266	0.541985	-0.207905	102.215	0.140571	0.355134
muscle adaptation	GO:0043500	43500	0.598927	-0.230065	102.64	0.140551	0.35054
kidney epithelium development	GO:0072073	72073	0.572673	-0.222163	103.324	0.140524	0.350772
regulation of chemokine secretion	GO:0090196	90196	0.919416	-0.435028	134.747	0.140477	0.363442
negative regulation of hormone secretion	GO:0046888	46888	0.628171	-0.182472	76.8465	0.140405	0.343951
regulation of myeloid cell differentiation	GO:0045637	45637	0.537227	-0.204721	101.255	0.140363	0.353802
negative regulation of mononuclear cell proliferation	GO:0032945	32945	0.607758	-0.237441	104.913	0.140322	0.356732
negative regulation of lymphocyte proliferation	GO:0050672	50672	0.607758	-0.237441	104.913	0.140322	0.356732
protein localization to synapse	GO:0035418	35418	0.664248	-0.289685	119.777	0.14031	0.358816
positive regulation of NF-kappaB transcription factor activity	GO:0051092	51092	0.539315	-0.221262	110.321	0.140292	0.357572
regulation of animal organ formation	GO:0003156	3156	0.715159	-0.354821	143.64	0.140248	0.362758
development of primary female sexual characteristics	GO:0046545	46545	0.541852	-0.188727	91.4409	0.140184	0.351647
negative regulation of axon extension	GO:0030517	30517	0.686475	-0.304324	122.783	0.140142	0.353235
male genitalia development	GO:0030539	30539	0.94435	-0.499998	160.609	0.140062	0.369531
negative regulation of ion transport	GO:0043271	43271	0.555843	-0.212996	101.923	0.140044	0.35064
negative regulation of leukocyte proliferation	GO:0070664	70664	0.597579	-0.230969	103.545	0.140033	0.355783
ovulation cycle	GO:0042698	42698	0.553799	-0.196236	93.3963	0.139996	0.351523
muscle filament sliding	GO:0030049	30049	0.629572	-0.227465	95.6815	0.139993	0.34757
actin-myosin filament sliding	GO:0033275	33275	0.629572	-0.227465	95.6815	0.139993	0.34757
glomerulus development	GO:0032835	32835	0.625105	-0.228984	96.9317	0.139939	0.34888
macrophage activation	GO:0042116	42116	0.657413	-0.304801	130.322	0.139909	0.365114
aminoglycan metabolic process	GO:0006022	6022	0.569214	-0.227367	106.985	0.139825	0.354638
primary alcohol metabolic process	GO:0034308	34308	0.575777	-0.155725	71.7784	0.139794	0.340847
regulation of endothelial cell chemotaxis	GO:2001026	2001026	0.814244	-0.442821	167.532	0.139767	0.357348
positive regulation of calcineurin-NFAT signaling cascade	GO:0070886	70886	1.05764	-0.499992	134.678	0.13976	0.368292
regulation of protein complex disassembly	GO:0043244	43244	0.596323	-0.251751	114.853	0.139709	0.355243
positive regulation of cell junction assembly	GO:1901890	1901890	0.688659	-0.315759	128.494	0.139693	0.35412
lung development	GO:0030324	30324	0.564484	-0.201384	93.9366	0.139633	0.347105
response to fungus	GO:0009620	9620	0.81386	-0.499897	211.896	0.139627	0.365649
regulation of blood vessel endothelial cell migration	GO:0043535	43535	0.521577	-0.191293	96.9952	0.139597	0.349897
placenta blood vessel development	GO:0060674	60674	0.693178	-0.319724	129.618	0.139562	0.35785
negative regulation of homeostatic process	GO:0032845	32845	0.531017	-0.191053	94.9261	0.139551	0.349689
regulation of reactive oxygen species biosynthetic process	GO:1903426	1903426	0.597128	-0.248544	113.243	0.139527	0.356133
response to ammonium ion	GO:0060359	60359	0.571064	-0.204076	94.7886	0.139525	0.35012
sympathetic nervous system development	GO:0048485	48485	0.856533	-0.476302	174.008	0.139473	0.359368
positive regulation of protein localization to plasma membrane	GO:1903078	1903078	0.695869	-0.352572	148.267	0.139469	0.362993
dopamine secretion	GO:0014046	14046	0.745077	-0.323476	119.223	0.139468	0.358681
regulation of dopamine secretion	GO:0014059	14059	0.745077	-0.323476	119.223	0.139468	0.358681
response to glucocorticoid	GO:0051384	51384	0.577474	-0.194913	88.9178	0.13945	0.348262
regulation of T cell differentiation	GO:0045580	45580	0.520247	-0.165539	83.5884	0.139393	0.347995
positive regulation of biomineral tissue development	GO:0070169	70169	0.669367	-0.307939	128.756	0.139386	0.359009
regulation of nitric oxide biosynthetic process	GO:0045428	45428	0.644675	-0.286067	123.529	0.139352	0.359385
detection of visible light	GO:0009584	9584	0.650718	-0.269588	112.509	0.139344	0.353893
positive regulation of epithelial cell differentiation	GO:0030858	30858	0.694858	-0.335981	138.045	0.139327	0.360574
negative regulation of actin filament bundle assembly	GO:0032232	32232	0.782768	-0.394369	147.335	0.139298	0.358884
membrane repolarization during action potential	GO:0086011	86011	0.670193	-0.280999	113.77	0.139297	0.353261
morphogenesis of embryonic epithelium	GO:0016331	16331	0.532293	-0.197534	97.8884	0.139191	0.347531
vesicle fusion	GO:0006906	6906	0.660184	-0.30986	132.69	0.139186	0.359572
negative regulation of endothelial cell proliferation	GO:0001937	1937	0.652704	-0.298332	127.571	0.139054	0.35471
stem cell differentiation	GO:0048863	48863	0.550526	-0.224049	109.459	0.139051	0.354695
positive regulation of hemopoiesis	GO:1903708	1903708	0.510269	-0.159395	81.9642	0.139034	0.344262
response to calcium ion	GO:0051592	51592	0.591002	-0.233307	106.043	0.139016	0.353352
locomotory behavior	GO:0007626	7626	0.571439	-0.196769	90.7058	0.138964	0.345116
positive regulation of cytosolic calcium ion concentration	GO:0007204	7204	0.54889	-0.207563	100.426	0.138911	0.350267
positive regulation of cell morphogenesis involved in differentiation	GO:0010770	10770	0.587772	-0.239207	109.747	0.138871	0.352582
positive regulation of lipid metabolic process	GO:0045834	45834	0.563536	-0.225259	107.007	0.138833	0.351967
regulation of cell maturation	GO:1903429	1903429	0.901696	-0.49999	173.513	0.138814	0.366119
regulation of acute inflammatory response	GO:0002673	2673	0.600296	-0.256882	117.045	0.138787	0.352034
cellular response to alkaloid	GO:0071312	71312	0.682191	-0.27861	110.947	0.138783	0.356645
response to reactive oxygen species	GO:0000302	302	0.535057	-0.202843	100.591	0.13877	0.352232
synaptic transmission, glutamatergic	GO:0035249	35249	0.581361	-0.220738	100.893	0.138658	0.349906
vascular process in circulatory system	GO:0003018	3018	0.542232	-0.181452	87.8853	0.138634	0.344159
cellular glucose homeostasis	GO:0001678	1678	0.578385	-0.239338	112.003	0.138604	0.35341
integrin activation	GO:0033622	33622	0.868493	-0.498421	184.769	0.138509	0.36301
negative regulation of receptor activity	GO:2000272	2000272	0.662252	-0.245225	98.5306	0.138494	0.351262
negative regulation of cytoskeleton organization	GO:0051494	51494	0.590327	-0.252171	116.425	0.138491	0.354708
leukocyte chemotaxis	GO:0030595	30595	0.543108	-0.190763	92.6728	0.138473	0.34579
regulation of T cell differentiation in thymus	GO:0033081	33081	0.831245	-0.4092	142.945	0.138401	0.35847
regulation of thymocyte aggregation	GO:2000398	2000398	0.831245	-0.4092	142.945	0.138401	0.35847
cardiac muscle tissue growth	GO:0055017	55017	0.596274	-0.259532	119.341	0.138386	0.353879
phosphatidylinositol-mediated signaling	GO:0048015	48015	0.547317	-0.221304	108.662	0.138313	0.348719
regulation of calcineurin-NFAT signaling cascade	GO:0070884	70884	0.841902	-0.40892	140.143	0.138263	0.360442
photoreceptor cell development	GO:0042461	42461	0.632647	-0.249073	105.78	0.138219	0.351561
triglyceride biosynthetic process	GO:0019432	19432	0.733838	-0.357566	140.116	0.138213	0.359477
myotube differentiation	GO:0014902	14902	0.543192	-0.193734	94.0295	0.138171	0.346155
microtubule-based movement	GO:0007018	7018	0.568786	-0.237535	113.268	0.138126	0.355772
multicellular organismal water homeostasis	GO:0050891	50891	0.702988	-0.392968	175.938	0.138049	0.357342
establishment of planar polarity	GO:0001736	1736	0.58499	-0.246655	114.693	0.138046	0.354205
establishment of tissue polarity	GO:0007164	7164	0.58499	-0.246655	114.693	0.138046	0.354205
secondary metabolic process	GO:0019748	19748	0.607176	-0.266184	120.574	0.138029	0.352197
regulation of cell adhesion mediated by integrin	GO:0033628	33628	0.653022	-0.33027	147.621	0.138014	0.353057
sodium ion transmembrane transport	GO:0035725	35725	0.627652	-0.236462	100.478	0.138009	0.350747
positive regulation of protein localization to cell periphery	GO:1904377	1904377	0.681559	-0.339336	144.29	0.137905	0.360505
female gonad development	GO:0008585	8585	0.540195	-0.191405	93.1268	0.137884	0.349173
regulation of lipid catabolic process	GO:0050994	50994	0.593405	-0.253992	116.498	0.137726	0.354236
dendritic spine development	GO:0060996	60996	0.604211	-0.253125	113.674	0.137698	0.353778
organic hydroxy compound biosynthetic process	GO:1901617	1901617	0.564574	-0.221485	104.949	0.137688	0.351794
positive regulation of steroid biosynthetic process	GO:0010893	10893	0.929852	-0.473943	150.96	0.137657	0.361651
collagen fibril organization	GO:0030199	30199	0.574398	-0.252797	121.075	0.137605	0.349019
regulation of catecholamine secretion	GO:0050433	50433	0.648359	-0.169865	70.0741	0.1376	0.332539
regulation of muscle cell apoptotic process	GO:0010660	10660	0.571188	-0.22502	105.341	0.137575	0.350469
regulation of protein localization to cell periphery	GO:1904375	1904375	0.6173	-0.27555	123.21	0.137546	0.358583
granulocyte migration	GO:0097530	97530	0.580075	-0.220502	101.222	0.137542	0.34714
female sex differentiation	GO:0046660	46660	0.533925	-0.188938	93.0774	0.137524	0.347826
axonemal dynein complex assembly	GO:0070286	70286	0.851114	-0.381778	124.698	0.137491	0.357569
regulation of steroid metabolic process	GO:0019218	19218	0.589816	-0.255558	118.598	0.137418	0.355864
fatty acid transport	GO:0015908	15908	0.573914	-0.256171	123.042	0.137409	0.353908
endochondral bone morphogenesis	GO:0060350	60350	0.575311	-0.220631	101.834	0.137396	0.3478
protein tetramerization	GO:0051262	51262	0.604651	-0.256483	115.781	0.137377	0.354731
mammary gland development	GO:0030879	30879	0.52449	-0.197372	99.7246	0.137373	0.34895
negative regulation of cytokine production	GO:0001818	1818	0.529921	-0.20947	105.749	0.137342	0.348934
regulation of muscle hypertrophy	GO:0014743	14743	0.630661	-0.282162	124.468	0.137303	0.354124
regulation of type 2 immune response	GO:0002828	2828	0.712776	-0.225835	83.9647	0.137267	0.344227
regulation of endocytosis	GO:0030100	30100	0.552635	-0.244292	121.7	0.137241	0.353603
regulation of cellular carbohydrate metabolic process	GO:0010675	10675	0.571124	-0.238219	113.055	0.137163	0.354481
regulation of glucose transport	GO:0010827	10827	0.650114	-0.298294	128.148	0.13713	0.35694
negative regulation of lipid metabolic process	GO:0045833	45833	0.633108	-0.301297	134.762	0.137072	0.356514
neutral lipid metabolic process	GO:0006638	6638	0.586086	-0.244112	112.674	0.137065	0.35213
regulation of cellular response to oxidative stress	GO:1900407	1900407	0.636579	-0.314083	142.396	0.137048	0.355334
pigmentation	GO:0043473	43473	0.5504	-0.216225	104.976	0.136848	0.349123
carbohydrate derivative catabolic process	GO:1901136	1901136	0.550399	-0.221117	107.644	0.136848	0.351218
muscle cell apoptotic process	GO:0010657	10657	0.564158	-0.224744	106.71	0.13681	0.3491
CENP-A containing nucleosome assembly	GO:0034080	34080	0.865953	-0.499999	187.003	0.136696	0.367843
CENP-A containing chromatin organization	GO:0061641	61641	0.865953	-0.499999	187.003	0.136696	0.367843
ribonucleotide biosynthetic process	GO:0009260	9260	0.572899	-0.243855	115.913	0.136678	0.352371
granulocyte chemotaxis	GO:0071621	71621	0.565484	-0.210538	98.8573	0.136593	0.344344
positive regulation of exocytosis	GO:0045921	45921	0.554664	-0.22241	107.779	0.13657	0.347916
negative regulation of MAPK cascade	GO:0043409	43409	0.566139	-0.253138	123.669	0.136539	0.354773
positive regulation of myeloid cell differentiation	GO:0045639	45639	0.547208	-0.198209	95.6076	0.136505	0.34684
positive regulation of protein complex assembly	GO:0031334	31334	0.52203	-0.20387	104.065	0.136467	0.346984
cilium movement	GO:0003341	3341	0.666637	-0.295104	122.126	0.136417	0.354329
positive regulation of peptide secretion	GO:0002793	2793	0.630342	-0.299016	134.368	0.136396	0.352449
sialylation	GO:0097503	97503	0.748326	-0.295629	106.242	0.136377	0.353661
inositol lipid-mediated signaling	GO:0048017	48017	0.54237	-0.217605	107.628	0.136245	0.345842
T cell differentiation	GO:0030217	30217	0.497146	-0.153583	81.1233	0.136243	0.338014
glycosaminoglycan biosynthetic process	GO:0006024	6024	0.575643	-0.227251	105.59	0.136225	0.348319
positive regulation of insulin secretion	GO:0032024	32024	0.737542	-0.40009	166.573	0.136179	0.357018
ovarian follicle development	GO:0001541	1541	0.577218	-0.244301	114.831	0.136177	0.351984
embryonic cranial skeleton morphogenesis	GO:0048701	48701	0.710842	-0.409204	184.594	0.136134	0.3564
positive regulation of tumor necrosis factor production	GO:0032760	32760	0.593424	-0.285646	136.956	0.13613	0.352802
pyrimidine nucleoside catabolic process	GO:0046135	46135	1.0066	-0.499998	145.326	0.136082	0.360545
organelle fusion	GO:0048284	48284	0.589195	-0.265947	125.147	0.136009	0.356496
negative regulation of response to oxidative stress	GO:1902883	1902883	0.74062	-0.417339	178.204	0.135983	0.357209
cellular response to inorganic substance	GO:0071241	71241	0.579511	-0.230254	106.532	0.135967	0.348971
regulation of vascular endothelial growth factor production	GO:0010574	10574	0.718594	-0.267937	99.023	0.135952	0.347976
vascular endothelial growth factor production	GO:0010573	10573	0.714865	-0.263647	97.924	0.13586	0.346428
preganglionic parasympathetic fiber development	GO:0021783	21783	0.864213	-0.405808	132.99	0.135769	0.356469
regulation of axonogenesis	GO:0050770	50770	0.581664	-0.219012	100.233	0.135751	0.344406
positive regulation of heart contraction	GO:0045823	45823	0.648765	-0.240482	98.7184	0.135723	0.347421
tissue homeostasis	GO:0001894	1894	0.513327	-0.191592	98.8869	0.135625	0.345113
negative regulation of protein binding	GO:0032091	32091	0.57896	-0.246022	115.691	0.135566	0.351139
positive regulation of Ras protein signal transduction	GO:0046579	46579	0.649761	-0.300256	129.496	0.135502	0.352027
regulation of actin filament-based movement	GO:1903115	1903115	0.621078	-0.314802	148.38	0.13544	0.350793
organelle membrane fusion	GO:0090174	90174	0.636476	-0.294541	129.957	0.135434	0.354838
skeletal muscle cell differentiation	GO:0035914	35914	0.575437	-0.254355	121.58	0.135428	0.349186
cell adhesion mediated by integrin	GO:0033627	33627	0.573084	-0.233138	109.494	0.135402	0.342519
cellular pigmentation	GO:0033059	33059	0.599397	-0.259636	118.643	0.135341	0.348602
regulation of muscle adaptation	GO:0043502	43502	0.600265	-0.242067	108.769	0.135338	0.346966
epithelial to mesenchymal transition	GO:0001837	1837	0.534146	-0.245773	128.416	0.13533	0.346839
synaptic vesicle transport	GO:0048489	48489	0.591723	-0.242145	110.351	0.135318	0.349511
establishment of synaptic vesicle localization	GO:0097480	97480	0.591723	-0.242145	110.351	0.135318	0.349511
purine nucleotide biosynthetic process	GO:0006164	6164	0.576701	-0.249262	118.231	0.135264	0.35032
regulation of glucose metabolic process	GO:0010906	10906	0.569871	-0.247695	119.119	0.135186	0.352933
respiratory system development	GO:0060541	60541	0.546954	-0.185805	89.1632	0.135177	0.339418
cranial nerve development	GO:0021545	21545	0.640899	-0.259091	108.608	0.135162	0.347438
ventricular cardiac muscle cell membrane repolarization	GO:0099625	99625	0.687647	-0.252241	97.1736	0.135112	0.34759
acylglycerol metabolic process	GO:0006639	6639	0.577116	-0.240277	112.554	0.135084	0.349569
aminoglycan biosynthetic process	GO:0006023	6023	0.57112	-0.225622	105.652	0.134972	0.346611
heart growth	GO:0060419	60419	0.591795	-0.258185	119.729	0.134929	0.349069
positive regulation of peptide hormone secretion	GO:0090277	90277	0.637696	-0.303451	135.014	0.134921	0.351029
ribose phosphate biosynthetic process	GO:0046390	46390	0.56264	-0.231296	110.914	0.134866	0.348945
regulation of cellular ketone metabolic process	GO:0010565	10565	0.56955	-0.241073	115.112	0.134852	0.350534
positive regulation of protein localization to membrane	GO:1905477	1905477	0.590515	-0.234765	106.6	0.134844	0.349455
endothelial cell development	GO:0001885	1885	0.657387	-0.315395	136.385	0.1348	0.35292
purine-containing compound biosynthetic process	GO:0072522	72522	0.579907	-0.252061	119.173	0.134798	0.350084
autonomic nervous system development	GO:0048483	48483	0.614077	-0.25283	111.029	0.134758	0.344963
regulation of striated muscle cell differentiation	GO:0051153	51153	0.518024	-0.184682	93.9734	0.134726	0.341712
response to cocaine	GO:0042220	42220	0.649503	-0.318362	141.318	0.134726	0.35193
regulation of focal adhesion assembly	GO:0051893	51893	0.606901	-0.265151	119.909	0.134709	0.347146
regulation of cell-substrate junction assembly	GO:0090109	90109	0.606901	-0.265151	119.909	0.134709	0.347146
negative regulation of Rho protein signal transduction	GO:0035024	35024	0.859375	-0.499467	189.234	0.134705	0.356677
negative regulation of osteoblast differentiation	GO:0045668	45668	0.615134	-0.277547	125.492	0.134631	0.35058
negative regulation of neuron death	GO:1901215	1901215	0.544556	-0.21473	105.459	0.134596	0.346929
adaptive immune response based on somatic recombination of immune receptors built from immunoglobulin superfamily domains	GO:0002460	2460	0.520652	-0.200238	102.332	0.134585	0.346316
synaptic membrane adhesion	GO:0099560	99560	0.803505	-0.300525	100.058	0.134583	0.348784
regulation of nucleotide biosynthetic process	GO:0030808	30808	0.636811	-0.263786	112.214	0.134524	0.347351
regulation of purine nucleotide biosynthetic process	GO:1900371	1900371	0.636811	-0.263786	112.214	0.134524	0.347351
neutral lipid biosynthetic process	GO:0046460	46460	0.695753	-0.329913	134.531	0.134515	0.354542
acylglycerol biosynthetic process	GO:0046463	46463	0.695753	-0.329913	134.531	0.134515	0.354542
negative regulation of cellular response to oxidative stress	GO:1900408	1900408	0.727256	-0.398248	169.243	0.134471	0.354579
negative regulation of oxidative stress-induced cell death	GO:1903202	1903202	0.727256	-0.398248	169.243	0.134471	0.354579
regulation of dendrite morphogenesis	GO:0048814	48814	0.574862	-0.228234	106.485	0.134454	0.346339
hindbrain development	GO:0030902	30902	0.565884	-0.195665	91.0495	0.134416	0.344024
regulation of tube size	GO:0035150	35150	0.548136	-0.182649	87.5275	0.134393	0.338535
regulation of blood vessel size	GO:0050880	50880	0.548136	-0.182649	87.5275	0.134393	0.338535
inositol phosphate-mediated signaling	GO:0048016	48016	0.72792	-0.331375	127.565	0.134369	0.354707
positive regulation of nitric oxide biosynthetic process	GO:0045429	45429	0.702707	-0.331155	134.206	0.134355	0.35331
regulation of lymphocyte differentiation	GO:0045619	45619	0.500778	-0.160652	84.2042	0.134293	0.340062
regulation of cardiac muscle cell action potential	GO:0098901	98901	0.768908	-0.429638	175.359	0.134274	0.355067
glucose metabolic process	GO:0006006	6006	0.542152	-0.209498	102.987	0.134273	0.347135
calcineurin-NFAT signaling cascade	GO:0033173	33173	0.790498	-0.375035	135.422	0.134215	0.354738
calcineurin-mediated signaling	GO:0097720	97720	0.790498	-0.375035	135.422	0.134215	0.354738
diencephalon development	GO:0021536	21536	0.536436	-0.162614	79.4097	0.134186	0.332322
multicellular organismal response to stress	GO:0033555	33555	0.58547	-0.19024	85.4682	0.134116	0.338435
icosanoid secretion	GO:0032309	32309	0.630077	-0.25675	109.998	0.134056	0.345709
icosanoid transport	GO:0071715	71715	0.630077	-0.25675	109.998	0.134056	0.345709
fatty acid derivative transport	GO:1901571	1901571	0.630077	-0.25675	109.998	0.134056	0.345709
outer dynein arm assembly	GO:0036158	36158	0.989049	-0.5	148.929	0.134031	0.363424
positive regulation of bone mineralization	GO:0030501	30501	0.690102	-0.335249	139.327	0.13398	0.35337
regulation of extent of cell growth	GO:0061387	61387	0.566339	-0.222326	105.065	0.133936	0.343202
pallium development	GO:0021543	21543	0.534302	-0.194082	95.9093	0.133899	0.342654
positive regulation of calcium-mediated signaling	GO:0050850	50850	0.728033	-0.36276	145.148	0.13389	0.351097
negative chemotaxis	GO:0050919	50919	0.685456	-0.220065	84.678	0.133859	0.337138
regulation of membrane repolarization	GO:0060306	60306	0.65595	-0.255431	104.205	0.133853	0.343003
positive regulation of T cell proliferation	GO:0042102	42102	0.53588	-0.18154	88.9895	0.133794	0.339881
regulation of microtubule-based process	GO:0032886	32886	0.555043	-0.249139	124.175	0.133729	0.349788
telencephalon cell migration	GO:0022029	22029	0.607376	-0.268438	121.872	0.133712	0.344157
positive regulation of phagocytosis	GO:0050766	50766	0.603393	-0.250477	112.307	0.133684	0.348815
mammary gland epithelium development	GO:0061180	61180	0.512865	-0.17893	91.8297	0.133658	0.34379
blood vessel endothelial cell migration	GO:0043534	43534	0.496841	-0.180214	95.7304	0.133639	0.341217
cyclic nucleotide biosynthetic process	GO:0009190	9190	0.594404	-0.231326	103.989	0.133636	0.342276
cyclic purine nucleotide metabolic process	GO:0052652	52652	0.594404	-0.231326	103.989	0.133636	0.342276
production of molecular mediator of immune response	GO:0002440	2440	0.525124	-0.207866	105.909	0.133634	0.34639
negative regulation of cellular response to growth factor stimulus	GO:0090288	90288	0.495924	-0.177541	94.4121	0.133616	0.338111
response to estradiol	GO:0032355	32355	0.551255	-0.197166	94.1032	0.133603	0.339859
regulation of cardiac conduction	GO:1903779	1903779	0.690318	-0.29429	116.558	0.133589	0.349939
response to toxic substance	GO:0009636	9636	0.571715	-0.244179	116.323	0.133543	0.349768
development of primary sexual characteristics	GO:0045137	45137	0.51523	-0.180528	92.0042	0.133516	0.340232
positive regulation of endocytosis	GO:0045807	45807	0.552327	-0.233861	114.914	0.133492	0.346007
beta-amyloid clearance	GO:0097242	97242	0.77756	-0.324879	114.343	0.133467	0.351066
regulation of vascular smooth muscle cell proliferation	GO:1904705	1904705	0.647383	-0.331804	150.926	0.13346	0.352619
vascular smooth muscle cell proliferation	GO:1990874	1990874	0.647383	-0.331804	150.926	0.13346	0.352619
cellular response to dsRNA	GO:0071359	71359	0.59806	-0.297676	144.047	0.133446	0.35196
regulation of nucleocytoplasmic transport	GO:0046822	46822	0.526476	-0.200389	101.107	0.133444	0.342162
cranial skeletal system development	GO:1904888	1904888	0.600839	-0.301176	145.479	0.133352	0.350465
response to carbohydrate	GO:0009743	9743	0.553298	-0.213953	103.078	0.133333	0.344098
germ cell development	GO:0007281	7281	0.527621	-0.197222	98.9118	0.133318	0.343816
single-organism membrane fusion	GO:0044801	44801	0.59877	-0.267429	123.435	0.133302	0.351117
neuron fate commitment	GO:0048663	48663	0.714142	-0.387385	166.098	0.13323	0.349281
regulation of B cell proliferation	GO:0030888	30888	0.565549	-0.211522	99.4461	0.133182	0.343181
regulation of superoxide metabolic process	GO:0090322	90322	0.792255	-0.455971	185.428	0.133119	0.357629
positive regulation of tyrosine phosphorylation of STAT protein	GO:0042531	42531	0.639088	-0.279881	120.309	0.133107	0.346969
renal system process	GO:0003014	3014	0.587118	-0.284795	138.705	0.133101	0.349737
neural retina development	GO:0003407	3407	0.594096	-0.219871	98.0478	0.133095	0.340806
cyclic-nucleotide-mediated signaling	GO:0019935	19935	0.577874	-0.21569	99.294	0.132948	0.339075
regulation of adherens junction organization	GO:1903391	1903391	0.608898	-0.270104	122.356	0.1329	0.346635
positive regulation of muscle cell differentiation	GO:0051149	51149	0.546072	-0.197861	95.7715	0.132839	0.338463
cell aging	GO:0007569	7569	0.553598	-0.228276	111.396	0.13271	0.346165
cellular response to radiation	GO:0071478	71478	0.539283	-0.252662	131.557	0.132626	0.35112
regulation of cardiac muscle cell apoptotic process	GO:0010665	10665	0.642005	-0.283426	121.967	0.132532	0.349335
regulation of insulin secretion involved in cellular response to glucose stimulus	GO:0061178	61178	0.666275	-0.30765	129.709	0.132519	0.35084
humoral immune response	GO:0006959	6959	0.579607	-0.244849	114.894	0.132517	0.345543
antigen receptor-mediated signaling pathway	GO:0050851	50851	0.515603	-0.188359	96.5625	0.132493	0.342445
metencephalon development	GO:0022037	22037	0.578877	-0.219229	100.69	0.132491	0.346087
regulation of transforming growth factor beta receptor signaling pathway	GO:0017015	17015	0.512513	-0.185776	95.7644	0.132491	0.336136
retinol metabolic process	GO:0042572	42572	0.641552	-0.150837	63.7908	0.132395	0.323217
response to interleukin-1	GO:0070555	70555	0.543905	-0.21304	104.542	0.132363	0.34598
transforming growth factor beta receptor signaling pathway	GO:0007179	7179	0.492114	-0.173776	92.8801	0.132349	0.335956
epithelial cell development	GO:0002064	2064	0.522737	-0.185724	93.3396	0.132307	0.337279
regulation of cellular response to transforming growth factor beta stimulus	GO:1903844	1903844	0.508428	-0.178238	92.3333	0.132244	0.33393
negative regulation of neuron apoptotic process	GO:0043524	43524	0.550537	-0.225529	110.341	0.132239	0.34458
purine ribonucleotide biosynthetic process	GO:0009152	9152	0.565763	-0.236434	113.227	0.132185	0.345238
phagocytosis	GO:0006909	6909	0.515986	-0.191998	98.5713	0.13218	0.341045
regulation of sodium ion transport	GO:0002028	2028	0.651483	-0.284126	119.927	0.132171	0.34852
regulation of interleukin-6 production	GO:0032675	32675	0.525567	-0.206432	104.625	0.132143	0.341648
regulation of keratinocyte proliferation	GO:0010837	10837	0.702697	-0.304983	119.207	0.132124	0.343764
ammonium transport	GO:0015696	15696	0.548029	-0.200893	97.2524	0.132116	0.337058
inner dynein arm assembly	GO:0036159	36159	0.996881	-0.499998	147.106	0.132115	0.357729
positive regulation of cardiac muscle hypertrophy	GO:0010613	10613	0.731969	-0.386908	159.548	0.132103	0.352322
sensory perception of mechanical stimulus	GO:0050954	50954	0.555661	-0.204252	97.2001	0.132097	0.342823
ammonium ion metabolic process	GO:0097164	97164	0.527336	-0.203796	102.742	0.132075	0.341572
regulation of response to oxidative stress	GO:1902882	1902882	0.600963	-0.285772	134.689	0.132035	0.347954
regulation of microtubule cytoskeleton organization	GO:0070507	70507	0.551915	-0.247385	123.931	0.132033	0.346756
maintenance of cell number	GO:0098727	98727	0.54107	-0.249623	128.578	0.131994	0.349612
adherens junction assembly	GO:0034333	34333	0.567852	-0.238759	113.972	0.131975	0.342735
regulation of keratinocyte differentiation	GO:0045616	45616	0.835687	-0.499947	199.785	0.131974	0.357174
B cell differentiation	GO:0030183	30183	0.528415	-0.212436	107.929	0.131961	0.345312
positive regulation of nitric oxide metabolic process	GO:1904407	1904407	0.685977	-0.317027	130.501	0.13196	0.349946
regulation of synaptic transmission, GABAergic	GO:0032228	32228	0.760776	-0.420755	172.298	0.131921	0.354781
positive regulation of leukocyte differentiation	GO:1902107	1902107	0.51482	-0.150191	76.8695	0.131919	0.332837
regulation of establishment of planar polarity	GO:0090175	90175	0.554665	-0.212947	102.29	0.13181	0.342476
positive regulation of Wnt signaling pathway	GO:0030177	30177	0.581935	-0.265851	127.301	0.131793	0.35005
homotypic cell-cell adhesion	GO:0034109	34109	0.58566	-0.256423	120.403	0.131756	0.343072
gonad development	GO:0008406	8406	0.514678	-0.182469	93.1819	0.131682	0.338387
regulation of carbohydrate biosynthetic process	GO:0043255	43255	0.584651	-0.255221	119.818	0.131668	0.350957
dendrite morphogenesis	GO:0048813	48813	0.565848	-0.223172	105.731	0.131659	0.343063
sensory perception of sound	GO:0007605	7605	0.553797	-0.200306	95.4748	0.131589	0.342084
detection of light stimulus	GO:0009583	9583	0.619598	-0.235643	101.41	0.131558	0.34171
regulation of multicellular organism growth	GO:0040014	40014	0.58398	-0.264325	125.043	0.13155	0.35002
midbrain development	GO:0030901	30901	0.561489	-0.190871	89.4018	0.131501	0.335074
protein localization to cell surface	GO:0034394	34394	0.609521	-0.311072	149.854	0.131469	0.346686
regulation of protein localization to membrane	GO:1905475	1905475	0.565392	-0.216876	102.094	0.131451	0.345048
regulation of neuron projection regeneration	GO:0070570	70570	0.774335	-0.420694	167.385	0.131426	0.347722
negative regulation of binding	GO:0051100	51100	0.52375	-0.195582	98.9374	0.131409	0.340514
ephrin receptor signaling pathway	GO:0048013	48013	0.590464	-0.222715	100.484	0.131408	0.343052
regulation of leukocyte differentiation	GO:1902105	1902105	0.507625	-0.159521	82.4647	0.13123	0.333626
regulation of protein depolymerization	GO:1901879	1901879	0.565238	-0.216824	102.238	0.13119	0.339833
regulation of muscle tissue development	GO:1901861	1901861	0.541104	-0.21468	106.186	0.131156	0.339626
metanephric tubule development	GO:0072170	72170	0.901102	-0.499993	173.494	0.13114	0.357831
DNA packaging	GO:0006323	6323	0.558653	-0.254055	126.379	0.131137	0.34861
glomerulus vasculature development	GO:0072012	72012	0.689904	-0.243479	93.1822	0.131118	0.339736
peptidyl-serine phosphorylation	GO:0018105	18105	0.517425	-0.207826	107.642	0.131111	0.342788
positive regulation of excitatory postsynaptic potential	GO:2000463	2000463	0.699227	-0.355262	149.487	0.131097	0.350196
regulation of microglial cell activation	GO:1903978	1903978	0.914056	-0.499972	169.891	0.131094	0.355436
import into cell	GO:0098657	98657	0.613802	-0.229986	99.2558	0.131093	0.342898
pancreas development	GO:0031016	31016	0.57086	-0.222202	103.492	0.131091	0.342218
negative regulation of chemotaxis	GO:0050922	50922	0.589913	-0.19157	85.6749	0.131045	0.334156
negative regulation of Ras protein signal transduction	GO:0046580	46580	0.608267	-0.267699	121.035	0.131025	0.342976
forebrain cell migration	GO:0021885	21885	0.589809	-0.250824	115.871	0.130998	0.339526
B cell proliferation	GO:0042100	42100	0.548069	-0.212289	103.389	0.130965	0.341741
negative regulation of protein complex assembly	GO:0031333	31333	0.576342	-0.239077	112.245	0.130828	0.345108
cell maturation	GO:0048469	48469	0.533247	-0.202539	100.649	0.130793	0.338437
response to vitamin	GO:0033273	33273	0.573711	-0.214107	98.8856	0.130759	0.340419
cellular response to metal ion	GO:0071248	71248	0.580469	-0.226308	104.213	0.130754	0.341478
protein heterooligomerization	GO:0051291	51291	0.57603	-0.245168	116.049	0.130744	0.344994
membrane repolarization during cardiac muscle cell action potential	GO:0086013	86013	0.666863	-0.278021	112.862	0.130734	0.344105
muscle tissue morphogenesis	GO:0060415	60415	0.565467	-0.253788	123.787	0.130725	0.340918
cytokine production involved in immune response	GO:0002367	2367	0.560669	-0.23445	113.413	0.130694	0.34447
post-embryonic animal organ development	GO:0048569	48569	0.884808	-0.499996	179.706	0.130686	0.346169
superoxide metabolic process	GO:0006801	6801	0.616265	-0.272132	121.512	0.130635	0.349447
cell-substrate junction assembly	GO:0007044	7044	0.550108	-0.222637	108.659	0.130625	0.338256
positive regulation of adherens junction organization	GO:1903393	1903393	0.695722	-0.315664	126.807	0.130533	0.347109
negative regulation of immune response	GO:0050777	50777	0.527898	-0.185319	92.4745	0.130451	0.336952
regulation of DNA binding	GO:0051101	51101	0.506881	-0.180313	93.7033	0.130386	0.334418
regulation of plasma membrane organization	GO:1903729	1903729	0.613278	-0.278507	126.111	0.130349	0.350554
stem cell population maintenance	GO:0019827	19827	0.53771	-0.247493	128.134	0.130308	0.347107
DNA alkylation	GO:0006305	6305	0.617652	-0.276084	123.558	0.130278	0.348538
DNA methylation	GO:0006306	6306	0.617652	-0.276084	123.558	0.130278	0.348538
negative regulation of hemopoiesis	GO:1903707	1903707	0.525317	-0.172924	86.4427	0.130216	0.334566
negative regulation of autophagy	GO:0010507	10507	0.611909	-0.307674	146.814	0.130193	0.345964
retina vasculature morphogenesis in camera-type eye	GO:0061299	61299	0.932576	-0.499879	163.513	0.130179	0.35263
cell-substrate adherens junction assembly	GO:0007045	7045	0.570298	-0.238694	113.302	0.130161	0.340226
focal adhesion assembly	GO:0048041	48041	0.570298	-0.238694	113.302	0.130161	0.340226
positive regulation of stress-activated protein kinase signaling cascade	GO:0070304	70304	0.507148	-0.180504	93.6083	0.130151	0.336464
neuron apoptotic process	GO:0051402	51402	0.527531	-0.202642	102.151	0.130148	0.339358
protein import into nucleus	GO:0006606	6606	0.526493	-0.213808	109.122	0.130143	0.341294
protein targeting to nucleus	GO:0044744	44744	0.526493	-0.213808	109.122	0.130143	0.341294
single-organism nuclear import	GO:1902593	1902593	0.526493	-0.213808	109.122	0.130143	0.341294
positive regulation of dendrite development	GO:1900006	1900006	0.621168	-0.313956	147.725	0.130106	0.349293
alcohol biosynthetic process	GO:0046165	46165	0.567561	-0.237314	113.292	0.130093	0.345428
cardiac muscle cell apoptotic process	GO:0010659	10659	0.62514	-0.271048	118.994	0.130016	0.345054
positive regulation of small GTPase mediated signal transduction	GO:0051057	51057	0.610153	-0.275548	125.304	0.129963	0.344274
centromere complex assembly	GO:0034508	34508	0.730464	-0.386595	159.751	0.129939	0.35362
regulation of stress-activated protein kinase signaling cascade	GO:0070302	70302	0.506806	-0.181664	94.4148	0.129934	0.338302
icosanoid metabolic process	GO:0006690	6690	0.521251	-0.189912	96.0081	0.129932	0.336033
fatty acid derivative metabolic process	GO:1901568	1901568	0.521251	-0.189912	96.0081	0.129932	0.336033
negative regulation of cell morphogenesis involved in differentiation	GO:0010771	10771	0.570875	-0.191333	88.3173	0.129913	0.331264
potassium ion export	GO:0071435	71435	0.926309	-0.499989	165.873	0.129866	0.349261
potassium ion export across plasma membrane	GO:0097623	97623	0.926309	-0.499989	165.873	0.129866	0.349261
insulin secretion involved in cellular response to glucose stimulus	GO:0035773	35773	0.658006	-0.311819	134.454	0.129845	0.348129
response to ionizing radiation	GO:0010212	10212	0.494451	-0.202465	109.841	0.129815	0.345128
male gonad development	GO:0008584	8584	0.536852	-0.199139	98.0995	0.129806	0.336841
positive regulation of STAT cascade	GO:1904894	1904894	0.540019	-0.206306	101.426	0.129786	0.339486
post-embryonic development	GO:0009791	9791	0.535495	-0.198007	97.7166	0.129773	0.335327
positive regulation of JAK-STAT cascade	GO:0046427	46427	0.544998	-0.213037	104.13	0.129735	0.338938
positive regulation of dendrite morphogenesis	GO:0050775	50775	0.71661	-0.373086	155.625	0.129699	0.349585
response to glucose	GO:0009749	9749	0.543944	-0.212775	104.414	0.129643	0.339776
positive regulation of stress-activated MAPK cascade	GO:0032874	32874	0.505072	-0.179442	93.4067	0.129632	0.335611
monoamine transport	GO:0015844	15844	0.577705	-0.149558	69.141	0.129626	0.319999
regulation of double-strand break repair	GO:2000779	2000779	0.545822	-0.218382	107.118	0.129588	0.34273
regulation of I-kappaB kinase/NF-kappaB signaling	GO:0043122	43122	0.519271	-0.218531	113.794	0.129577	0.342006
regulation of fatty acid metabolic process	GO:0019217	19217	0.591826	-0.265701	124.254	0.129513	0.343553
negative regulation of protein catabolic process	GO:0042177	42177	0.54124	-0.208351	102.447	0.129512	0.33883
regulation of chemokine production	GO:0032642	32642	0.568312	-0.197006	91.0555	0.129483	0.33641
regulation of sodium ion transmembrane transporter activity	GO:2000649	2000649	0.705541	-0.321749	127.732	0.12943	0.34555
cardiac septum morphogenesis	GO:0060411	60411	0.524598	-0.155256	77.7124	0.12938	0.325061
T cell receptor signaling pathway	GO:0050852	50852	0.514973	-0.191797	98.6799	0.129267	0.338781
exocrine system development	GO:0035272	35272	0.554172	-0.162412	77.2124	0.129262	0.324243
development of primary male sexual characteristics	GO:0046546	46546	0.532404	-0.194577	96.4669	0.129252	0.335577
positive regulation of intracellular transport	GO:0032388	32388	0.519107	-0.200526	102.868	0.1292	0.339883
negative regulation of ATPase activity	GO:0032780	32780	0.906483	-0.5	172.016	0.129175	0.35314
regulation of dendritic spine development	GO:0060998	60998	0.612015	-0.271671	122.449	0.129173	0.345477
regulation of protein localization to plasma membrane	GO:1903076	1903076	0.602959	-0.269437	123.309	0.129153	0.348288
dopamine transport	GO:0015872	15872	0.611211	-0.25554	113.464	0.129151	0.340628
cellular response to light stimulus	GO:0071482	71482	0.604941	-0.322546	161.236	0.129144	0.348068
positive regulation of reactive oxygen species metabolic process	GO:2000379	2000379	0.590982	-0.27599	131.712	0.129143	0.347287
adrenergic receptor signaling pathway	GO:0071875	71875	0.88087	-0.440143	146.183	0.129132	0.349633
response to fibroblast growth factor	GO:0071774	71774	0.545173	-0.206132	100.232	0.129063	0.33802
negative regulation of vasculature development	GO:1901343	1901343	0.502	-0.196833	104.326	0.129032	0.33743
negative regulation of blood vessel morphogenesis	GO:2000181	2000181	0.503755	-0.196064	103.438	0.129014	0.336888
negative regulation of protein kinase activity	GO:0006469	6469	0.52059	-0.202913	103.931	0.128978	0.339484
regulation of cell junction assembly	GO:1901888	1901888	0.55696	-0.230205	111.494	0.128978	0.337683
hyaluronan metabolic process	GO:0030212	30212	0.64027	-0.235322	97.6945	0.128976	0.338988
myeloid cell homeostasis	GO:0002262	2262	0.488455	-0.177818	96.1173	0.128926	0.335664
somatic stem cell population maintenance	GO:0035019	35019	0.601354	-0.303679	147.017	0.128917	0.345697
cardiac muscle tissue morphogenesis	GO:0055008	55008	0.571461	-0.26334	128.332	0.128898	0.338608
water homeostasis	GO:0030104	30104	0.637519	-0.343226	164.546	0.128897	0.343547
positive regulation of nucleocytoplasmic transport	GO:0046824	46824	0.539394	-0.215302	106.768	0.128784	0.337156
positive regulation of protein acetylation	GO:1901985	1901985	0.644777	-0.305359	133.724	0.128751	0.345466
catecholamine secretion	GO:0050432	50432	0.632804	-0.160263	67.9972	0.128745	0.320003
regulation of striated muscle tissue development	GO:0016202	16202	0.532699	-0.21291	107.141	0.128683	0.336995
tube formation	GO:0035148	35148	0.49521	-0.179704	95.3145	0.128669	0.330897
homeostasis of number of cells	GO:0048872	48872	0.482222	-0.168223	91.6784	0.128666	0.334651
parasympathetic nervous system development	GO:0048486	48486	0.807106	-0.384176	135.383	0.128663	0.347627
positive regulation of BMP signaling pathway	GO:0030513	30513	0.797655	-0.492582	212.996	0.128658	0.35128
response to potassium ion	GO:0035864	35864	1.00368	-0.499999	145.572	0.128646	0.354181
sulfur compound biosynthetic process	GO:0044272	44272	0.589821	-0.272238	129.06	0.128639	0.344376
DNA methylation involved in gamete generation	GO:0043046	43046	0.935697	-0.354326	101.699	0.128545	0.34573
regulation of fibroblast apoptotic process	GO:2000269	2000269	0.907261	-0.499867	171.798	0.128541	0.353643
response to hexose	GO:0009746	9746	0.538123	-0.205821	101.716	0.128537	0.337585
interleukin-13 production	GO:0032616	32616	0.743939	-0.295794	106.804	0.128537	0.339744
Notch signaling pathway	GO:0007219	7219	0.509105	-0.181104	93.595	0.128509	0.335089
negative regulation of cell-cell adhesion	GO:0022408	22408	0.537943	-0.20662	102.493	0.128489	0.336366
hydrogen peroxide metabolic process	GO:0042743	42743	0.685811	-0.36128	158.557	0.128477	0.343921
positive regulation of calcium ion transport	GO:0051928	51928	0.540522	-0.19572	95.7346	0.128428	0.3353
neural precursor cell proliferation	GO:0061351	61351	0.550283	-0.198195	94.9839	0.128426	0.333995
genitalia development	GO:0048806	48806	0.725624	-0.384047	159.706	0.128378	0.348767
learning	GO:0007612	7612	0.548989	-0.181113	86.7394	0.128357	0.332934
response to epinephrine	GO:0071871	71871	0.879954	-0.391308	123.897	0.128351	0.345204
response to ischemia	GO:0002931	2931	0.606318	-0.249519	111.378	0.12832	0.343458
positive regulation of sphingolipid biosynthetic process	GO:0090154	90154	0.919596	-0.443993	138.27	0.128319	0.349153
positive regulation of ceramide biosynthetic process	GO:2000304	2000304	0.919596	-0.443993	138.27	0.128319	0.349153
cellular response to decreased oxygen levels	GO:0036294	36294	0.52998	-0.206664	103.952	0.12831	0.339709
regulation of STAT cascade	GO:1904892	1904892	0.518538	-0.192614	98.2516	0.128266	0.338088
cerebellum development	GO:0021549	21549	0.590769	-0.229367	103.709	0.128258	0.341096
intracellular steroid hormone receptor signaling pathway	GO:0030518	30518	0.581338	-0.281214	138.017	0.128256	0.345958
peptidyl-threonine modification	GO:0018210	18210	0.49856	-0.184086	97.3955	0.12823	0.336518
regulation of calcium ion transmembrane transporter activity	GO:1901019	1901019	0.577142	-0.224948	103.873	0.128199	0.338215
regulation of calcium ion transport into cytosol	GO:0010522	10522	0.572863	-0.221039	103.126	0.128175	0.340565
limbic system development	GO:0021761	21761	0.530711	-0.17449	86.2307	0.128129	0.330376
regulation of epidermal cell differentiation	GO:0045604	45604	0.656057	-0.322073	140.87	0.128121	0.344748
positive regulation of dendritic spine development	GO:0060999	60999	0.684669	-0.3571	155.58	0.12803	0.349493
regulation of cell size	GO:0008361	8361	0.520069	-0.199112	101.832	0.127937	0.334107
positive regulation of axonogenesis	GO:0050772	50772	0.588885	-0.220918	99.8563	0.127898	0.335055
negative regulation of response to DNA damage stimulus	GO:2001021	2001021	0.569814	-0.252865	122.097	0.127865	0.344609
positive regulation of fatty acid metabolic process	GO:0045923	45923	0.64324	-0.28076	119.588	0.127817	0.338119
positive regulation of protein binding	GO:0032092	32092	0.570351	-0.247784	118.912	0.127781	0.341002
regulation of cell division	GO:0051302	51302	0.552547	-0.235578	115.987	0.127765	0.339313
positive regulation of carbohydrate metabolic process	GO:0045913	45913	0.620791	-0.284908	128.356	0.127713	0.34532
anatomical structure maturation	GO:0071695	71695	0.668504	-0.368516	170.43	0.127707	0.3446
regulation of epithelial cell apoptotic process	GO:1904035	1904035	0.563988	-0.240363	115.859	0.127704	0.33527
monocarboxylic acid biosynthetic process	GO:0072330	72330	0.532261	-0.200111	99.4755	0.127663	0.334845
membrane docking	GO:0022406	22406	0.58019	-0.271888	132.401	0.127608	0.344237
muscle organ morphogenesis	GO:0048644	48644	0.549222	-0.235794	116.697	0.127589	0.335866
sensory perception of temperature stimulus	GO:0050951	50951	0.81145	-0.41201	149.508	0.127586	0.347483
ovulation cycle process	GO:0022602	22602	0.518726	-0.181697	91.897	0.127552	0.333209
regulation of response to DNA damage stimulus	GO:2001020	2001020	0.497232	-0.19	101.269	0.127548	0.33817
response to nutrient	GO:0007584	7584	0.524456	-0.186059	93.433	0.12752	0.333948
regulation of DNA damage response, signal transduction by p53 class mediator	GO:0043516	43516	0.596119	-0.212028	93.9128	0.127496	0.335876
cellular response to interleukin-1	GO:0071347	71347	0.539425	-0.202822	99.7152	0.127483	0.338244
regulation of striated muscle cell apoptotic process	GO:0010662	10662	0.617918	-0.26026	114.695	0.12746	0.340905
regulation of BMP signaling pathway	GO:0030510	30510	0.550645	-0.255262	129.572	0.127454	0.33805
regulation of megakaryocyte differentiation	GO:0045652	45652	0.729672	-0.433855	197.079	0.127454	0.348666
response to monosaccharide	GO:0034284	34284	0.537644	-0.206701	102.309	0.127436	0.336408
negative regulation of protein complex disassembly	GO:0043242	43242	0.577365	-0.221396	102.073	0.127422	0.333853
regulation of protein kinase A signaling	GO:0010738	10738	0.760013	-0.328724	118.861	0.127391	0.340319
icosanoid biosynthetic process	GO:0046456	46456	0.570122	-0.201176	92.8394	0.127357	0.333883
fatty acid derivative biosynthetic process	GO:1901570	1901570	0.570122	-0.201176	92.8394	0.127357	0.333883
cellular process involved in reproduction in multicellular organism	GO:0022412	22412	0.506456	-0.174852	90.6131	0.127331	0.332393
regulation of circadian rhythm	GO:0042752	42752	0.540582	-0.176886	86.0885	0.127319	0.333276
forebrain neuron differentiation	GO:0021879	21879	0.551512	-0.17912	85.0882	0.127251	0.322677
regulation of stress-activated MAPK cascade	GO:0032872	32872	0.501534	-0.177809	93.2778	0.127206	0.334139
positive regulation of actin cytoskeleton reorganization	GO:2000251	2000251	0.822233	-0.37122	126.338	0.127141	0.346916
nuclear import	GO:0051170	51170	0.506459	-0.199794	105.249	0.127051	0.336827
regulation of muscle organ development	GO:0048634	48634	0.525609	-0.208641	106.217	0.126982	0.334311
retinal metabolic process	GO:0042574	42574	0.803805	-0.23243	77.0524	0.126971	0.328631
regulation of lymphocyte migration	GO:2000401	2000401	0.601387	-0.225088	99.3748	0.126932	0.335952
regulation of tube diameter	GO:0035296	35296	0.540136	-0.171777	83.4726	0.12693	0.327057
regulation of blood vessel diameter	GO:0097746	97746	0.540136	-0.171777	83.4726	0.12693	0.327057
dendritic spine organization	GO:0097061	97061	0.605669	-0.251611	112.661	0.126925	0.338474
negative regulation of myeloid cell differentiation	GO:0045638	45638	0.538058	-0.200343	98.6436	0.126898	0.333525
positive regulation of muscle hypertrophy	GO:0014742	14742	0.706298	-0.367565	155.417	0.126869	0.344362
positive regulation of leukocyte mediated immunity	GO:0002705	2705	0.516414	-0.184069	93.8884	0.126866	0.335978
positive regulation of peptidyl-serine phosphorylation	GO:0033138	33138	0.540387	-0.221353	110.272	0.126844	0.337751
gland morphogenesis	GO:0022612	22612	0.500941	-0.158347	82.7224	0.12683	0.324973
negative regulation of T cell activation	GO:0050868	50868	0.552328	-0.190518	91.089	0.126815	0.332216
positive regulation of heart rate	GO:0010460	10460	0.723978	-0.309453	117.316	0.126798	0.340975
negative regulation of amine transport	GO:0051953	51953	0.734138	-0.279248	101.775	0.126744	0.333989
regulation of JAK-STAT cascade	GO:0046425	46425	0.519372	-0.194898	99.3647	0.126632	0.33495
regulation of neuron apoptotic process	GO:0043523	43523	0.528569	-0.204223	102.835	0.126613	0.334933
regulation of leukocyte mediated immunity	GO:0002703	2703	0.495958	-0.165076	87.3633	0.12659	0.332938
regulation of skeletal muscle tissue development	GO:0048641	48641	0.589658	-0.227227	102.916	0.126497	0.33072
mesoderm development	GO:0007498	7498	0.530285	-0.215226	108.749	0.126468	0.334885
protein homotetramerization	GO:0051289	51289	0.582856	-0.257834	122.127	0.126468	0.337892
DNA modification	GO:0006304	6304	0.578691	-0.27484	134.269	0.126439	0.344648
DNA conformation change	GO:0071103	71103	0.537414	-0.244857	126.58	0.126409	0.343673
regulation of B cell activation	GO:0050864	50864	0.48626	-0.170582	92.2833	0.126368	0.331192
negative regulation of axonogenesis	GO:0050771	50771	0.596034	-0.220615	98.3224	0.126225	0.328825
cellular response to fibroblast growth factor stimulus	GO:0044344	44344	0.533908	-0.201008	99.7685	0.126186	0.333856
response to BMP	GO:0071772	71772	0.501323	-0.198376	105.605	0.12614	0.334513
cellular response to BMP stimulus	GO:0071773	71773	0.501323	-0.198376	105.605	0.12614	0.334513
regulation of defense response to virus	GO:0050688	50688	0.510016	-0.155997	80.2066	0.126125	0.325338
regulation of sodium ion transmembrane transport	GO:1902305	1902305	0.685133	-0.304904	123.425	0.126114	0.341584
axis specification	GO:0009798	9798	0.577126	-0.272682	133.184	0.126099	0.340185
centrosome cycle	GO:0007098	7098	0.532757	-0.233291	120.008	0.126044	0.339683
cytoskeleton-dependent intracellular transport	GO:0030705	30705	0.565082	-0.245844	119.402	0.125956	0.340092
regulation of systemic arterial blood pressure	GO:0003073	3073	0.536768	-0.175666	85.5231	0.125946	0.326603
cellular response to oxygen levels	GO:0071453	71453	0.520944	-0.200367	102.346	0.125942	0.335927
negative regulation of transmembrane receptor protein serine/threonine kinase signaling pathway	GO:0090101	90101	0.485637	-0.156485	84.6948	0.125924	0.323492
regulation of oxidative stress-induced cell death	GO:1903201	1903201	0.606144	-0.28503	132.675	0.125922	0.339877
vasoconstriction	GO:0042310	42310	0.553039	-0.179857	85.5603	0.125863	0.329726
defense response to virus	GO:0051607	51607	0.46831	-0.164418	92.2097	0.125853	0.330807
circadian rhythm	GO:0007623	7623	0.510846	-0.159477	81.9706	0.125826	0.326806
actin polymerization or depolymerization	GO:0008154	8154	0.513064	-0.178592	91.4793	0.125818	0.331044
regulation of actin filament depolymerization	GO:0030834	30834	0.585995	-0.231494	105.81	0.125766	0.335813
positive regulation of nucleotide biosynthetic process	GO:0030810	30810	0.65016	-0.272685	114.307	0.125744	0.33741
positive regulation of purine nucleotide biosynthetic process	GO:1900373	1900373	0.65016	-0.272685	114.307	0.125744	0.33741
cholesterol homeostasis	GO:0042632	42632	0.560219	-0.217414	103.565	0.125704	0.332259
sterol homeostasis	GO:0055092	55092	0.560219	-0.217414	103.565	0.125704	0.332259
response to nicotine	GO:0035094	35094	0.595535	-0.202978	89.8569	0.12566	0.328568
immunoglobulin mediated immune response	GO:0016064	16064	0.533322	-0.222061	112.523	0.125653	0.33846
regulation of protein import into nucleus	GO:0042306	42306	0.532672	-0.206449	103.35	0.125637	0.331333
dorsal/ventral pattern formation	GO:0009953	9953	0.547737	-0.237361	118.268	0.125615	0.336118
inositol phosphate biosynthetic process	GO:0032958	32958	0.765766	-0.374913	142.249	0.125577	0.343992
regulation of triglyceride metabolic process	GO:0090207	90207	0.696801	-0.33671	138.358	0.125549	0.343459
positive regulation of focal adhesion assembly	GO:0051894	51894	0.671949	-0.2824	114.629	0.125532	0.334455
negative regulation of cytokine secretion	GO:0050710	50710	0.639953	-0.319984	145.469	0.125457	0.336823
regulation of peptidyl-serine phosphorylation	GO:0033135	33135	0.521031	-0.198851	101.281	0.12541	0.333101
DNA methylation or demethylation	GO:0044728	44728	0.588713	-0.269362	127.374	0.125388	0.343713
regulation of polysaccharide metabolic process	GO:0032881	32881	0.597622	-0.259857	119.188	0.125322	0.341142
microtubule bundle formation	GO:0001578	1578	0.564096	-0.196765	91.68	0.125291	0.329357
meiosis I	GO:0007127	7127	0.530239	-0.214441	108.365	0.125285	0.337147
negative regulation of kinase activity	GO:0033673	33673	0.505258	-0.196144	103.393	0.125251	0.333895
regulation of mast cell activation	GO:0033003	33003	0.598594	-0.197113	86.5209	0.125241	0.328506
negative regulation of angiogenesis	GO:0016525	16525	0.495586	-0.191292	102.399	0.125236	0.331509
response to monoamine	GO:0071867	71867	0.707164	-0.30454	118.083	0.125185	0.337698
response to catecholamine	GO:0071869	71869	0.707164	-0.30454	118.083	0.125185	0.337698
cerebral cortex cell migration	GO:0021795	21795	0.588499	-0.256752	119.875	0.125182	0.33514
neural tube development	GO:0021915	21915	0.502749	-0.173258	90.3067	0.125152	0.328107
regulation of lyase activity	GO:0051339	51339	0.578784	-0.225487	104.076	0.125063	0.332743
regulation of protein targeting	GO:1903533	1903533	0.526898	-0.207492	105.372	0.125024	0.334846
striated muscle cell apoptotic process	GO:0010658	10658	0.602963	-0.2502	112.47	0.125002	0.336852
transport along microtubule	GO:0010970	10970	0.557735	-0.240501	117.979	0.124944	0.338022
microtubule-based transport	GO:0099111	99111	0.557735	-0.240501	117.979	0.124944	0.338022
regulation of carbohydrate metabolic process	GO:0006109	6109	0.506315	-0.2078	110.538	0.124914	0.336638
intermediate filament cytoskeleton organization	GO:0045104	45104	0.63717	-0.29069	127.285	0.124911	0.335623
cellular response to xenobiotic stimulus	GO:0071466	71466	0.552767	-0.228075	111.334	0.124907	0.333898
regulation of leukocyte migration	GO:0002685	2685	0.509052	-0.163012	84.0138	0.124893	0.323934
activation of MAPK activity	GO:0000187	187	0.51247	-0.192906	99.5304	0.12487	0.332831
regulation of myeloid leukocyte differentiation	GO:0002761	2761	0.530228	-0.166503	82.4443	0.124833	0.325285
protein depolymerization	GO:0051261	51261	0.534493	-0.201585	100.158	0.124818	0.331163
transcription initiation from RNA polymerase II promoter	GO:0006367	6367	0.524432	-0.19946	100.908	0.124813	0.335336
specification of symmetry	GO:0009799	9799	0.513257	-0.20998	110.019	0.124752	0.33295
determination of bilateral symmetry	GO:0009855	9855	0.513257	-0.20998	110.019	0.124752	0.33295
DNA replication-independent nucleosome assembly	GO:0006336	6336	0.7839	-0.477105	207.022	0.124743	0.347564
DNA replication-independent nucleosome organization	GO:0034724	34724	0.7839	-0.477105	207.022	0.124743	0.347564
lipid homeostasis	GO:0055088	55088	0.534499	-0.206205	102.812	0.124729	0.331269
positive regulation of dephosphorylation	GO:0035306	35306	0.643725	-0.304654	134.88	0.124698	0.340202
regulation of protein import	GO:1904589	1904589	0.531427	-0.206982	104.005	0.124565	0.330455
interleukin-8 production	GO:0032637	32637	0.525209	-0.20903	106.119	0.124533	0.33376
positive regulation of calcium ion transmembrane transport	GO:1904427	1904427	0.57001	-0.21694	101.217	0.124528	0.332436
positive regulation of lyase activity	GO:0051349	51349	0.592394	-0.236844	107.524	0.124519	0.332858
regulation of axon extension	GO:0030516	30516	0.556889	-0.22961	111.493	0.124451	0.332858
protein import	GO:0017038	17038	0.495631	-0.191155	102.522	0.124426	0.33194
regulation of tyrosine phosphorylation of STAT protein	GO:0042509	42509	0.596106	-0.264922	122.65	0.124399	0.336345
cellular senescence	GO:0090398	90398	0.544585	-0.201842	98.3457	0.12437	0.332928
organophosphate catabolic process	GO:0046434	46434	0.539847	-0.2042	100.204	0.124348	0.330048
positive regulation of JNK cascade	GO:0046330	46330	0.491088	-0.17378	92.8824	0.124344	0.328045
positive regulation of endopeptidase activity	GO:0010950	10950	0.502096	-0.197142	104.686	0.124302	0.331637
response to xenobiotic stimulus	GO:0009410	9410	0.54832	-0.223788	109.851	0.124288	0.332863
chromatin assembly or disassembly	GO:0006333	6333	0.547246	-0.238302	118.923	0.124268	0.339276
photoreceptor cell differentiation	GO:0046530	46530	0.557383	-0.217889	104.655	0.124258	0.332843
cAMP-mediated signaling	GO:0019933	19933	0.543898	-0.206368	100.961	0.124255	0.328901
negative regulation of immune effector process	GO:0002698	2698	0.525186	-0.155833	78.0917	0.124244	0.324071
response to axon injury	GO:0048678	48678	0.607934	-0.275125	125.954	0.124228	0.333631
meiotic nuclear division	GO:0007126	7126	0.492683	-0.184685	99.1834	0.124173	0.330999
embryonic epithelial tube formation	GO:0001838	1838	0.501705	-0.192555	101.53	0.124152	0.327256
positive regulation of intracellular protein transport	GO:0090316	90316	0.519733	-0.193483	98.7229	0.124148	0.331843
BMP signaling pathway	GO:0030509	30509	0.491757	-0.193575	104.896	0.12413	0.33105
non-canonical Wnt signaling pathway	GO:0035567	35567	0.555791	-0.211799	101.496	0.124104	0.333802
vascular smooth muscle cell differentiation	GO:0035886	35886	0.791219	-0.458865	187.876	0.124073	0.343264
cAMP biosynthetic process	GO:0006171	6171	0.584743	-0.222529	101.33	0.12404	0.330049
regulation of cAMP metabolic process	GO:0030814	30814	0.584743	-0.222529	101.33	0.12404	0.330049
regulation of cAMP biosynthetic process	GO:0030817	30817	0.584743	-0.222529	101.33	0.12404	0.330049
regulation of adenylate cyclase activity	GO:0045761	45761	0.584743	-0.222529	101.33	0.12404	0.330049
negative regulation of leukocyte cell-cell adhesion	GO:1903038	1903038	0.534433	-0.18922	93.639	0.124034	0.329564
heat generation	GO:0031649	31649	0.872522	-0.391484	125.296	0.124005	0.339171
axoneme assembly	GO:0035082	35082	0.621833	-0.238778	102.013	0.123954	0.333153
regulation of dephosphorylation	GO:0035303	35303	0.517196	-0.181568	92.6772	0.123941	0.329993
platelet activation	GO:0030168	30168	0.527518	-0.179386	89.2869	0.123826	0.326889
regulation of smooth muscle contraction	GO:0006940	6940	0.51672	-0.146328	74.8202	0.123796	0.314321
B cell mediated immunity	GO:0019724	19724	0.526421	-0.215115	109.932	0.123769	0.3351
atrial cardiac muscle cell action potential	GO:0086014	86014	0.813681	-0.422556	154.544	0.123756	0.340817
atrial cardiac muscle cell to AV node cell signaling	GO:0086026	86026	0.813681	-0.422556	154.544	0.123756	0.340817
atrial cardiac muscle cell to AV node cell communication	GO:0086066	86066	0.813681	-0.422556	154.544	0.123756	0.340817
response to vitamin A	GO:0033189	33189	0.887659	-0.499998	178.125	0.123741	0.344613
heparan sulfate proteoglycan biosynthetic process	GO:0015012	15012	0.745072	-0.353872	135.147	0.123727	0.340942
positive regulation of epidermal cell differentiation	GO:0045606	45606	0.838744	-0.472478	177.975	0.1237	0.341609
cerebral cortex development	GO:0021987	21987	0.526985	-0.190208	95.2369	0.123693	0.328406
regulation of cardiac muscle contraction by calcium ion signaling	GO:0010882	10882	0.71719	-0.341407	135.23	0.123687	0.342738
regulation of protein dephosphorylation	GO:0035304	35304	0.541829	-0.207669	102.282	0.123678	0.333716
positive regulation of cAMP metabolic process	GO:0030816	30816	0.611447	-0.243953	107.433	0.123677	0.3317
positive regulation of cAMP biosynthetic process	GO:0030819	30819	0.611447	-0.243953	107.433	0.123677	0.3317
positive regulation of adenylate cyclase activity	GO:0045762	45762	0.611447	-0.243953	107.433	0.123677	0.3317
alcohol catabolic process	GO:0046164	46164	0.594859	-0.207089	91.498	0.123642	0.328697
pyrimidine nucleotide metabolic process	GO:0006220	6220	0.637793	-0.300217	132.967	0.123598	0.341714
cellular response to hypoxia	GO:0071456	71456	0.518376	-0.199773	102.517	0.123589	0.332851
coronary vasculature development	GO:0060976	60976	0.604177	-0.289036	135.745	0.123529	0.33817
catecholamine transport	GO:0051937	51937	0.568155	-0.144699	68.1506	0.123495	0.312457
positive regulation of cysteine-type endopeptidase activity	GO:2001056	2001056	0.502897	-0.194842	103.089	0.123463	0.330546
negative regulation of vascular permeability	GO:0043116	43116	0.845033	-0.41765	143.528	0.123456	0.339463
regulation of neural precursor cell proliferation	GO:2000177	2000177	0.564777	-0.207288	96.9569	0.123432	0.32675
myeloid leukocyte differentiation	GO:0002573	2573	0.491792	-0.163049	87.0336	0.123401	0.324697
neuronal action potential	GO:0019228	19228	0.852832	-0.393312	129.674	0.12337	0.33896
organic hydroxy compound catabolic process	GO:1901616	1901616	0.572222	-0.220037	102.129	0.12333	0.330832
regulation of epithelial to mesenchymal transition	GO:0010717	10717	0.533151	-0.244687	127.804	0.123315	0.330307
cellular response to alcohol	GO:0097306	97306	0.595686	-0.246166	111.81	0.123304	0.331714
regulation of hippo signaling	GO:0035330	35330	0.975679	-0.499994	152.197	0.123284	0.345962
double-strand break repair	GO:0006302	6302	0.494467	-0.21381	117.788	0.12327	0.33523
positive regulation of protein import	GO:1904591	1904591	0.534391	-0.206724	103.137	0.123126	0.329672
forebrain generation of neurons	GO:0021872	21872	0.531114	-0.169624	83.6261	0.123125	0.318102
secretory granule localization	GO:0032252	32252	0.883712	-0.499998	179.648	0.123108	0.345846
positive regulation of blood circulation	GO:1903524	1903524	0.559852	-0.19684	92.9582	0.123098	0.32703
positive regulation of macroautophagy	GO:0016239	16239	0.614743	-0.306417	144.43	0.123061	0.339296
positive regulation of embryonic development	GO:0040019	40019	0.611413	-0.271403	122.176	0.12303	0.332568
synaptic vesicle clustering	GO:0097091	97091	0.900764	-0.499984	174.229	0.123018	0.345161
bone growth	GO:0098868	98868	0.611088	-0.222283	95.9738	0.123011	0.328019
negative regulation of protein serine/threonine kinase activity	GO:0071901	71901	0.518698	-0.204656	105.5	0.123001	0.330119
regulation of protein acetylation	GO:1901983	1901983	0.537037	-0.210632	104.427	0.122991	0.330422
neuronal stem cell population maintenance	GO:0097150	97150	0.820051	-0.499998	207.546	0.122944	0.345005
odontogenesis of dentin-containing tooth	GO:0042475	42475	0.499722	-0.187697	99.32	0.122873	0.32289
blastocyst hatching	GO:0001835	1835	0.715297	-0.336649	133.333	0.122866	0.338648
hatching	GO:0035188	35188	0.715297	-0.336649	133.333	0.122866	0.338648
organism emergence from protective structure	GO:0071684	71684	0.715297	-0.336649	133.333	0.122866	0.338648
positive regulation of cytoskeleton organization	GO:0051495	51495	0.50442	-0.189384	99.4012	0.122843	0.327895
response to heat	GO:0009408	9408	0.508274	-0.194831	101.976	0.12283	0.331973
epithelial tube formation	GO:0072175	72175	0.496706	-0.189533	100.824	0.122825	0.325039
metanephric nephron tubule development	GO:0072234	72234	0.891914	-0.499998	176.601	0.122817	0.345688
fear response	GO:0042596	42596	0.597175	-0.193895	85.4141	0.122783	0.325066
negative regulation of cellular protein localization	GO:1903828	1903828	0.540752	-0.213818	105.661	0.122757	0.331824
branching involved in salivary gland morphogenesis	GO:0060445	60445	0.640652	-0.2472	103.094	0.122723	0.326371
intermediate filament-based process	GO:0045103	45103	0.615376	-0.273166	122.551	0.122679	0.331576
negative regulation of Wnt signaling pathway	GO:0030178	30178	0.488751	-0.172592	92.6795	0.122649	0.326885
cellular response to extracellular stimulus	GO:0031668	31668	0.494571	-0.151644	80.4988	0.122634	0.32342
regulation of nucleotide metabolic process	GO:0006140	6140	0.530112	-0.214314	108.52	0.122615	0.331233
myoblast differentiation	GO:0045445	45445	0.557818	-0.236634	115.338	0.122588	0.331502
nucleosome assembly	GO:0006334	6334	0.58201	-0.271323	130.744	0.122547	0.339244
positive regulation of fatty acid oxidation	GO:0046321	46321	0.797381	-0.382969	136.978	0.122513	0.336428
response to estrogen	GO:0043627	43627	0.532163	-0.186502	92.049	0.122485	0.32325
import across plasma membrane	GO:0098739	98739	0.665887	-0.256969	102.881	0.12248	0.332974
motor neuron axon guidance	GO:0008045	8045	0.694451	-0.27008	104.12	0.12242	0.335102
localization within membrane	GO:0051668	51668	0.529626	-0.204249	102.791	0.1224	0.329071
phosphatidylinositol 3-kinase signaling	GO:0014065	14065	0.514453	-0.198296	102.53	0.122395	0.325605
negative regulation of cytosolic calcium ion concentration	GO:0051481	51481	0.951507	-0.5	159.052	0.12239	0.340817
centrosome organization	GO:0051297	51297	0.522202	-0.223651	116.627	0.122388	0.333976
regulation of cyclic nucleotide metabolic process	GO:0030799	30799	0.593024	-0.232871	105.107	0.122334	0.328725
regulation of cyclic nucleotide biosynthetic process	GO:0030802	30802	0.593024	-0.232871	105.107	0.122334	0.328725
bile acid biosynthetic process	GO:0006699	6699	0.708875	-0.313394	122.816	0.122306	0.334815
regulation of receptor internalization	GO:0002090	2090	0.645138	-0.287897	123.2	0.1223	0.33307
regulation of adaptive immune response	GO:0002819	2819	0.489107	-0.168965	90.8273	0.122213	0.325948
chromatin assembly	GO:0031497	31497	0.558507	-0.256641	128.037	0.122167	0.337057
unsaturated fatty acid metabolic process	GO:0033559	33559	0.52138	-0.198388	100.862	0.122137	0.326961
unsaturated fatty acid biosynthetic process	GO:0006636	6636	0.561976	-0.22241	105.725	0.122121	0.328818
detection of temperature stimulus involved in sensory perception	GO:0050961	50961	0.877714	-0.499972	181.837	0.122118	0.343371
detection of temperature stimulus involved in sensory perception of pain	GO:0050965	50965	0.877714	-0.499972	181.837	0.122118	0.343371
positive regulation of calcium ion import	GO:0090280	90280	0.549405	-0.174202	83.4103	0.122111	0.322904
tyrosine phosphorylation of STAT protein	GO:0007260	7260	0.56957	-0.243675	116.553	0.122091	0.332011
megakaryocyte differentiation	GO:0030219	30219	0.615175	-0.328608	161.366	0.122032	0.338223
amyloid precursor protein metabolic process	GO:0042982	42982	0.585504	-0.228293	104.714	0.12197	0.330291
regulation of cysteine-type endopeptidase activity	GO:2000116	2000116	0.490084	-0.18583	100.46	0.121953	0.327699
cellular modified amino acid metabolic process	GO:0006575	6575	0.530188	-0.220217	112.076	0.121909	0.331043
positive regulation of protein import into nucleus	GO:0042307	42307	0.532892	-0.203677	101.726	0.121908	0.326951
Wnt signaling pathway, planar cell polarity pathway	GO:0060071	60071	0.535009	-0.198085	98.055	0.121907	0.328487
steroid hormone secretion	GO:0035929	35929	0.685849	-0.288183	114.775	0.121906	0.331207
acrosome reaction	GO:0007340	7340	0.673617	-0.241019	94.9931	0.121884	0.326612
hormone biosynthetic process	GO:0042446	42446	0.594959	-0.243367	110.014	0.12179	0.333554
lipopolysaccharide-mediated signaling pathway	GO:0031663	31663	0.56636	-0.223491	105.479	0.121783	0.329455
L-glutamate transport	GO:0015813	15813	0.69642	-0.236332	89.4491	0.121743	0.324516
response to unfolded protein	GO:0006986	6986	0.501291	-0.178577	93.6994	0.121742	0.326655
regulation of anion transport	GO:0044070	44070	0.559869	-0.219703	104.885	0.121721	0.32843
tooth mineralization	GO:0034505	34505	0.871437	-0.447249	152.615	0.121649	0.333896
glial cell proliferation	GO:0014009	14009	0.558509	-0.193967	91.5508	0.121641	0.324158
regulation of alpha-amino-3-hydroxy-5-methyl-4-isoxazole propionate selective glutamate receptor activity	GO:2000311	2000311	0.86489	-0.499964	187.277	0.12163	0.344162
vitamin metabolic process	GO:0006766	6766	0.501507	-0.198346	105.419	0.121625	0.327143
regulation of short-term neuronal synaptic plasticity	GO:0048172	48172	0.901759	-0.499986	173.519	0.121586	0.345173
positive regulation of NIK/NF-kappaB signaling	GO:1901224	1901224	0.537718	-0.21047	103.996	0.121578	0.328762
protein maturation	GO:0051604	51604	0.497492	-0.186018	98.9635	0.121545	0.32714
alpha-beta T cell differentiation	GO:0046632	46632	0.514286	-0.15274	78.1972	0.121468	0.31829
glucose transport	GO:0015758	15758	0.574073	-0.239517	112.729	0.121459	0.331745
regulation of oxidoreductase activity	GO:0051341	51341	0.574307	-0.235751	110.386	0.121449	0.331089
regulation of glycogen metabolic process	GO:0070873	70873	0.617689	-0.268698	119.367	0.121428	0.334501
positive regulation of autophagy	GO:0010508	10508	0.54296	-0.242011	122.885	0.121335	0.331908
body fluid secretion	GO:0007589	7589	0.525666	-0.192733	96.8158	0.121324	0.325008
cellular response to epinephrine stimulus	GO:0071872	71872	0.928922	-0.449303	139.382	0.121306	0.338321
negative regulation of double-strand break repair	GO:2000780	2000780	0.710078	-0.371306	156.056	0.121292	0.337092
sarcoplasmic reticulum calcium ion transport	GO:0070296	70296	0.623457	-0.248056	106.823	0.121285	0.329096
endochondral bone growth	GO:0003416	3416	0.637889	-0.235835	97.8086	0.121266	0.327089
substrate adhesion-dependent cell spreading	GO:0034446	34446	0.521829	-0.174266	87.548	0.121263	0.319619
cellular response to nutrient levels	GO:0031669	31669	0.496753	-0.154757	81.7988	0.121142	0.322654
cGMP metabolic process	GO:0046068	46068	0.705296	-0.284031	108.755	0.121097	0.326518
embryonic placenta development	GO:0001892	1892	0.524576	-0.178983	89.6422	0.121088	0.320826
regulation of T cell migration	GO:2000404	2000404	0.662184	-0.279743	114.874	0.121072	0.332973
retina layer formation	GO:0010842	10842	0.726629	-0.368284	149.15	0.120991	0.337175
cardiac ventricle morphogenesis	GO:0003208	3208	0.534877	-0.238198	122.52	0.12099	0.327317
protein autophosphorylation	GO:0046777	46777	0.47801	-0.166479	91.4352	0.120984	0.325301
regulation of defense response to bacterium	GO:1900424	1900424	0.870731	-0.499995	185.337	0.120969	0.338777
interleukin-5 production	GO:0032634	32634	0.732681	-0.258899	93.5979	0.120955	0.327498
regulation of interleukin-5 production	GO:0032674	32674	0.732681	-0.258899	93.5979	0.120955	0.327498
regulation of purine nucleotide metabolic process	GO:1900542	1900542	0.526788	-0.21353	108.846	0.120931	0.328556
vacuole organization	GO:0007033	7033	0.538935	-0.249281	129.298	0.120873	0.334136
meiotic cell cycle process	GO:1903046	1903046	0.483923	-0.180833	98.8306	0.120852	0.326236
respiratory burst	GO:0045730	45730	0.643343	-0.236929	97.9253	0.12084	0.326836
positive regulation of DNA metabolic process	GO:0051054	51054	0.487669	-0.188289	102.579	0.120808	0.329154
positive regulation of G-protein coupled receptor protein signaling pathway	GO:0045745	45745	0.69608	-0.341112	140.98	0.1208	0.330157
adult locomotory behavior	GO:0008344	8344	0.557385	-0.178774	84.226	0.120775	0.314734
STAT cascade	GO:0097696	97696	0.48473	-0.162709	87.9409	0.120743	0.323477
hexose transport	GO:0008645	8645	0.571232	-0.239405	113.386	0.120743	0.330882
synaptic transmission, GABAergic	GO:0051932	51932	0.652377	-0.309872	134.765	0.120733	0.334741
skeletal muscle tissue regeneration	GO:0043403	43403	0.655803	-0.330271	146.787	0.120728	0.333147
long term synaptic depression	GO:0060292	60292	0.639223	-0.275314	117.924	0.120722	0.331179
regulation of phosphatidylinositol 3-kinase signaling	GO:0014066	14066	0.521837	-0.206383	105.652	0.120717	0.32379
negative regulation of muscle cell apoptotic process	GO:0010656	10656	0.603432	-0.2629	119.215	0.120713	0.332445
interaction with host	GO:0051701	51701	0.493992	-0.20359	110.981	0.120685	0.327871
regulation of dopamine receptor signaling pathway	GO:0060159	60159	0.892856	-0.499998	177.366	0.120678	0.340311
tissue remodeling	GO:0048771	48771	0.463247	-0.139648	78.9491	0.120624	0.314924
response to pH	GO:0009268	9268	0.649557	-0.295093	127.383	0.120612	0.334371
multicellular organism growth	GO:0035264	35264	0.497694	-0.175013	92.0943	0.120545	0.323967
negative regulation of DNA biosynthetic process	GO:2000279	2000279	0.620405	-0.251091	108.873	0.120533	0.330882
detection of temperature stimulus	GO:0016048	16048	0.824837	-0.440172	162.494	0.120451	0.335431
dendritic spine morphogenesis	GO:0060997	60997	0.601548	-0.233409	103.771	0.120429	0.328312
regulation of synaptic transmission, glutamatergic	GO:0051966	51966	0.548593	-0.193725	93.0278	0.120397	0.321843
respiratory gaseous exchange	GO:0007585	7585	0.511515	-0.164826	84.2156	0.120319	0.319604
regulation of cellular protein catabolic process	GO:1903362	1903362	0.500316	-0.192127	102.063	0.120282	0.327323
substrate-dependent cell migration	GO:0006929	6929	0.612856	-0.286397	131.894	0.120278	0.333571
positive regulation of cyclic nucleotide metabolic process	GO:0030801	30801	0.616902	-0.256047	112.688	0.120246	0.32795
positive regulation of cyclic nucleotide biosynthetic process	GO:0030804	30804	0.616902	-0.256047	112.688	0.120246	0.32795
response to isoquinoline alkaloid	GO:0014072	14072	0.617924	-0.284092	129.526	0.120238	0.33306
response to morphine	GO:0043278	43278	0.617924	-0.284092	129.526	0.120238	0.33306
transmission of nerve impulse	GO:0019226	19226	0.61382	-0.199761	85.6496	0.120231	0.31924
regulation of DNA repair	GO:0006282	6282	0.495107	-0.186861	99.8646	0.12022	0.326907
kidney mesenchyme development	GO:0072074	72074	0.915109	-0.5	169.258	0.12022	0.343726
positive regulation of Notch signaling pathway	GO:0045747	45747	0.559555	-0.224281	107.454	0.120199	0.328441
metanephric epithelium development	GO:0072207	72207	0.874802	-0.499794	182.782	0.120131	0.340959
toxin transport	GO:1901998	1901998	0.655878	-0.331879	148.49	0.12013	0.336805
meiotic cell cycle	GO:0051321	51321	0.475272	-0.168852	93.4256	0.120107	0.323474
female gamete generation	GO:0007292	7292	0.493156	-0.164342	87.006	0.120092	0.32003
positive regulation of glucose metabolic process	GO:0010907	10907	0.744032	-0.421384	179.635	0.120073	0.340941
regulation of peptidyl-lysine acetylation	GO:2000756	2000756	0.541086	-0.206049	100.921	0.120072	0.325497
regulation of postsynaptic cytosolic calcium ion concentration	GO:0099566	99566	0.994934	-0.446555	125.285	0.12004	0.335444
negative regulation of transmembrane transport	GO:0034763	34763	0.515711	-0.209724	109.298	0.120033	0.327365
catecholamine metabolic process	GO:0006584	6584	0.548839	-0.183719	87.9947	0.119977	0.317498
catechol-containing compound metabolic process	GO:0009712	9712	0.548839	-0.183719	87.9947	0.119977	0.317498
positive regulation of canonical Wnt signaling pathway	GO:0090263	90263	0.569847	-0.256916	124.998	0.119965	0.33236
nucleotide catabolic process	GO:0009166	9166	0.614028	-0.265743	118.388	0.119893	0.330145
negative regulation of T cell proliferation	GO:0042130	42130	0.582812	-0.208414	94.9795	0.119878	0.326594
spinal cord development	GO:0021510	21510	0.533221	-0.21302	106.638	0.119859	0.327637
positive regulation of peptidyl-lysine acetylation	GO:2000758	2000758	0.660066	-0.307911	131.041	0.119802	0.332338
cell junction assembly	GO:0034329	34329	0.492164	-0.19088	103.025	0.11976	0.322566
positive regulation of muscle tissue development	GO:1901863	1901863	0.57758	-0.253774	120.445	0.119758	0.326676
monosaccharide transport	GO:0015749	15749	0.566004	-0.235984	112.611	0.119756	0.329219
protein-DNA complex subunit organization	GO:0071824	71824	0.529839	-0.231397	119.488	0.119744	0.332871
positive regulation of cysteine-type endopeptidase activity involved in apoptotic process	GO:0043280	43280	0.511623	-0.205272	107.555	0.119739	0.326592
positive regulation of peptidase activity	GO:0010952	10952	0.486474	-0.178908	97.1286	0.119736	0.323073
negative regulation of smooth muscle cell proliferation	GO:0048662	48662	0.583057	-0.230969	105.896	0.119728	0.323767
regulation of reproductive process	GO:2000241	2000241	0.522525	-0.162981	81.9658	0.119726	0.318866
regulation of production of molecular mediator of immune response	GO:0002700	2700	0.502952	-0.187327	98.7977	0.119666	0.323708
cellular response to gonadotropin stimulus	GO:0071371	71371	0.908999	-0.499978	170.792	0.119547	0.341264
positive regulation of steroid metabolic process	GO:0045940	45940	0.762134	-0.338082	122.995	0.119529	0.331958
regulation of steroid biosynthetic process	GO:0050810	50810	0.550761	-0.22612	110.611	0.11951	0.330752
lipid modification	GO:0030258	30258	0.508305	-0.18209	94.2023	0.119501	0.32215
determination of left/right symmetry	GO:0007368	7368	0.514265	-0.212059	111.128	0.11949	0.326826
regulation of response to cytokine stimulus	GO:0060759	60759	0.512849	-0.223578	119.118	0.119457	0.328435
negative regulation of macrophage activation	GO:0043031	43031	0.924664	-0.497856	164.961	0.119415	0.340134
vascular endothelial growth factor receptor signaling pathway	GO:0048010	48010	0.532956	-0.194815	96.8078	0.119402	0.321514
regulation of generation of precursor metabolites and energy	GO:0043467	43467	0.508921	-0.204241	107.514	0.119379	0.327871
cellular response to monoamine stimulus	GO:0071868	71868	0.685982	-0.294038	117.317	0.119369	0.329379
cellular response to catecholamine stimulus	GO:0071870	71870	0.685982	-0.294038	117.317	0.119369	0.329379
cellular component maintenance	GO:0043954	43954	0.639556	-0.314107	141.896	0.119368	0.333583
nucleosome organization	GO:0034728	34728	0.564526	-0.256943	126.35	0.119363	0.335116
regulation of cytokine-mediated signaling pathway	GO:0001959	1959	0.51945	-0.228566	120.636	0.119338	0.327975
pyrimidine nucleotide catabolic process	GO:0006244	6244	0.939233	-0.499578	161.699	0.119338	0.341356
DNA-templated transcription, initiation	GO:0006352	6352	0.495938	-0.177326	93.9917	0.119317	0.324431
negative regulation of DNA repair	GO:0045738	45738	0.649804	-0.314889	138.43	0.119287	0.330992
positive regulation of phosphatidylinositol 3-kinase signaling	GO:0014068	14068	0.56443	-0.252472	123.835	0.119284	0.326784
positive regulation of leukocyte migration	GO:0002687	2687	0.497731	-0.170044	89.7798	0.119244	0.320232
embryonic pattern specification	GO:0009880	9880	0.572828	-0.252098	120.819	0.119235	0.323732
myoblast proliferation	GO:0051450	51450	0.882018	-0.499998	180.566	0.119228	0.339928
circadian regulation of gene expression	GO:0032922	32922	0.526029	-0.183927	92.0012	0.119205	0.324072
regulation of cysteine-type endopeptidase activity involved in apoptotic process	GO:0043281	43281	0.491156	-0.192672	104.574	0.119186	0.324592
positive regulation of vascular smooth muscle cell proliferation	GO:1904707	1904707	0.664256	-0.351822	159.365	0.119179	0.335456
cell differentiation in hindbrain	GO:0021533	21533	0.909741	-0.499987	171.518	0.119167	0.342121
regulation of vasoconstriction	GO:0019229	19229	0.545182	-0.18235	88.1281	0.119137	0.318336
neuron maturation	GO:0042551	42551	0.563745	-0.175817	81.9324	0.119112	0.318645
response to testosterone	GO:0033574	33574	0.663354	-0.335182	147.665	0.119037	0.334268
arachidonic acid secretion	GO:0050482	50482	0.681725	-0.338767	143.856	0.119031	0.332214
arachidonate transport	GO:1903963	1903963	0.681725	-0.338767	143.856	0.119031	0.332214
defense response to fungus	GO:0050832	50832	0.824377	-0.499997	206.098	0.119026	0.336488
response to topologically incorrect protein	GO:0035966	35966	0.493554	-0.172763	91.9718	0.118958	0.32236
membrane fusion	GO:0061025	61025	0.537873	-0.221736	111.238	0.118921	0.328968
receptor internalization	GO:0031623	31623	0.573903	-0.247612	117.781	0.118914	0.325359
positive regulation of mitotic cell cycle	GO:0045931	45931	0.499012	-0.188302	100.082	0.118906	0.326473
liver development	GO:0001889	1889	0.508604	-0.170029	87.6941	0.118898	0.320413
positive regulation of myeloid leukocyte differentiation	GO:0002763	2763	0.577154	-0.210639	96.6221	0.118891	0.323926
ciliary basal body docking	GO:0097711	97711	0.55276	-0.247943	124.559	0.118889	0.330213
skeletal muscle fiber development	GO:0048741	48741	0.676086	-0.323309	136.028	0.118876	0.328396
ventricular septum development	GO:0003281	3281	0.515145	-0.181008	92.3252	0.118859	0.318258
positive regulation of I-kappaB kinase/NF-kappaB signaling	GO:0043123	43123	0.49871	-0.210226	113.846	0.118852	0.327956
JAK-STAT cascade	GO:0007259	7259	0.483475	-0.162529	88.0492	0.118846	0.320026
outflow tract septum morphogenesis	GO:0003148	3148	0.603386	-0.192984	83.7869	0.118843	0.319262
cerebellar cortex development	GO:0021695	21695	0.593625	-0.214323	95.6604	0.118841	0.324735
embryonic eye morphogenesis	GO:0048048	48048	0.606053	-0.232195	101.787	0.118809	0.322789
positive regulation of alcohol biosynthetic process	GO:1902932	1902932	0.733938	-0.310216	115.729	0.118778	0.328619
cellular aldehyde metabolic process	GO:0006081	6081	0.523605	-0.152104	76.5938	0.11872	0.314511
positive regulation of mast cell activation	GO:0033005	33005	0.748865	-0.362958	138.793	0.118707	0.331341
regulation of transcription regulatory region DNA binding	GO:2000677	2000677	0.535143	-0.212216	105.973	0.118692	0.32091
embryonic heart tube morphogenesis	GO:0003143	3143	0.608632	-0.317933	155.571	0.118678	0.332936
intermediate filament organization	GO:0045109	45109	0.837203	-0.454062	166.74	0.11861	0.33381
DNA recombination	GO:0006310	6310	0.451051	-0.183913	109.202	0.118579	0.328002
behavioral fear response	GO:0001662	1662	0.584287	-0.183948	82.7865	0.118575	0.318416
glycosyl compound catabolic process	GO:1901658	1901658	0.74804	-0.392277	157.136	0.118467	0.331663
myotube cell development	GO:0014904	14904	0.66572	-0.325911	140.838	0.118446	0.32831
regulation of alcohol biosynthetic process	GO:1902930	1902930	0.552213	-0.216191	104.364	0.118442	0.327281
regulation of phagocytosis	GO:0050764	50764	0.515137	-0.208351	108.414	0.118437	0.325035
DNA-dependent DNA replication	GO:0006261	6261	0.481355	-0.2056	116.008	0.118393	0.327318
detoxification	GO:0098754	98754	0.529576	-0.226018	115.884	0.118389	0.326052
positive regulation of protein targeting to membrane	GO:0090314	90314	0.675489	-0.300022	123.289	0.118374	0.328925
regulation of organic acid transport	GO:0032890	32890	0.591583	-0.250957	115.619	0.118346	0.327261
hydrogen transport	GO:0006818	6818	0.518312	-0.21237	110.198	0.118291	0.325753
proton transport	GO:0015992	15992	0.518312	-0.21237	110.198	0.118291	0.325753
embryonic camera-type eye morphogenesis	GO:0048596	48596	0.711781	-0.366713	152.241	0.11829	0.329353
platelet degranulation	GO:0002576	2576	0.518279	-0.19716	101.255	0.118212	0.321273
regulation of protein targeting to membrane	GO:0090313	90313	0.638688	-0.277147	119.273	0.118203	0.328267
erythrocyte homeostasis	GO:0034101	34101	0.47251	-0.172184	96.1218	0.118191	0.320749
entry into host cell	GO:0030260	30260	0.514799	-0.225283	119.864	0.118188	0.324676
entry into host	GO:0044409	44409	0.514799	-0.225283	119.864	0.118188	0.324676
entry into cell of other organism involved in symbiotic interaction	GO:0051806	51806	0.514799	-0.225283	119.864	0.118188	0.324676
entry into other organism involved in symbiotic interaction	GO:0051828	51828	0.514799	-0.225283	119.864	0.118188	0.324676
negative regulation of response to cytokine stimulus	GO:0060761	60761	0.635728	-0.309851	139.827	0.11816	0.331944
intrinsic apoptotic signaling pathway by p53 class mediator	GO:0072332	72332	0.523049	-0.20844	106.565	0.118134	0.328299
response to muscle stretch	GO:0035994	35994	0.864865	-0.440446	150.071	0.118091	0.333056
exploration behavior	GO:0035640	35640	0.680235	-0.273244	108.408	0.118057	0.324748
regulation of cyclase activity	GO:0031279	31279	0.570011	-0.213122	99.2641	0.117989	0.321222
placenta development	GO:0001890	1890	0.490087	-0.171092	91.6289	0.117944	0.317015
forebrain regionalization	GO:0021871	21871	0.75848	-0.314945	112.707	0.117864	0.331442
regulation of substrate adhesion-dependent cell spreading	GO:1900024	1900024	0.57474	-0.224955	104.617	0.11783	0.322674
metanephric nephron development	GO:0072210	72210	0.73594	-0.385339	156.199	0.117821	0.331665
lymphocyte activation involved in immune response	GO:0002285	2285	0.47442	-0.165262	91.4768	0.11781	0.320843
regulation of release of sequestered calcium ion into cytosol	GO:0051279	51279	0.552075	-0.201617	96.7867	0.117802	0.325305
positive regulation of production of molecular mediator of immune response	GO:0002702	2702	0.528441	-0.193775	97.2648	0.11776	0.321645
microtubule organizing center organization	GO:0031023	31023	0.507426	-0.212328	113.246	0.117759	0.326889
hepaticobiliary system development	GO:0061008	61008	0.500561	-0.165855	86.8492	0.117741	0.318478
regulation of monooxygenase activity	GO:0032768	32768	0.609775	-0.264604	118.659	0.117729	0.326031
positive regulation of response to biotic stimulus	GO:0002833	2833	0.593034	-0.263436	122.242	0.117721	0.333053
positive regulation of cellular amide metabolic process	GO:0034250	34250	0.510046	-0.17955	92.517	0.11772	0.319834
regulation of sphingolipid biosynthetic process	GO:0090153	90153	0.710202	-0.317665	123.839	0.117708	0.330328
regulation of membrane lipid metabolic process	GO:1905038	1905038	0.710202	-0.317665	123.839	0.117708	0.330328
regulation of ceramide biosynthetic process	GO:2000303	2000303	0.710202	-0.317665	123.839	0.117708	0.330328
regulation of heat generation	GO:0031650	31650	0.885129	-0.375466	116.326	0.117683	0.32682
regulation of appetite	GO:0032098	32098	0.574765	-0.18287	84.0524	0.117678	0.315242
cellular detoxification	GO:1990748	1990748	0.532121	-0.225409	114.819	0.117648	0.325384
positive regulation of voltage-gated potassium channel activity	GO:1903818	1903818	0.709412	-0.228068	85.0211	0.117647	0.318251
antigen processing and presentation of peptide antigen via MHC class II	GO:0002495	2495	0.535599	-0.21105	105.546	0.117599	0.328659
blood vessel endothelial cell proliferation involved in sprouting angiogenesis	GO:0002043	2043	0.901786	-0.499997	174.446	0.117596	0.33653
xenobiotic metabolic process	GO:0006805	6805	0.537345	-0.212036	105.372	0.11757	0.321754
pteridine-containing compound metabolic process	GO:0042558	42558	0.68467	-0.370942	166.012	0.11753	0.331278
positive regulation of reactive oxygen species biosynthetic process	GO:1903428	1903428	0.605104	-0.263764	120.258	0.117508	0.327589
protein transport along microtubule	GO:0098840	98840	0.578524	-0.23857	111.997	0.117495	0.328133
microtubule-based protein transport	GO:0099118	99118	0.578524	-0.23857	111.997	0.117495	0.328133
positive regulation of lymphocyte differentiation	GO:0045621	45621	0.4935	-0.123756	67.1134	0.117493	0.307533
extrinsic apoptotic signaling pathway	GO:0097191	97191	0.471132	-0.174612	97.7286	0.117481	0.320399
protein trimerization	GO:0070206	70206	0.548678	-0.230248	113.805	0.117469	0.329875
chondroitin sulfate proteoglycan metabolic process	GO:0050654	50654	0.549793	-0.209474	101.103	0.117443	0.326176
negative regulation of peptide secretion	GO:0002792	2792	0.6165	-0.157637	68.5571	0.117424	0.307301
neuromuscular process	GO:0050905	50905	0.558378	-0.190768	89.7716	0.117354	0.319745
serine family amino acid metabolic process	GO:0009069	9069	0.709051	-0.408973	185.548	0.117319	0.334675
response to starvation	GO:0042594	42594	0.494474	-0.166268	88.3635	0.117294	0.319914
response to interferon-gamma	GO:0034341	34341	0.480295	-0.181672	100.312	0.117284	0.323906
cellular oxidant detoxification	GO:0098869	98869	0.534319	-0.230824	117.703	0.117281	0.325208
regulation of behavior	GO:0050795	50795	0.533212	-0.190354	94.2789	0.117225	0.317033
negative regulation of apoptotic signaling pathway	GO:2001234	2001234	0.509824	-0.210121	110.787	0.117218	0.323885
protein-DNA complex assembly	GO:0065004	65004	0.51723	-0.223002	117.48	0.117143	0.32811
antigen processing and presentation of peptide or polysaccharide antigen via MHC class II	GO:0002504	2504	0.532015	-0.20967	105.544	0.117128	0.327894
developmental pigmentation	GO:0048066	48066	0.582759	-0.244214	113.614	0.117035	0.323931
regulation of protein polymerization	GO:0032271	32271	0.496672	-0.176296	93.327	0.117025	0.320092
negative regulation of canonical Wnt signaling pathway	GO:0090090	90090	0.487063	-0.170135	91.5871	0.117023	0.320094
regulation of nitric-oxide synthase activity	GO:0050999	50999	0.616504	-0.264872	117.207	0.117017	0.324375
negative regulation of intracellular steroid hormone receptor signaling pathway	GO:0033144	33144	0.652839	-0.348559	161.328	0.116995	0.334499
ionotropic glutamate receptor signaling pathway	GO:0035235	35235	0.671274	-0.244111	96.1802	0.116986	0.322199
steroid biosynthetic process	GO:0006694	6694	0.526126	-0.200054	100.933	0.116972	0.323466
multicellular organism metabolic process	GO:0044236	44236	0.494972	-0.205239	111.665	0.11697	0.324486
cell proliferation involved in kidney development	GO:0072111	72111	0.719478	-0.286591	106.962	0.116938	0.324808
neuron cell-cell adhesion	GO:0007158	7158	0.837401	-0.474529	180.4	0.116911	0.333958
negative regulation of muscle contraction	GO:0045932	45932	0.631107	-0.222511	92.9884	0.1169	0.317888
regulation of JNK cascade	GO:0046328	46328	0.470083	-0.163279	91.0998	0.116838	0.318533
regulation of proteasomal ubiquitin-dependent protein catabolic process	GO:0032434	32434	0.515703	-0.187904	96.5746	0.116826	0.320652
regulation of cell cycle G2/M phase transition	GO:1902749	1902749	0.521653	-0.216715	112.49	0.116784	0.326847
regulation of phosphoprotein phosphatase activity	GO:0043666	43666	0.516626	-0.190197	97.7222	0.116761	0.322002
glial cell migration	GO:0008347	8347	0.562949	-0.253957	125.436	0.116744	0.320727
interleukin-2 production	GO:0032623	32623	0.577153	-0.208741	95.7936	0.116725	0.322213
behavioral defense response	GO:0002209	2209	0.575444	-0.184741	84.3732	0.116714	0.315779
erythrocyte differentiation	GO:0030218	30218	0.469101	-0.168623	94.7106	0.116692	0.317977
protein localization to endosome	GO:0036010	36010	0.758225	-0.40218	160.429	0.116668	0.33105
positive regulation of T cell differentiation	GO:0045582	45582	0.508311	-0.132558	69.4901	0.116654	0.309311
fat-soluble vitamin metabolic process	GO:0006775	6775	0.646598	-0.330756	150.224	0.116595	0.326239
embryonic digit morphogenesis	GO:0042733	42733	0.516823	-0.174774	88.5192	0.116589	0.317197
positive regulation of adaptive immune response	GO:0002821	2821	0.482516	-0.166948	90.7979	0.116561	0.318591
branching involved in blood vessel morphogenesis	GO:0001569	1569	0.660894	-0.362531	169.59	0.116535	0.325816
embryonic heart tube development	GO:0035050	35050	0.551975	-0.250037	125.484	0.116507	0.325595
positive regulation of striated muscle cell differentiation	GO:0051155	51155	0.547511	-0.198675	95.8525	0.116475	0.318074
lamellipodium assembly	GO:0030032	30032	0.571234	-0.254609	123.013	0.116466	0.324145
hindbrain morphogenesis	GO:0021575	21575	0.613788	-0.268157	120.289	0.116461	0.32493
digestion	GO:0007586	7586	0.520125	-0.178282	90.3134	0.116445	0.314385
fatty acid biosynthetic process	GO:0006633	6633	0.503395	-0.185873	97.3862	0.116436	0.318316
regulation of proteasomal protein catabolic process	GO:0061136	61136	0.50437	-0.193358	102.12	0.116426	0.323062
negative regulation of signal transduction by p53 class mediator	GO:1901797	1901797	0.568836	-0.227352	106.825	0.116417	0.32676
JNK cascade	GO:0007254	7254	0.464154	-0.158613	89.5411	0.116394	0.317894
positive regulation of B cell activation	GO:0050871	50871	0.498634	-0.184815	97.9903	0.116367	0.320558
regulation of histone acetylation	GO:0035065	35065	0.5497	-0.208687	100.497	0.11636	0.320754
peptidyl-threonine phosphorylation	GO:0018107	18107	0.479637	-0.16921	92.5872	0.116333	0.318857
regulation of interleukin-2 production	GO:0032663	32663	0.599262	-0.234235	104.697	0.116317	0.324275
lens development in camera-type eye	GO:0002088	2088	0.505102	-0.189899	99.5047	0.116317	0.314001
positive regulation of striated muscle tissue development	GO:0045844	45844	0.556744	-0.240477	117.714	0.116291	0.321014
positive regulation of muscle organ development	GO:0048636	48636	0.556744	-0.240477	117.714	0.116291	0.321014
regulation of phosphatase activity	GO:0010921	10921	0.498569	-0.166283	87.8444	0.116273	0.316809
regulation of extrinsic apoptotic signaling pathway	GO:2001236	2001236	0.474017	-0.175619	97.5574	0.116211	0.317772
mesoderm morphogenesis	GO:0048332	48332	0.543168	-0.244423	124.313	0.116204	0.326312
leukocyte mediated cytotoxicity	GO:0001909	1909	0.568564	-0.254372	123.989	0.116202	0.327521
guanosine-containing compound metabolic process	GO:1901068	1901068	0.683026	-0.351493	152.153	0.116202	0.332598
positive regulation of lipid transport	GO:0032370	32370	0.587057	-0.198762	89.3321	0.116185	0.317444
nitric oxide mediated signal transduction	GO:0007263	7263	0.639191	-0.229707	95.5649	0.116184	0.319473
stem cell division	GO:0017145	17145	0.595554	-0.231505	103.907	0.11618	0.321668
SNARE complex assembly	GO:0035493	35493	0.899244	-0.499755	174.007	0.11617	0.332597
glycosyl compound biosynthetic process	GO:1901659	1901659	0.57593	-0.273426	134.467	0.116165	0.330306
regulation of fatty acid oxidation	GO:0046320	46320	0.614195	-0.27232	121.92	0.116142	0.326287
nuclear chromosome segregation	GO:0098813	98813	0.467888	-0.169775	95.7608	0.11601	0.319984
regulation of neurological system process	GO:0031644	31644	0.562766	-0.195413	91.4218	0.116006	0.31365
negative regulation of peptidase activity	GO:0010466	10466	0.496026	-0.204753	110.912	0.116001	0.320029
flagellated sperm motility	GO:0030317	30317	0.583221	-0.228259	104.426	0.115998	0.322961
sperm motility	GO:0097722	97722	0.583221	-0.228259	104.426	0.115998	0.322961
regulation of protein localization to nucleus	GO:1900180	1900180	0.488364	-0.193622	105.825	0.115912	0.319279
regulation of signal transduction by p53 class mediator	GO:1901796	1901796	0.476237	-0.182616	101.518	0.115808	0.322397
cerebellar granular layer development	GO:0021681	21681	0.931216	-0.499999	165.049	0.115807	0.335793
glycerophospholipid biosynthetic process	GO:0046474	46474	0.470828	-0.171321	95.808	0.115806	0.316785
regulation of cell cycle G1/S phase transition	GO:1902806	1902806	0.493929	-0.194622	105.082	0.115768	0.321418
intrinsic apoptotic signaling pathway in response to oxidative stress	GO:0008631	8631	0.605178	-0.273578	125.564	0.1157	0.32622
lipid storage	GO:0019915	19915	0.532192	-0.187159	92.7015	0.115692	0.318813
autophagosome organization	GO:1905037	1905037	0.597682	-0.299292	145.662	0.115641	0.328597
organelle transport along microtubule	GO:0072384	72384	0.563766	-0.271328	136.919	0.115607	0.324826
phosphatidylcholine metabolic process	GO:0046470	46470	0.553197	-0.248832	124.337	0.115604	0.325009
regulation of wound healing	GO:0061041	61041	0.514117	-0.206601	107.704	0.115601	0.318713
amine metabolic process	GO:0009308	9308	0.517655	-0.187477	95.6055	0.115547	0.318875
positive regulation of CREB transcription factor activity	GO:0032793	32793	0.702058	-0.344336	141.257	0.11554	0.325797
protein folding	GO:0006457	6457	0.506136	-0.188355	98.4539	0.115517	0.321369
regulation of defense response to virus by host	GO:0050691	50691	0.560189	-0.219458	104.304	0.115498	0.321713
positive regulation of peptidyl-threonine phosphorylation	GO:0010800	10800	0.572553	-0.199765	91.7495	0.115491	0.318337
regulation of cell shape	GO:0008360	8360	0.515968	-0.155524	79.1293	0.115335	0.30936
cellular response to heat	GO:0034605	34605	0.493567	-0.176526	94.2658	0.115316	0.318419
negative regulation of stem cell proliferation	GO:2000647	2000647	0.900084	-0.493116	170.059	0.115292	0.329391
prostanoid metabolic process	GO:0006692	6692	0.52999	-0.187187	92.7815	0.115291	0.317847
prostaglandin metabolic process	GO:0006693	6693	0.52999	-0.187187	92.7815	0.115291	0.317847
negative regulation of mitotic cell cycle phase transition	GO:1901991	1901991	0.481065	-0.180694	99.2538	0.115282	0.319895
positive regulation of protein catabolic process	GO:0045732	45732	0.502336	-0.194469	103.042	0.115274	0.320009
RNA 3'-end processing	GO:0031123	31123	0.537684	-0.261249	138.722	0.115259	0.328032
spermatid development	GO:0007286	7286	0.532108	-0.203164	101.659	0.115232	0.319439
regulation of actin filament length	GO:0030832	30832	0.492435	-0.161333	85.8122	0.115223	0.314633
columnar/cuboidal epithelial cell differentiation	GO:0002065	2065	0.506708	-0.184822	96.013	0.115222	0.316563
protein processing	GO:0016485	16485	0.484534	-0.183197	100.089	0.115201	0.318595
zymogen activation	GO:0031638	31638	0.566448	-0.230092	109.411	0.115183	0.321748
nucleoside catabolic process	GO:0009164	9164	0.762919	-0.401073	157.852	0.115163	0.325984
hematopoietic progenitor cell differentiation	GO:0002244	2244	0.507498	-0.212049	112.876	0.11508	0.322266
interleukin-8 secretion	GO:0072606	72606	0.612502	-0.252937	111.641	0.115052	0.325161
regulation of DNA biosynthetic process	GO:2000278	2000278	0.507444	-0.198095	103.879	0.115041	0.320807
negative regulation of protein depolymerization	GO:1901880	1901880	0.538868	-0.193671	94.7744	0.115003	0.314182
protein O-linked glycosylation	GO:0006493	6493	0.501634	-0.197052	104.922	0.115	0.319319
establishment or maintenance of cell polarity	GO:0007163	7163	0.528685	-0.218187	111.278	0.114999	0.319396
positive regulation of cell division	GO:0051781	51781	0.552668	-0.24771	123.862	0.114966	0.322256
nucleoside biosynthetic process	GO:0009163	9163	0.572675	-0.271972	134.537	0.114961	0.328205
interleukin-1 production	GO:0032612	32612	0.551282	-0.241701	120.187	0.114961	0.321565
regulation of response to wounding	GO:1903034	1903034	0.512736	-0.202436	105.555	0.114956	0.316726
protein localization to cell junction	GO:1902414	1902414	0.846559	-0.430626	149.478	0.114896	0.325849
mesoderm formation	GO:0001707	1707	0.539128	-0.235549	119.498	0.114842	0.322986
synaptic transmission, dopaminergic	GO:0001963	1963	0.582523	-0.21865	99.4474	0.114807	0.317945
negative regulation of translation	GO:0017148	17148	0.478178	-0.175783	96.8794	0.114741	0.317018
cellular response to fatty acid	GO:0071398	71398	0.541221	-0.205999	101.018	0.114709	0.321136
carbohydrate transport	GO:0008643	8643	0.52802	-0.214421	108.942	0.114684	0.319839
establishment of cell polarity	GO:0030010	30010	0.53707	-0.237489	121.792	0.114645	0.319036
regulation of lipid transport	GO:0032368	32368	0.526026	-0.180568	90.3255	0.114628	0.315794
cellular response to interferon-gamma	GO:0071346	71346	0.477662	-0.177143	98.1471	0.114604	0.319352
ventricular cardiac muscle tissue development	GO:0003229	3229	0.55591	-0.262914	133.097	0.114563	0.322456
negative regulation of MAP kinase activity	GO:0043407	43407	0.525711	-0.208743	106.283	0.114561	0.317744
regulation of intracellular steroid hormone receptor signaling pathway	GO:0033143	33143	0.544825	-0.258163	133.746	0.114542	0.326733
regulation of viral process	GO:0050792	50792	0.48208	-0.188883	104.159	0.114536	0.320829
regulation of membrane protein ectodomain proteolysis	GO:0051043	51043	0.765852	-0.401266	156.781	0.114534	0.327004
long-term synaptic potentiation	GO:0060291	60291	0.520623	-0.165989	83.6642	0.114509	0.309561
substantia nigra development	GO:0021762	21762	0.579924	-0.21794	99.8217	0.11448	0.318568
detection of mechanical stimulus	GO:0050982	50982	0.656905	-0.274196	113.378	0.114473	0.321343
regulation of cell projection assembly	GO:0060491	60491	0.493595	-0.195534	105.832	0.114465	0.317268
response to low-density lipoprotein particle	GO:0055098	55098	0.679692	-0.277934	110.79	0.114415	0.321324
cellular response to low-density lipoprotein particle stimulus	GO:0071404	71404	0.679692	-0.277934	110.79	0.114415	0.321324
regulation of Notch signaling pathway	GO:0008593	8593	0.513269	-0.171671	87.7559	0.114389	0.310979
metanephros morphogenesis	GO:0003338	3338	0.687585	-0.328221	135.426	0.114357	0.326065
cellular response to UV	GO:0034644	34644	0.540935	-0.262899	138.729	0.11434	0.325393
positive regulation of amine transport	GO:0051954	51954	0.561052	-0.18518	87.1017	0.114338	0.31254
negative regulation of cytokine-mediated signaling pathway	GO:0001960	1960	0.650878	-0.328555	147.58	0.114301	0.327084
cellular protein complex disassembly	GO:0043624	43624	0.498048	-0.19287	102.995	0.114291	0.318176
negative regulation of endocytosis	GO:0045806	45806	0.570302	-0.253669	122.84	0.114283	0.324126
long-term memory	GO:0007616	7616	0.580167	-0.190662	86.5715	0.114276	0.312235
regulation of vascular endothelial growth factor signaling pathway	GO:1900746	1900746	0.771665	-0.356638	130.418	0.114247	0.325036
regulation of cellular response to vascular endothelial growth factor stimulus	GO:1902547	1902547	0.771665	-0.356638	130.418	0.114247	0.325036
heart looping	GO:0001947	1947	0.599678	-0.311519	154.087	0.114233	0.32644
neutrophil migration	GO:1990266	1990266	0.550082	-0.201965	97.2257	0.114209	0.315576
activation of cysteine-type endopeptidase activity involved in apoptotic process	GO:0006919	6919	0.537823	-0.237283	121.476	0.114206	0.321273
positive regulation of nucleotide metabolic process	GO:0045981	45981	0.559109	-0.223696	107.501	0.114032	0.318753
positive regulation of purine nucleotide metabolic process	GO:1900544	1900544	0.559109	-0.223696	107.501	0.114032	0.318753
positive regulation of calcium ion transmembrane transporter activity	GO:1901021	1901021	0.610036	-0.246987	108.93	0.114006	0.320583
blastocyst development	GO:0001824	1824	0.532368	-0.227931	116.873	0.113964	0.321839
regulation of viral life cycle	GO:1903900	1903900	0.475312	-0.182717	101.849	0.113938	0.319604
regulation of lymphocyte mediated immunity	GO:0002706	2706	0.476337	-0.158819	87.4191	0.113929	0.315502
regulation of microtubule polymerization or depolymerization	GO:0031110	31110	0.547593	-0.238645	119.488	0.11392	0.318902
pigment granule localization	GO:0051875	51875	0.681889	-0.373415	169.259	0.113888	0.324702
centriole assembly	GO:0098534	98534	0.706153	-0.414857	192.252	0.11386	0.327943
regulation of actin polymerization or depolymerization	GO:0008064	8064	0.487724	-0.160374	86.1013	0.113831	0.312759
positive regulation of glucose transport	GO:0010828	10828	0.649621	-0.333965	151.729	0.113778	0.325577
Fc receptor mediated stimulatory signaling pathway	GO:0002431	2431	0.534144	-0.211661	106.05	0.113774	0.320686
negative regulation of mitochondrion organization	GO:0010823	10823	0.582031	-0.282073	138.462	0.113745	0.323158
negative regulation of endopeptidase activity	GO:0010951	10951	0.481904	-0.195402	108.446	0.113727	0.315799
bile acid metabolic process	GO:0008206	8206	0.630268	-0.253822	108.695	0.11372	0.32064
regulation of histone modification	GO:0031056	31056	0.501063	-0.208157	111.824	0.113655	0.321195
positive regulation of protein complex disassembly	GO:0043243	43243	0.657671	-0.282699	118.323	0.113648	0.323531
response to interleukin-6	GO:0070741	70741	0.623042	-0.29967	137.236	0.113647	0.325292
positive regulation of cyclase activity	GO:0031281	31281	0.586676	-0.228501	104.276	0.113634	0.316796
heart valve development	GO:0003170	3170	0.47592	-0.148005	81.0808	0.113619	0.308936
natural killer cell mediated immunity	GO:0002228	2228	0.61399	-0.272185	122.603	0.113579	0.325702
regulation of phospholipid metabolic process	GO:1903725	1903725	0.499035	-0.181141	95.6213	0.113479	0.312901
interstrand cross-link repair	GO:0036297	36297	0.579406	-0.324926	174.968	0.113453	0.328319
positive regulation of cellular catabolic process	GO:0031331	31331	0.497896	-0.19748	105.983	0.113447	0.317958
positive regulation of stem cell proliferation	GO:2000648	2000648	0.583087	-0.26244	124.8	0.113411	0.316618
endochondral ossification	GO:0001958	1958	0.59873	-0.247996	111.721	0.113406	0.320209
replacement ossification	GO:0036075	36075	0.59873	-0.247996	111.721	0.113406	0.320209
regulation of cardiac muscle cell contraction	GO:0086004	86004	0.585455	-0.287763	141.168	0.113389	0.321338
Fc receptor signaling pathway	GO:0038093	38093	0.510396	-0.200772	105.063	0.113358	0.321074
nucleoside phosphate catabolic process	GO:1901292	1901292	0.582283	-0.244818	113.908	0.113353	0.320515
actin filament polymerization	GO:0030041	30041	0.493901	-0.163322	86.6008	0.113329	0.312704
protein activation cascade	GO:0072376	72376	0.53396	-0.203589	101.355	0.113301	0.314769
response to lipoprotein particle	GO:0055094	55094	0.639207	-0.245301	102.976	0.113237	0.315874
cellular response to lipoprotein particle stimulus	GO:0071402	71402	0.639207	-0.245301	102.976	0.113237	0.315874
autophagosome assembly	GO:0000045	45	0.584677	-0.285783	140.343	0.1132	0.324993
chromatin remodeling	GO:0006338	6338	0.516259	-0.224349	118.554	0.11312	0.32279
positive regulation of histone acetylation	GO:0035066	35066	0.66666	-0.306002	128.088	0.113119	0.322569
regulation of G2/M transition of mitotic cell cycle	GO:0010389	10389	0.505623	-0.202173	107.295	0.113079	0.320715
regulation of G1/S transition of mitotic cell cycle	GO:2000045	2000045	0.487011	-0.190622	104.209	0.113054	0.317466
histone exchange	GO:0043486	43486	0.698631	-0.391771	176.584	0.113045	0.330547
cellular amine metabolic process	GO:0044106	44106	0.513497	-0.180855	92.7437	0.113038	0.314468
negative regulation of transforming growth factor beta receptor signaling pathway	GO:0030512	30512	0.481577	-0.156061	85.0843	0.113033	0.30592
positive regulation of axon extension	GO:0045773	45773	0.597651	-0.275645	129.271	0.112991	0.319049
motile cilium assembly	GO:0044458	44458	0.827781	-0.498033	201.668	0.112981	0.329603
lipid oxidation	GO:0034440	34440	0.513429	-0.20837	108.629	0.112958	0.317968
anaphase-promoting complex-dependent catabolic process	GO:0031145	31145	0.524909	-0.230221	120.086	0.112927	0.323965
negative regulation of cellular response to transforming growth factor beta stimulus	GO:1903845	1903845	0.479509	-0.148229	81.1652	0.112895	0.303183
antigen processing and presentation of exogenous peptide antigen via MHC class II	GO:0019886	19886	0.52338	-0.202775	103.411	0.112879	0.321604
inhibitory postsynaptic potential	GO:0060080	60080	0.747247	-0.311261	113.296	0.112839	0.322516
lamellipodium organization	GO:0097581	97581	0.534924	-0.243179	126.194	0.112836	0.320149
ribonucleoside triphosphate biosynthetic process	GO:0009201	9201	0.600996	-0.278817	130.175	0.11283	0.323669
osteoclast differentiation	GO:0030316	30316	0.50626	-0.151373	78.7932	0.112811	0.307035
regulation of endothelial cell apoptotic process	GO:2000351	2000351	0.53776	-0.240732	123.505	0.11281	0.316289
regulation of humoral immune response	GO:0002920	2920	0.672617	-0.34927	154.769	0.112797	0.320504
antigen processing and presentation	GO:0019882	19882	0.483447	-0.182087	100.027	0.112783	0.318127
positive regulation of cellular extravasation	GO:0002693	2693	0.797906	-0.387084	139.029	0.112752	0.32595
secretion by tissue	GO:0032941	32941	0.510521	-0.181674	93.6603	0.112742	0.312113
regulation of proteolysis involved in cellular protein catabolic process	GO:1903050	1903050	0.486489	-0.184992	100.966	0.112741	0.317143
defense response to bacterium	GO:0042742	42742	0.542691	-0.219825	108.855	0.112709	0.317728
positive regulation of myeloid leukocyte mediated immunity	GO:0002888	2888	0.607567	-0.245581	108.812	0.112692	0.317975
negative regulation of ion transmembrane transport	GO:0034766	34766	0.507633	-0.2106	111.911	0.112689	0.317378
regulation of cardiocyte differentiation	GO:1905207	1905207	0.509198	-0.211108	111.762	0.112655	0.317744
regulation of macroautophagy	GO:0016241	16241	0.501131	-0.204057	109.529	0.112642	0.318683
pyrimidine ribonucleotide metabolic process	GO:0009218	9218	0.687259	-0.340109	143.428	0.112642	0.327514
negative regulation of epithelial cell apoptotic process	GO:1904036	1904036	0.587473	-0.213803	95.9701	0.112637	0.310743
negative regulation of cation transmembrane transport	GO:1904063	1904063	0.522444	-0.218756	113.297	0.112595	0.317409
receptor metabolic process	GO:0043112	43112	0.518825	-0.216868	113.062	0.112549	0.317386
regulation of DNA replication	GO:0006275	6275	0.47926	-0.159901	87.5099	0.112543	0.311033
cellular response to ammonium ion	GO:0071242	71242	0.548059	-0.145061	71.1496	0.112425	0.303985
alpha-amino acid metabolic process	GO:1901605	1901605	0.532564	-0.234366	120.803	0.112423	0.31984
endothelial cell apoptotic process	GO:0072577	72577	0.534561	-0.251742	132.408	0.112403	0.31659
Fc-epsilon receptor signaling pathway	GO:0038095	38095	0.537336	-0.217447	108.91	0.112304	0.321421
negative regulation of peptide hormone secretion	GO:0090278	90278	0.605338	-0.154324	68.3693	0.112302	0.300271
T cell mediated immunity	GO:0002456	2456	0.501891	-0.199135	106.171	0.1123	0.315015
ventricular cardiac muscle cell action potential	GO:0086005	86005	0.549589	-0.197173	94.6337	0.112226	0.311855
pyrimidine nucleoside biosynthetic process	GO:0046134	46134	0.621277	-0.308267	143.817	0.112204	0.32457
negative regulation of lymphocyte differentiation	GO:0045620	45620	0.550089	-0.187932	89.8948	0.112198	0.314589
regulation of mRNA 3'-end processing	GO:0031440	31440	0.657672	-0.353503	163.068	0.112193	0.325575
regulation of actin cytoskeleton reorganization	GO:2000249	2000249	0.581948	-0.212281	96.6711	0.112178	0.318894
response to ketone	GO:1901654	1901654	0.494973	-0.179961	95.8959	0.112176	0.312414
cell killing	GO:0001906	1906	0.535495	-0.21691	109.059	0.11217	0.316737
regulation of glial cell proliferation	GO:0060251	60251	0.562381	-0.211867	100.039	0.112141	0.312434
regulation of NIK/NF-kappaB signaling	GO:1901222	1901222	0.495243	-0.175638	92.9482	0.112137	0.312174
pyrimidine deoxyribonucleotide catabolic process	GO:0009223	9223	0.918468	-0.499968	168.211	0.112128	0.331122
response to fatty acid	GO:0070542	70542	0.502863	-0.196072	103.754	0.112096	0.314975
sterol transport	GO:0015918	15918	0.551358	-0.209582	101.028	0.112062	0.315795
centriole replication	GO:0007099	7099	0.748974	-0.461021	211.84	0.11206	0.32662
nucleoside triphosphate biosynthetic process	GO:0009142	9142	0.590535	-0.276557	131.983	0.112024	0.321016
metanephric nephron epithelium development	GO:0072243	72243	0.86514	-0.499995	186.662	0.112012	0.328621
fatty acid oxidation	GO:0019395	19395	0.516992	-0.214227	111.439	0.112011	0.317207
regulation of myotube differentiation	GO:0010830	10830	0.511228	-0.145796	75.2055	0.112	0.303831
activation of adenylate cyclase activity	GO:0007190	7190	0.631762	-0.28728	127.125	0.111994	0.319151
establishment of endothelial barrier	GO:0061028	61028	0.582215	-0.240755	111.441	0.111953	0.318444
estrous cycle	GO:0044849	44849	0.794618	-0.375406	134.502	0.111904	0.328076
immunoglobulin production	GO:0002377	2377	0.474187	-0.176293	98.2374	0.111891	0.316671
adult walking behavior	GO:0007628	7628	0.666401	-0.276534	112.407	0.111883	0.313832
collagen metabolic process	GO:0032963	32963	0.490292	-0.197051	107.576	0.111843	0.314921
multicellular organismal macromolecule metabolic process	GO:0044259	44259	0.490292	-0.197051	107.576	0.111843	0.314921
negative regulation of sequence-specific DNA binding transcription factor activity	GO:0043433	43433	0.466258	-0.143078	80.2441	0.11184	0.304231
negative regulation of cell cycle phase transition	GO:1901988	1901988	0.476184	-0.179863	99.8882	0.111826	0.314987
L-amino acid transport	GO:0015807	15807	0.546117	-0.179756	86.3959	0.111795	0.307118
smooth muscle tissue development	GO:0048745	48745	0.875253	-0.499998	183.48	0.111766	0.328626
regulation of symbiosis, encompassing mutualism through parasitism	GO:0043903	43903	0.469436	-0.182337	103.079	0.111724	0.315526
chondroitin sulfate metabolic process	GO:0030204	30204	0.550314	-0.218867	106.274	0.111705	0.319339
protein kinase C signaling	GO:0070528	70528	0.602831	-0.223168	98.2139	0.111701	0.312891
endocrine system development	GO:0035270	35270	0.485682	-0.149182	80.2371	0.111686	0.303245
negative regulation of extrinsic apoptotic signaling pathway	GO:2001237	2001237	0.485898	-0.176563	95.4836	0.111629	0.310248
middle ear morphogenesis	GO:0042474	42474	0.716461	-0.369408	152.676	0.111613	0.323562
regulation of fatty acid biosynthetic process	GO:0042304	42304	0.582509	-0.254385	119.666	0.111608	0.31775
regulation of mitochondrial membrane potential	GO:0051881	51881	0.543027	-0.237885	120.369	0.111595	0.320124
positive regulation of translation	GO:0045727	45727	0.502198	-0.174103	90.9607	0.111586	0.309912
regulation of RNA stability	GO:0043487	43487	0.502459	-0.216657	117.388	0.11151	0.319585
morphogenesis of an epithelial sheet	GO:0002011	2011	0.560601	-0.278189	143.329	0.111502	0.317483
ribonucleoside biosynthetic process	GO:0042455	42455	0.568594	-0.264935	130.881	0.11148	0.32306
regulation of mRNA stability	GO:0043488	43488	0.502847	-0.214896	116.037	0.111469	0.319118
regulation of neuronal synaptic plasticity	GO:0048168	48168	0.564428	-0.221379	104.799	0.111462	0.315793
platelet aggregation	GO:0070527	70527	0.57239	-0.244723	116.689	0.111439	0.315108
positive regulation of cardiocyte differentiation	GO:1905209	1905209	0.591235	-0.262183	122.058	0.111428	0.316638
vesicle docking involved in exocytosis	GO:0006904	6904	0.752788	-0.412217	169.207	0.111247	0.322907
developmental induction	GO:0031128	31128	0.803005	-0.499278	216.277	0.11123	0.327687
NIK/NF-kappaB signaling	GO:0038061	38061	0.492558	-0.181977	97.416	0.111226	0.314364
collagen biosynthetic process	GO:0032964	32964	0.540952	-0.210291	103.799	0.111202	0.31623
regulation of gene silencing by miRNA	GO:0060964	60964	0.497991	-0.203656	109.815	0.111191	0.316682
pattern recognition receptor signaling pathway	GO:0002221	2221	0.447782	-0.156794	91.7816	0.111172	0.310945
regulation of protein processing	GO:0070613	70613	0.517788	-0.213961	111.402	0.111074	0.312712
fibroblast growth factor receptor signaling pathway	GO:0008543	8543	0.507807	-0.181996	94.2269	0.111062	0.310789
positive regulation of protein dephosphorylation	GO:0035307	35307	0.65143	-0.329914	149.385	0.11104	0.322543
regulation of organelle assembly	GO:1902115	1902115	0.491898	-0.211364	116.999	0.111032	0.315802
positive regulation of morphogenesis of an epithelium	GO:1905332	1905332	0.728034	-0.412123	178.869	0.11102	0.321754
DNA biosynthetic process	GO:0071897	71897	0.472051	-0.182064	102.365	0.11099	0.315201
CD4-positive, alpha-beta T cell differentiation	GO:0043367	43367	0.519904	-0.158591	80.3604	0.110883	0.305576
sarcomere organization	GO:0045214	45214	0.657816	-0.316564	137.497	0.110872	0.318858
negative regulation of wound healing	GO:0061045	61045	0.585126	-0.259979	122.648	0.11085	0.317278
spermatid differentiation	GO:0048515	48515	0.512889	-0.197446	102.463	0.110827	0.313203
regulation of lipid storage	GO:0010883	10883	0.563425	-0.206479	97.2262	0.110759	0.314706
negative regulation of response to wounding	GO:1903035	1903035	0.580031	-0.257018	122.227	0.110748	0.315586
membrane protein proteolysis	GO:0033619	33619	0.515919	-0.20573	106.411	0.110697	0.312278
phosphatidylinositol metabolic process	GO:0046488	46488	0.4725	-0.155186	85.918	0.110689	0.305302
response to amphetamine	GO:0001975	1975	0.574157	-0.208179	96.3298	0.110645	0.308094
oogenesis	GO:0048477	48477	0.513631	-0.197398	101.632	0.110613	0.312554
regulation of cellular amine metabolic process	GO:0033238	33238	0.519327	-0.190406	96.9237	0.110542	0.312182
regulation of chromosome organization	GO:0033044	33044	0.468846	-0.18466	105.055	0.110484	0.314949
regulation of protein maturation	GO:1903317	1903317	0.517811	-0.217972	113.983	0.110476	0.312564
chondroitin sulfate proteoglycan biosynthetic process	GO:0050650	50650	0.541767	-0.212488	104.785	0.110468	0.315063
calcium-mediated signaling using intracellular calcium source	GO:0035584	35584	0.720716	-0.361167	146.149	0.110375	0.321916
negative regulation of ERBB signaling pathway	GO:1901185	1901185	0.544017	-0.234585	117.561	0.110357	0.31482
negative regulation of reproductive process	GO:2000242	2000242	0.555236	-0.188467	89.4169	0.110333	0.306998
centrosome duplication	GO:0051298	51298	0.571874	-0.293064	150.699	0.110327	0.321646
negative regulation of tumor necrosis factor superfamily cytokine production	GO:1903556	1903556	0.554637	-0.220633	106.614	0.11029	0.316179
negative regulation of transporter activity	GO:0032410	32410	0.523215	-0.204175	103.907	0.11029	0.31341
bone resorption	GO:0045453	45453	0.50611	-0.170985	88.8619	0.110288	0.305876
positive regulation of insulin secretion involved in cellular response to glucose stimulus	GO:0035774	35774	0.71931	-0.386604	163.92	0.11027	0.322176
tumor necrosis factor-mediated signaling pathway	GO:0033209	33209	0.482657	-0.188932	104.267	0.110243	0.313719
toll-like receptor signaling pathway	GO:0002224	2224	0.46135	-0.178446	102.768	0.110241	0.312161
cellular response to ketone	GO:1901655	1901655	0.518747	-0.172697	87.6274	0.110236	0.309756
gene silencing by RNA	GO:0031047	31047	0.496371	-0.207309	112.813	0.110229	0.31459
vesicle targeting, to, from or within Golgi	GO:0048199	48199	0.513457	-0.210275	110.112	0.110227	0.316594
maternal process involved in female pregnancy	GO:0060135	60135	0.524609	-0.169654	84.6889	0.110226	0.306562
negative regulation of anion transport	GO:1903792	1903792	0.712639	-0.353835	144.075	0.11019	0.317166
negative regulation of tumor necrosis factor production	GO:0032720	32720	0.552746	-0.221411	107.505	0.110145	0.315695
regulation of mitochondrion organization	GO:0010821	10821	0.478574	-0.182951	101.315	0.110093	0.312528
ER to Golgi vesicle-mediated transport	GO:0006888	6888	0.50495	-0.209086	111.523	0.110092	0.317609
regulation of polysaccharide biosynthetic process	GO:0032885	32885	0.612791	-0.302976	142.442	0.110063	0.324206
pyrimidine-containing compound biosynthetic process	GO:0072528	72528	0.535745	-0.206658	102.805	0.110048	0.31367
COPII-coated vesicle budding	GO:0090114	90114	0.520569	-0.204915	104.955	0.109951	0.315725
regulation of centrosome cycle	GO:0046605	46605	0.565289	-0.274294	138.527	0.109896	0.320445
regulation of vacuole organization	GO:0044088	44088	0.643498	-0.339771	158.776	0.109886	0.321862
regulation of interleukin-1 production	GO:0032652	32652	0.554907	-0.254481	127.739	0.109808	0.315571
regulation of myeloid leukocyte mediated immunity	GO:0002886	2886	0.531048	-0.160953	79.5895	0.109807	0.302214
positive regulation of actin filament bundle assembly	GO:0032233	32233	0.526534	-0.216666	111.125	0.109786	0.313027
segmentation	GO:0035282	35282	0.510003	-0.21138	111.541	0.10974	0.308218
intraciliary transport involved in cilium assembly	GO:0035735	35735	0.578285	-0.218326	101.197	0.109731	0.314842
pyrimidine ribonucleotide biosynthetic process	GO:0009220	9220	0.669983	-0.331586	143.503	0.109708	0.323338
regulation of urine volume	GO:0035809	35809	0.715984	-0.354942	143.566	0.109684	0.321726
keratan sulfate biosynthetic process	GO:0018146	18146	0.78554	-0.404369	152.572	0.109677	0.319669
positive regulation of muscle contraction	GO:0045933	45933	0.526905	-0.176185	87.9741	0.109677	0.303057
inner ear receptor cell development	GO:0060119	60119	0.614167	-0.274273	123.536	0.109616	0.31673
microtubule polymerization or depolymerization	GO:0031109	31109	0.512471	-0.220029	117.023	0.109603	0.313284
negative regulation of striated muscle cell apoptotic process	GO:0010664	10664	0.609069	-0.257258	114.594	0.109579	0.318766
associative learning	GO:0008306	8306	0.519419	-0.163254	82.5295	0.109569	0.305045
regulation of DNA-dependent DNA replication	GO:0090329	90329	0.516931	-0.180063	91.8625	0.109551	0.31033
negative regulation of response to biotic stimulus	GO:0002832	2832	0.534903	-0.180514	88.6008	0.109547	0.309213
regulation of microtubule polymerization	GO:0031113	31113	0.568114	-0.255045	124.28	0.109514	0.315339
retina morphogenesis in camera-type eye	GO:0060042	60042	0.599186	-0.279737	131.36	0.10947	0.315923
glial cell apoptotic process	GO:0034349	34349	0.669999	-0.249467	99.6743	0.109446	0.31367
negative regulation of cellular protein catabolic process	GO:1903363	1903363	0.503767	-0.188858	99.3727	0.109413	0.310219
hair follicle morphogenesis	GO:0031069	31069	0.641458	-0.257404	107.518	0.109392	0.30833
negative regulation of leukocyte differentiation	GO:1902106	1902106	0.505057	-0.137474	72.0907	0.109297	0.298431
cerebellar cortex morphogenesis	GO:0021696	21696	0.669803	-0.314995	133.125	0.10925	0.317781
regulation of cellular extravasation	GO:0002691	2691	0.624188	-0.230886	97.9607	0.109249	0.310924
positive regulation of cellular protein catabolic process	GO:1903364	1903364	0.488996	-0.184418	99.9445	0.109239	0.309032
response to UV	GO:0009411	9411	0.475683	-0.207212	118.726	0.109218	0.315131
negative regulation of glucose transport	GO:0010829	10829	0.777589	-0.349281	125.117	0.109209	0.316539
regulation of neuroblast proliferation	GO:1902692	1902692	0.658918	-0.345008	156.519	0.109197	0.317768
membrane lipid metabolic process	GO:0006643	6643	0.48164	-0.166636	90.7418	0.109193	0.307076
keratinocyte differentiation	GO:0030216	30216	0.507968	-0.2336	127.87	0.109175	0.316331
cornification	GO:0070268	70268	0.584647	-0.27345	131.591	0.109088	0.316319
vesicle targeting, rough ER to cis-Golgi	GO:0048207	48207	0.519697	-0.207863	106.971	0.109077	0.314233
COPII vesicle coating	GO:0048208	48208	0.519697	-0.207863	106.971	0.109077	0.314233
intraciliary transport	GO:0042073	42073	0.564186	-0.223471	106.831	0.10905	0.315282
microtubule polymerization	GO:0046785	46785	0.534909	-0.233677	119.904	0.109025	0.313839
vesicle docking	GO:0048278	48278	0.68739	-0.357159	154.963	0.109018	0.319832
regulation of chromatin organization	GO:1902275	1902275	0.475018	-0.189137	106.069	0.108982	0.313413
determination of heart left/right asymmetry	GO:0061371	61371	0.575027	-0.292577	148.945	0.108907	0.317929
positive regulation of nuclear division	GO:0051785	51785	0.512618	-0.170732	87.4422	0.1089	0.30645
heart valve morphogenesis	GO:0003179	3179	0.469634	-0.143938	79.9152	0.108865	0.301596
hydrogen ion transmembrane transport	GO:1902600	1902600	0.517904	-0.229942	122.22	0.108862	0.315047
positive regulation of stress fiber assembly	GO:0051496	51496	0.556675	-0.24141	119.123	0.10886	0.313676
positive regulation of transforming growth factor beta receptor signaling pathway	GO:0030511	30511	0.573959	-0.251492	120.203	0.108854	0.31425
positive regulation of cellular response to transforming growth factor beta stimulus	GO:1903846	1903846	0.573959	-0.251492	120.203	0.108854	0.31425
leukocyte homeostasis	GO:0001776	1776	0.485792	-0.151693	82.0425	0.10868	0.303432
regulation of ventricular cardiac muscle cell membrane repolarization	GO:0060307	60307	0.676908	-0.263559	104.025	0.108676	0.312252
cellular response to hepatocyte growth factor stimulus	GO:0035729	35729	0.850826	-0.499998	192.89	0.108643	0.327189
natural killer cell mediated cytotoxicity	GO:0042267	42267	0.631895	-0.300197	134.892	0.108598	0.32075
embryonic camera-type eye development	GO:0031076	31076	0.561898	-0.223539	106.269	0.108585	0.309497
regulation of protein ubiquitination	GO:0031396	31396	0.456327	-0.168984	97.7181	0.10857	0.309575
regulation of vascular permeability	GO:0043114	43114	0.568608	-0.227503	107.356	0.108553	0.309272
positive regulation of protein localization to nucleus	GO:1900182	1900182	0.476763	-0.195468	110.225	0.108516	0.310388
organic acid catabolic process	GO:0016054	16054	0.490297	-0.187051	101.079	0.108515	0.308216
carboxylic acid catabolic process	GO:0046395	46395	0.490297	-0.187051	101.079	0.108515	0.308216
regulation of smooth muscle cell differentiation	GO:0051150	51150	0.574738	-0.260085	125.097	0.1085	0.314471
vesicle coating	GO:0006901	6901	0.508038	-0.201194	105.692	0.108461	0.313014
neuroblast proliferation	GO:0007405	7405	0.579926	-0.268339	129.52	0.108418	0.313203
protein methylation	GO:0006479	6479	0.462449	-0.18438	106.364	0.108418	0.311496
protein alkylation	GO:0008213	8213	0.462449	-0.18438	106.364	0.108418	0.311496
pyrimidine ribonucleoside metabolic process	GO:0046131	46131	0.677786	-0.340184	146.299	0.1084	0.322005
protein complex localization	GO:0031503	31503	0.528038	-0.186144	93.2332	0.108314	0.308891
pyridine nucleotide metabolic process	GO:0019362	19362	0.475077	-0.180458	100.622	0.108275	0.307423
nicotinamide nucleotide metabolic process	GO:0046496	46496	0.475077	-0.180458	100.622	0.108275	0.307423
gene silencing	GO:0016458	16458	0.484741	-0.203825	113.681	0.108263	0.312369
long-chain fatty acid transport	GO:0015909	15909	0.513808	-0.231922	124.292	0.108253	0.313753
aminoglycan catabolic process	GO:0006026	6026	0.521229	-0.190077	96.0825	0.108248	0.308641
glycosaminoglycan catabolic process	GO:0006027	6027	0.521229	-0.190077	96.0825	0.108248	0.308641
retina vasculature development in camera-type eye	GO:0061298	61298	0.659707	-0.269308	109.878	0.108246	0.313065
glycine metabolic process	GO:0006544	6544	0.797073	-0.432505	166.004	0.108227	0.318939
cellular response to estradiol stimulus	GO:0071392	71392	0.604172	-0.25774	115.901	0.108219	0.31501
phototransduction	GO:0007602	7602	0.599726	-0.217738	96.3041	0.108185	0.307932
cellular response to unfolded protein	GO:0034620	34620	0.475355	-0.158028	86.9537	0.108115	0.305021
cellular response to insulin stimulus	GO:0032869	32869	0.494539	-0.180524	96.3176	0.108104	0.310418
male meiosis	GO:0007140	7140	0.586528	-0.237895	109.404	0.108101	0.310638
neutrophil chemotaxis	GO:0030593	30593	0.527216	-0.182307	91.0419	0.108099	0.303572
negative regulation of intrinsic apoptotic signaling pathway by p53 class mediator	GO:1902254	1902254	0.633805	-0.303324	135.708	0.108068	0.319187
non-motile cilium assembly	GO:1905515	1905515	0.511406	-0.207596	108.958	0.107999	0.314033
protein localization to cytoskeleton	GO:0044380	44380	0.526761	-0.200581	100.919	0.107994	0.307755
release of sequestered calcium ion into cytosol by sarcoplasmic reticulum	GO:0014808	14808	0.59403	-0.238279	107.929	0.10795	0.31076
calcium ion transport from endoplasmic reticulum to cytosol	GO:1903514	1903514	0.59403	-0.238279	107.929	0.10795	0.31076
labyrinthine layer development	GO:0060711	60711	0.558151	-0.241636	118.251	0.107913	0.308545
regulation of type I interferon production	GO:0032479	32479	0.475268	-0.181286	100.937	0.107906	0.309483
regulation of ATPase activity	GO:0043462	43462	0.53381	-0.254196	134.489	0.1079	0.314486
sequestering of triglyceride	GO:0030730	30730	0.688723	-0.312539	126.785	0.107816	0.317502
cellular amino acid biosynthetic process	GO:0008652	8652	0.715294	-0.40688	180.986	0.107796	0.320189
positive regulation of mast cell activation involved in immune response	GO:0033008	33008	0.76135	-0.342594	125.183	0.107795	0.314345
positive regulation of mast cell degranulation	GO:0043306	43306	0.76135	-0.342594	125.183	0.107795	0.314345
complement activation	GO:0006956	6956	0.586877	-0.263496	124.361	0.107764	0.311936
antigen processing and presentation of peptide antigen	GO:0048002	48002	0.487748	-0.189007	103.324	0.107735	0.313309
walking behavior	GO:0090659	90659	0.642	-0.266088	112.169	0.1077	0.307951
ATP-dependent chromatin remodeling	GO:0043044	43044	0.588596	-0.28726	139.727	0.107652	0.321188
multicellular organismal movement	GO:0050879	50879	0.531524	-0.181066	89.3997	0.107629	0.302672
musculoskeletal movement	GO:0050881	50881	0.531524	-0.181066	89.3997	0.107629	0.302672
negative regulation of androgen receptor signaling pathway	GO:0060766	60766	0.879642	-0.499638	181.246	0.107629	0.322735
C21-steroid hormone metabolic process	GO:0008207	8207	0.631383	-0.265251	114.052	0.10762	0.315714
negative regulation of epidermal growth factor receptor signaling pathway	GO:0042059	42059	0.543764	-0.234587	117.744	0.107565	0.309816
histone H2A ubiquitination	GO:0033522	33522	0.684432	-0.314851	129.009	0.107549	0.316784
alpha-beta T cell activation involved in immune response	GO:0002287	2287	0.516412	-0.155069	78.9147	0.10746	0.300291
alpha-beta T cell differentiation involved in immune response	GO:0002293	2293	0.516412	-0.155069	78.9147	0.10746	0.300291
CD4-positive, alpha-beta T cell differentiation involved in immune response	GO:0002294	2294	0.516412	-0.155069	78.9147	0.10746	0.300291
T-helper cell differentiation	GO:0042093	42093	0.516412	-0.155069	78.9147	0.10746	0.300291
regulation of glucose import	GO:0046324	46324	0.558003	-0.230224	111.244	0.10746	0.31172
mRNA 3'-end processing	GO:0031124	31124	0.519081	-0.244628	132.561	0.107459	0.31599
phenol-containing compound biosynthetic process	GO:0046189	46189	0.540841	-0.196704	96.51	0.10736	0.300148
positive regulation of response to DNA damage stimulus	GO:2001022	2001022	0.478599	-0.174083	95.8708	0.107358	0.307265
cellular response to starvation	GO:0009267	9267	0.472861	-0.145574	80.8269	0.107322	0.302528
regulation of glycoprotein metabolic process	GO:1903018	1903018	0.489354	-0.131017	70.9839	0.107243	0.294176
inner ear receptor stereocilium organization	GO:0060122	60122	0.675392	-0.348562	152.791	0.107227	0.317911
GTP metabolic process	GO:0046039	46039	0.685181	-0.384469	176.176	0.107202	0.318679
response to mineralocorticoid	GO:0051385	51385	0.561407	-0.159816	75.3958	0.107189	0.298835
regulation of posttranscriptional gene silencing	GO:0060147	60147	0.484809	-0.199188	110.435	0.107155	0.310498
regulation of gene silencing by RNA	GO:0060966	60966	0.484809	-0.199188	110.435	0.107155	0.310498
negative regulation of protein dephosphorylation	GO:0035308	35308	0.534254	-0.177255	87.4969	0.107129	0.305794
regulation of epidermal growth factor receptor signaling pathway	GO:0042058	42058	0.46056	-0.175322	100.449	0.107096	0.305817
positive regulation of proteolysis involved in cellular protein catabolic process	GO:1903052	1903052	0.485898	-0.184935	101.151	0.107062	0.307492
regulation of systemic arterial blood pressure mediated by a chemical signal	GO:0003044	3044	0.536599	-0.181036	88.1658	0.107061	0.302654
renal vesicle development	GO:0072087	72087	0.801961	-0.453836	179.071	0.106967	0.316496
regulation of membrane permeability	GO:0090559	90559	0.504723	-0.198243	104.751	0.106966	0.307243
regulation of gliogenesis	GO:0014013	14013	0.505803	-0.19523	102.576	0.106927	0.304637
regulation of mast cell degranulation	GO:0043304	43304	0.608411	-0.179328	77.7472	0.106885	0.298163
epidermal cell differentiation	GO:0009913	9913	0.503562	-0.226806	124.179	0.106859	0.311075
negative regulation of intracellular protein transport	GO:0090317	90317	0.522188	-0.206921	105.959	0.106854	0.311484
regulation of interleukin-13 production	GO:0032656	32656	0.685234	-0.261592	101.658	0.106849	0.309444
electron transport chain	GO:0022900	22900	0.522919	-0.201462	102.179	0.106841	0.310012
membrane budding	GO:0006900	6900	0.487636	-0.183736	99.6212	0.106784	0.308276
viral genome replication	GO:0019079	19079	0.481722	-0.170587	93.0669	0.106661	0.306257
androgen receptor signaling pathway	GO:0030521	30521	0.571598	-0.265473	130.28	0.106642	0.31124
positive regulation of glial cell proliferation	GO:0060252	60252	0.651545	-0.243656	99.5603	0.106568	0.30746
pyridine-containing compound metabolic process	GO:0072524	72524	0.472496	-0.177911	99.639	0.106568	0.305043
gene silencing by miRNA	GO:0035195	35195	0.490168	-0.206813	114.206	0.10655	0.309802
lactation	GO:0007595	7595	0.526955	-0.205407	103.653	0.106506	0.307927
cerebellar cortex formation	GO:0021697	21697	0.787467	-0.430082	169.361	0.106496	0.318623
positive regulation of apoptotic signaling pathway	GO:2001235	2001235	0.456921	-0.164055	94.4285	0.106435	0.30275
regulation of mitochondrial fission	GO:0090140	90140	0.665671	-0.365736	169.722	0.106434	0.317324
lymphocyte costimulation	GO:0031294	31294	0.511062	-0.163603	84.2017	0.106372	0.298325
mesenchyme morphogenesis	GO:0072132	72132	0.502085	-0.20065	106.736	0.106331	0.305548
metanephric nephron morphogenesis	GO:0072273	72273	0.712438	-0.368707	153.167	0.106295	0.315378
posttranscriptional gene silencing by RNA	GO:0035194	35194	0.486391	-0.208425	116.449	0.106294	0.309618
positive regulation of multi-organism process	GO:0043902	43902	0.466682	-0.16373	92.0342	0.106289	0.303887
p38MAPK cascade	GO:0038066	38066	0.515256	-0.208502	108.202	0.10625	0.305771
azole transport	GO:0045117	45117	0.672582	-0.341079	149.242	0.10623	0.310424
posttranscriptional gene silencing	GO:0016441	16441	0.487003	-0.207618	115.68	0.106213	0.309291
T cell activation involved in immune response	GO:0002286	2286	0.495816	-0.15791	83.3674	0.106198	0.301117
cytokine biosynthetic process	GO:0042089	42089	0.488219	-0.179341	96.808	0.106146	0.304335
cytokine metabolic process	GO:0042107	42107	0.488219	-0.179341	96.808	0.106146	0.304335
genetic imprinting	GO:0071514	71514	0.641314	-0.252246	105.085	0.106144	0.31
regulation of water loss via skin	GO:0033561	33561	0.779243	-0.408883	157.476	0.106124	0.308818
regulation of nuclear division	GO:0051783	51783	0.452634	-0.154675	89.6671	0.106116	0.30269
regulation of receptor-mediated endocytosis	GO:0048259	48259	0.527386	-0.212486	108.105	0.106107	0.307067
histone phosphorylation	GO:0016572	16572	0.546425	-0.18331	88.0239	0.106084	0.300525
positive regulation of protein polymerization	GO:0032273	32273	0.465161	-0.156095	87.7893	0.106036	0.301736
telomere organization	GO:0032200	32200	0.48086	-0.197272	110.3	0.106029	0.310905
regulation of ATP biosynthetic process	GO:2001169	2001169	0.813317	-0.386361	135.29	0.106002	0.315176
regulation of mast cell activation involved in immune response	GO:0033006	33006	0.590596	-0.167214	74.8002	0.105994	0.295737
ERBB signaling pathway	GO:0038127	38127	0.446211	-0.156122	91.5319	0.105975	0.301612
hepatocyte apoptotic process	GO:0097284	97284	0.86251	-0.499435	187.975	0.105965	0.317629
regulation of glycogen biosynthetic process	GO:0005979	5979	0.642313	-0.323619	146.757	0.105933	0.31741
regulation of glucan biosynthetic process	GO:0010962	10962	0.642313	-0.323619	146.757	0.105933	0.31741
negative regulation of protein polymerization	GO:0032272	32272	0.550776	-0.203342	97.9271	0.105928	0.307657
regulation of metanephros development	GO:0072215	72215	0.824596	-0.496097	202.022	0.105882	0.317417
monocyte differentiation	GO:0030224	30224	0.573586	-0.218868	101.441	0.105794	0.307319
mononuclear cell differentiation	GO:1903131	1903131	0.573586	-0.218868	101.441	0.105794	0.307319
T cell differentiation involved in immune response	GO:0002292	2292	0.506775	-0.153612	79.5923	0.105761	0.298287
protein localization to microtubule cytoskeleton	GO:0072698	72698	0.533859	-0.205364	102.125	0.105753	0.305542
response to gamma radiation	GO:0010332	10332	0.486603	-0.179273	96.876	0.105723	0.308213
negative regulation of T cell differentiation	GO:0045581	45581	0.571531	-0.200285	92.1608	0.105709	0.306866
keratan sulfate metabolic process	GO:0042339	42339	0.701755	-0.348023	143.608	0.105691	0.312518
pyrimidine ribonucleoside biosynthetic process	GO:0046132	46132	0.684669	-0.356099	154.944	0.105678	0.31761
cellular response to purine-containing compound	GO:0071415	71415	0.922568	-0.407873	123.727	0.105662	0.316387
energy homeostasis	GO:0097009	97009	0.557191	-0.218324	104.544	0.105644	0.305189
organelle disassembly	GO:1903008	1903008	0.511789	-0.213182	112.64	0.105619	0.309111
somatic diversification of immune receptors via germline recombination within a single locus	GO:0002562	2562	0.481829	-0.197144	110.036	0.105604	0.309297
somatic cell DNA recombination	GO:0016444	16444	0.481829	-0.197144	110.036	0.105604	0.309297
positive regulation of DNA binding	GO:0043388	43388	0.524474	-0.243091	129.643	0.105563	0.305589
regulation of viral release from host cell	GO:1902186	1902186	0.572262	-0.247298	117.854	0.105522	0.31144
type I interferon production	GO:0032606	32606	0.469017	-0.176895	99.6263	0.105515	0.305659
humoral immune response mediated by circulating immunoglobulin	GO:0002455	2455	0.660684	-0.320251	138.776	0.10548	0.312282
cyclic nucleotide catabolic process	GO:0009214	9214	0.659961	-0.249329	100.592	0.105451	0.304999
vesicle targeting	GO:0006903	6903	0.487647	-0.188253	102.565	0.105449	0.308223
regulation of glycoprotein biosynthetic process	GO:0010559	10559	0.508608	-0.129626	68.1702	0.105421	0.289086
positive regulation of proteasomal protein catabolic process	GO:1901800	1901800	0.485014	-0.177632	96.9283	0.105377	0.304502
monosaccharide biosynthetic process	GO:0046364	46364	0.531263	-0.202509	101.603	0.105375	0.306536
excitatory synapse assembly	GO:1904861	1904861	0.77009	-0.404507	157.576	0.105371	0.312071
bile acid and bile salt transport	GO:0015721	15721	0.805513	-0.421256	157.058	0.105344	0.317656
immune response-regulating cell surface receptor signaling pathway involved in phagocytosis	GO:0002433	2433	0.515189	-0.197109	101.735	0.105278	0.306826
Fc-gamma receptor signaling pathway	GO:0038094	38094	0.515189	-0.197109	101.735	0.105278	0.306826
Fc-gamma receptor signaling pathway involved in phagocytosis	GO:0038096	38096	0.515189	-0.197109	101.735	0.105278	0.306826
eye photoreceptor cell development	GO:0042462	42462	0.571972	-0.187611	86.6273	0.105267	0.298832
monocarboxylic acid catabolic process	GO:0072329	72329	0.481209	-0.192546	106.637	0.105137	0.304712
regulation of cell fate commitment	GO:0010453	10453	0.75225	-0.420147	175.462	0.105121	0.311235
regulation of cartilage development	GO:0061035	61035	0.486707	-0.112336	62.2284	0.105117	0.283634
acidic amino acid transport	GO:0015800	15800	0.619439	-0.17467	74.4679	0.105087	0.292066
membrane protein ectodomain proteolysis	GO:0006509	6509	0.531659	-0.207016	103.52	0.105086	0.302469
purine ribonucleoside triphosphate biosynthetic process	GO:0009206	9206	0.599997	-0.268789	124.025	0.105083	0.31114
alpha-beta T cell activation	GO:0046631	46631	0.467478	-0.125872	71.321	0.105081	0.290953
necrotic cell death	GO:0070265	70265	0.508275	-0.180571	93.3244	0.105068	0.302709
oxidoreduction coenzyme metabolic process	GO:0006733	6733	0.460004	-0.169376	97.0266	0.105055	0.302408
response to leptin	GO:0044321	44321	0.666646	-0.286593	117.602	0.105018	0.311961
phospholipase C-activating G-protein coupled receptor signaling pathway	GO:0007200	7200	0.534275	-0.18039	88.624	0.105	0.299167
multi-organism behavior	GO:0051705	51705	0.486592	-0.177047	95.6508	0.104988	0.300925
negative regulation of G1/S transition of mitotic cell cycle	GO:2000134	2000134	0.467882	-0.170603	95.8208	0.104969	0.302377
protein monoubiquitination	GO:0006513	6513	0.481041	-0.197374	110.305	0.104962	0.305543
negative regulation of multi-organism process	GO:0043901	43901	0.474061	-0.182648	101.947	0.104961	0.30586
neuroepithelial cell differentiation	GO:0060563	60563	0.536215	-0.220154	110.576	0.104944	0.30419
nephron tubule epithelial cell differentiation	GO:0072160	72160	0.881055	-0.499995	180.832	0.104921	0.318287
wound healing, spreading of cells	GO:0044319	44319	0.601568	-0.303504	147.215	0.104895	0.309974
epiboly involved in wound healing	GO:0090505	90505	0.601568	-0.303504	147.215	0.104895	0.309974
cellular response to topologically incorrect protein	GO:0035967	35967	0.463693	-0.148848	83.8857	0.104893	0.299302
positive regulation of mitotic nuclear division	GO:0045840	45840	0.516167	-0.186389	95.216	0.104876	0.303427
establishment of pigment granule localization	GO:0051905	51905	0.650177	-0.334269	152.503	0.104826	0.310087
B cell activation involved in immune response	GO:0002312	2312	0.470367	-0.183195	103.662	0.104812	0.307235
columnar/cuboidal epithelial cell development	GO:0002066	2066	0.50112	-0.177738	93.0953	0.104801	0.300874
regulation of cytokine production involved in immune response	GO:0002718	2718	0.49259	-0.195622	106.257	0.104793	0.305059
tRNA processing	GO:0008033	8033	0.478042	-0.195429	109.983	0.104778	0.30944
negative regulation of intracellular transport	GO:0032387	32387	0.49921	-0.203195	109.172	0.104755	0.307896
negative regulation of blood coagulation	GO:0030195	30195	0.604953	-0.271897	124.849	0.104738	0.306962
negative regulation of hemostasis	GO:1900047	1900047	0.583652	-0.247067	115.374	0.104713	0.305349
positive regulation of hormone metabolic process	GO:0032352	32352	0.779457	-0.395792	149.25	0.104673	0.314464
viral entry into host cell	GO:0046718	46718	0.487105	-0.197043	108.427	0.104653	0.303869
cellular response to osmotic stress	GO:0071470	71470	0.568745	-0.206117	95.9305	0.104578	0.300585
positive regulation of dendritic spine morphogenesis	GO:0061003	61003	0.693281	-0.322101	131.303	0.104544	0.314036
regulation of cellular response to heat	GO:1900034	1900034	0.472536	-0.171356	95.5884	0.10452	0.301661
postsynaptic membrane organization	GO:0001941	1941	0.565686	-0.260997	128.842	0.104463	0.310639
hexose biosynthetic process	GO:0019319	19319	0.539955	-0.207364	102.521	0.104462	0.305419
regulation of mitotic nuclear division	GO:0007088	7088	0.449508	-0.157146	91.8687	0.104449	0.300936
release of cytochrome c from mitochondria	GO:0001836	1836	0.490849	-0.187274	101.179	0.104427	0.301728
rhodopsin mediated signaling pathway	GO:0016056	16056	0.828999	-0.49996	203.917	0.104407	0.314469
negative regulation of coagulation	GO:0050819	50819	0.594443	-0.257447	118.7	0.104338	0.306577
regulation of intrinsic apoptotic signaling pathway by p53 class mediator	GO:1902253	1902253	0.555598	-0.240901	118.295	0.104297	0.309375
negative regulation of phosphoprotein phosphatase activity	GO:0032515	32515	0.536437	-0.170038	83.5905	0.104171	0.299849
positive regulation of epithelial to mesenchymal transition	GO:0010718	10718	0.496003	-0.203691	110.197	0.104159	0.302278
dicarboxylic acid metabolic process	GO:0043648	43648	0.55405	-0.239627	118.268	0.104159	0.309741
positive regulation of vacuole organization	GO:0044090	44090	0.824863	-0.499997	205.444	0.104137	0.318906
positive regulation of protein modification by small protein conjugation or removal	GO:1903322	1903322	0.482695	-0.193952	107.528	0.104124	0.30624
[truncated: 3,053 more rows]

## Sheet: Mouse Brain
GOName	GOIDlabel	GOID	A_fitted	B_fitted	lambda_fitted	R2fit	negRho
regulation of mitochondrion organization	GO:0010821	10821	1.01268	-0.138373	1.64551	0.43756	0.568361
central nervous system neuron differentiation	GO:0021953	21953	1.09031	-0.132622	1.53027	0.423429	0.535764
regulation of generation of precursor metabolites and energy	GO:0043467	43467	1.03886	-0.162515	1.80589	0.423269	0.565637
positive regulation of epithelial cell proliferation	GO:0050679	50679	1.03182	-0.105607	1.38033	0.420628	0.5193
protein kinase B signaling	GO:0043491	43491	1.06919	-0.112576	1.40774	0.420134	0.513464
regulation of organ morphogenesis	GO:2000027	2000027	0.962168	-0.117455	1.53351	0.419889	0.542637
regulation of protein kinase B signaling	GO:0051896	51896	1.09674	-0.115218	1.40363	0.418812	0.510079
stem cell proliferation	GO:0072089	72089	1.14136	-0.120231	1.40487	0.418283	0.511076
regulation of carbohydrate metabolic process	GO:0006109	6109	1.00883	-0.122038	1.52482	0.417285	0.53591
regulation of response to DNA damage stimulus	GO:2001020	2001020	0.991355	-0.129529	1.59804	0.416482	0.544281
appendage development	GO:0048736	48736	0.997905	-0.106822	1.42091	0.415897	0.521608
limb development	GO:0060173	60173	0.997905	-0.106822	1.42091	0.415897	0.521608
regulation of canonical Wnt signaling pathway	GO:0060828	60828	1.0605	-0.110266	1.39783	0.415762	0.515627
regulation of cysteine-type endopeptidase activity involved in apoptotic process	GO:0043281	43281	0.995159	-0.113112	1.47159	0.413177	0.529272
positive regulation of mitochondrion organization	GO:0010822	10822	1.01564	-0.131728	1.59249	0.412915	0.542324
maintenance of cell number	GO:0098727	98727	1.01426	-0.115805	1.48045	0.411982	0.527379
regulation of myeloid cell differentiation	GO:0045637	45637	1.03616	-0.107772	1.39643	0.410459	0.51019
appendage morphogenesis	GO:0035107	35107	1.00734	-0.10436	1.39455	0.410433	0.511686
limb morphogenesis	GO:0035108	35108	1.00734	-0.10436	1.39455	0.410433	0.511686
negative regulation of homeostatic process	GO:0032845	32845	0.985449	-0.116646	1.50771	0.410427	0.530506
response to insulin	GO:0032868	32868	1.02062	-0.136637	1.62911	0.410226	0.541907
stem cell population maintenance	GO:0019827	19827	1.01492	-0.116718	1.48651	0.409653	0.526872
eye morphogenesis	GO:0048592	48592	1.03463	-0.109139	1.40107	0.409479	0.514262
positive regulation of leukocyte cell-cell adhesion	GO:1903039	1903039	0.852668	-0.103891	1.53837	0.40944	0.547767
regulation of cell division	GO:0051302	51302	0.997671	-0.123562	1.56199	0.409366	0.527395
positive regulation of protein catabolic process	GO:0045732	45732	1.01653	-0.140886	1.65569	0.409106	0.549798
lipoprotein metabolic process	GO:0042157	42157	0.945741	-0.146918	1.79987	0.408576	0.559414
myeloid leukocyte differentiation	GO:0002573	2573	1.05272	-0.109236	1.40023	0.408502	0.504399
lipoprotein biosynthetic process	GO:0042158	42158	0.992353	-0.143502	1.71553	0.408311	0.549728
positive regulation of carbohydrate metabolic process	GO:0045913	45913	1.06181	-0.148662	1.67642	0.40778	0.537685
positive regulation of lymphocyte proliferation	GO:0050671	50671	0.929952	-0.0981968	1.40944	0.407608	0.5138
protein lipidation	GO:0006497	6497	1.00224	-0.14469	1.71259	0.406594	0.546426
positive regulation of leukocyte proliferation	GO:0070665	70665	0.938537	-0.0941879	1.36738	0.405992	0.505167
embryonic limb morphogenesis	GO:0030326	30326	1.03307	-0.102452	1.36049	0.405755	0.499811
embryonic appendage morphogenesis	GO:0035113	35113	1.03307	-0.102452	1.36049	0.405755	0.499811
protein acylation	GO:0043543	43543	0.979577	-0.121599	1.55775	0.405279	0.528626
regulation of extrinsic apoptotic signaling pathway	GO:2001236	2001236	0.99161	-0.12076	1.53462	0.40524	0.526717
T cell proliferation	GO:0042098	42098	0.861044	-0.0979004	1.47041	0.404896	0.533752
positive regulation of mononuclear cell proliferation	GO:0032946	32946	0.924062	-0.0982188	1.41462	0.404831	0.513292
regulation of proteasomal protein catabolic process	GO:0061136	61136	1.01913	-0.160903	1.81255	0.404381	0.556536
regulation of proteolysis involved in cellular protein catabolic process	GO:1903050	1903050	1.00379	-0.159988	1.82418	0.404292	0.558274
positive regulation of MAP kinase activity	GO:0043406	43406	1.03882	-0.102907	1.35527	0.40429	0.496483
positive regulation of apoptotic signaling pathway	GO:2001235	2001235	1.00919	-0.141154	1.67588	0.403919	0.542665
kidney epithelium development	GO:0072073	72073	1.01032	-0.126466	1.5591	0.403236	0.529859
negative regulation of mitotic cell cycle	GO:0045930	45930	0.971504	-0.125883	1.59785	0.4031	0.531365
skeletal muscle organ development	GO:0060538	60538	1.07206	-0.123531	1.48171	0.402859	0.519561
skeletal muscle tissue development	GO:0007519	7519	1.06561	-0.127525	1.51598	0.402747	0.52406
positive regulation of T cell activation	GO:0050870	50870	0.85168	-0.108747	1.58431	0.402375	0.548665
positive regulation of Wnt signaling pathway	GO:0030177	30177	1.02637	-0.135064	1.61523	0.402168	0.530653
cellular response to insulin stimulus	GO:0032869	32869	1.03108	-0.133731	1.59895	0.402102	0.531393
negative regulation of DNA metabolic process	GO:0051053	51053	1.00205	-0.125896	1.5626	0.401716	0.522911
negative regulation of translation	GO:0017148	17148	0.948908	-0.142259	1.75201	0.401516	0.550856
cardiac chamber development	GO:0003205	3205	1.00678	-0.100198	1.36182	0.400716	0.503937
response to decreased oxygen levels	GO:0036293	36293	1.06057	-0.119041	1.46316	0.400634	0.511436
regulation of ossification	GO:0030278	30278	1.01459	-0.105745	1.39166	0.400211	0.504246
protein localization to mitochondrion	GO:0070585	70585	0.975925	-0.141977	1.71772	0.400124	0.544312
response to transforming growth factor beta	GO:0071559	71559	0.967671	-0.110801	1.48179	0.399963	0.517684
epidermal cell differentiation	GO:0009913	9913	1.02671	-0.0953722	1.30712	0.399925	0.486535
monocarboxylic acid transport	GO:0015718	15718	1.00892	-0.101728	1.36769	0.399402	0.500705
macroautophagy	GO:0016236	16236	1.02119	-0.130164	1.57636	0.399276	0.530816
regulation of embryonic development	GO:0045995	45995	0.964598	-0.130452	1.64432	0.398967	0.536643
vacuolar transport	GO:0007034	7034	1.04546	-0.163786	1.80556	0.398571	0.55151
endocrine process	GO:0050886	50886	1.07752	-0.0997073	1.30344	0.398424	0.482112
intracellular receptor signaling pathway	GO:0030522	30522	0.992912	-0.12311	1.54963	0.398386	0.527871
alpha-amino acid metabolic process	GO:1901605	1901605	0.990106	-0.123769	1.55622	0.398276	0.5239
carbohydrate transport	GO:0008643	8643	0.996379	-0.115757	1.49008	0.39803	0.516736
mesonephros development	GO:0001823	1823	1.02624	-0.126018	1.53827	0.397544	0.521827
response to hypoxia	GO:0001666	1666	1.05943	-0.118147	1.45743	0.397162	0.508248
organic acid catabolic process	GO:0016054	16054	0.970066	-0.121185	1.55861	0.396743	0.520352
carboxylic acid catabolic process	GO:0046395	46395	0.970066	-0.121185	1.55861	0.396743	0.520352
phosphatidylinositol 3-kinase signaling	GO:0014065	14065	1.06737	-0.123768	1.49456	0.396598	0.506434
cell cycle G1/S phase transition	GO:0044843	44843	0.981886	-0.119794	1.5389	0.396573	0.519462
cellular response to steroid hormone stimulus	GO:0071383	71383	0.993657	-0.122921	1.54822	0.39654	0.522828
G1/S transition of mitotic cell cycle	GO:0000082	82	0.978869	-0.122548	1.56428	0.396183	0.522313
regulation of T cell proliferation	GO:0042129	42129	0.859874	-0.0987014	1.47945	0.396174	0.526629
regulation of cellular protein catabolic process	GO:1903362	1903362	0.987789	-0.160616	1.84816	0.395679	0.554297
nuclear export	GO:0051168	51168	1.02787	-0.134458	1.60354	0.395644	0.523039
multicellular organism growth	GO:0035264	35264	1.09414	-0.122697	1.4546	0.395623	0.502811
negative regulation of cellular amide metabolic process	GO:0034249	34249	0.955834	-0.140932	1.73135	0.395606	0.542793
establishment of protein localization to mitochondrion	GO:0072655	72655	0.96814	-0.141344	1.72161	0.395584	0.54102
negative regulation of cell growth	GO:0030308	30308	1.00222	-0.134435	1.63526	0.39554	0.529808
positive regulation of ERK1 and ERK2 cascade	GO:0070374	70374	0.939693	-0.109764	1.48841	0.39509	0.525087
regulation of lipid biosynthetic process	GO:0046890	46890	1.05936	-0.118537	1.45445	0.395007	0.502009
regulation of protein ubiquitination	GO:0031396	31396	0.974864	-0.137431	1.67899	0.394919	0.538923
protein targeting to mitochondrion	GO:0006626	6626	0.968274	-0.140148	1.71183	0.394732	0.538734
response to BMP	GO:0071772	71772	1.04577	-0.0988611	1.31635	0.394723	0.480049
cellular response to BMP stimulus	GO:0071773	71773	1.04577	-0.0988611	1.31635	0.394723	0.480049
regulation of intrinsic apoptotic signaling pathway	GO:2001242	2001242	0.982833	-0.141533	1.70712	0.394697	0.54087
cardiocyte differentiation	GO:0035051	35051	1.04606	-0.110829	1.4079	0.394592	0.496711
negative regulation of Wnt signaling pathway	GO:0030178	30178	1.08902	-0.105011	1.33752	0.394011	0.488484
cytosolic transport	GO:0016482	16482	1.04413	-0.14744	1.68366	0.393318	0.532145
regulation of histone modification	GO:0031056	31056	0.985972	-0.144119	1.72385	0.393207	0.538311
glucose metabolic process	GO:0006006	6006	0.98576	-0.129035	1.60338	0.393147	0.528747
monosaccharide transport	GO:0015749	15749	1.03273	-0.115245	1.45448	0.393141	0.505225
positive regulation of peptidyl-tyrosine phosphorylation	GO:0050731	50731	0.985968	-0.104209	1.40683	0.393024	0.501174
positive regulation of cysteine-type endopeptidase activity involved in apoptotic process	GO:0043280	43280	0.956005	-0.135818	1.68746	0.393012	0.53632
cardiac chamber morphogenesis	GO:0003206	3206	1.02692	-0.0955126	1.31269	0.392897	0.484753
ER to Golgi vesicle-mediated transport	GO:0006888	6888	1.04608	-0.171993	1.86162	0.39288	0.548719
sister chromatid segregation	GO:0000819	819	0.956202	-0.12229	1.58451	0.39284	0.525281
regulation of cellular carbohydrate metabolic process	GO:0010675	10675	1.02726	-0.114846	1.45201	0.392809	0.507503
regulation of chromosome organization	GO:0033044	33044	0.980241	-0.13734	1.67347	0.392677	0.538086
regulation of fibroblast proliferation	GO:0048145	48145	0.973524	-0.123986	1.58444	0.392402	0.525796
tissue remodeling	GO:0048771	48771	1.05314	-0.107068	1.37335	0.392351	0.495894
lymphocyte activation involved in immune response	GO:0002285	2285	0.947483	-0.10186	1.42539	0.392234	0.503804
carbohydrate biosynthetic process	GO:0016051	16051	0.959645	-0.125166	1.59957	0.39221	0.528366
positive regulation of hemopoiesis	GO:1903708	1903708	0.935516	-0.0967203	1.39055	0.392209	0.507047
regulation of muscle tissue development	GO:1901861	1901861	1.08481	-0.139286	1.58568	0.392186	0.517351
positive regulation of cell growth	GO:0030307	30307	1.05678	-0.135385	1.58065	0.392175	0.521089
negative regulation of catabolic process	GO:0009895	9895	1.01297	-0.13507	1.62396	0.391815	0.526202
muscle cell proliferation	GO:0033002	33002	1.02496	-0.115246	1.46508	0.391769	0.514297
negative regulation of neuron apoptotic process	GO:0043524	43524	1.10943	-0.133108	1.51964	0.391761	0.512555
circadian rhythm	GO:0007623	7623	1.11257	-0.125324	1.46843	0.391671	0.506266
positive regulation of peptidase activity	GO:0010952	10952	0.948684	-0.130025	1.65255	0.391605	0.532155
ureteric bud development	GO:0001657	1657	1.024	-0.125222	1.53328	0.391326	0.517349
mesonephric epithelium development	GO:0072163	72163	1.024	-0.125222	1.53328	0.391326	0.517349
mesonephric tubule development	GO:0072164	72164	1.024	-0.125222	1.53328	0.391326	0.517349
regulation of proteasomal ubiquitin-dependent protein catabolic process	GO:0032434	32434	1.01762	-0.154233	1.76562	0.390996	0.541242
cellular response to transforming growth factor beta stimulus	GO:0071560	71560	0.937595	-0.110392	1.5045	0.390878	0.515512
protein acetylation	GO:0006473	6473	0.978985	-0.117753	1.52655	0.390756	0.51424
negative regulation of cellular response to growth factor stimulus	GO:0090288	90288	1.07281	-0.103205	1.33117	0.390607	0.485788
positive regulation of establishment of protein localization to mitochondrion	GO:1903749	1903749	1.06937	-0.132691	1.55368	0.39057	0.51387
forebrain generation of neurons	GO:0021872	21872	1.17095	-0.130313	1.45659	0.390514	0.502112
BMP signaling pathway	GO:0030509	30509	1.03795	-0.102314	1.35078	0.390457	0.484946
positive regulation of proteolysis involved in cellular protein catabolic process	GO:1903052	1903052	1.01058	-0.157077	1.79337	0.390036	0.541443
sensory perception of light stimulus	GO:0050953	50953	1.03765	-0.0899791	1.25786	0.389991	0.464967
protein ubiquitination involved in ubiquitin-dependent protein catabolic process	GO:0042787	42787	0.980184	-0.142065	1.7202	0.389917	0.534904
protein polyubiquitination	GO:0000209	209	0.991347	-0.124126	1.5601	0.389795	0.518376
cofactor biosynthetic process	GO:0051188	51188	0.960569	-0.150709	1.80261	0.38959	0.541782
neural precursor cell proliferation	GO:0061351	61351	1.13474	-0.106161	1.31148	0.389533	0.47787
vacuole organization	GO:0007033	7033	1.01692	-0.130832	1.58802	0.38946	0.524076
fibroblast proliferation	GO:0048144	48144	0.959887	-0.124165	1.5985	0.389083	0.525806
organelle fusion	GO:0048284	48284	1.00025	-0.128741	1.58115	0.388779	0.526155
learning	GO:0007612	7612	1.20711	-0.123839	1.38251	0.388625	0.491905
hormone-mediated signaling pathway	GO:0009755	9755	0.977309	-0.12334	1.56314	0.388562	0.522036
steroid hormone mediated signaling pathway	GO:0043401	43401	0.999917	-0.128893	1.58635	0.388533	0.52105
regulation of I-kappaB kinase/NF-kappaB signaling	GO:0043122	43122	0.970443	-0.123273	1.56917	0.388488	0.522283
positive regulation of cellular protein catabolic process	GO:1903364	1903364	1.00483	-0.165715	1.86731	0.388328	0.547987
regulation of myeloid leukocyte differentiation	GO:0002761	2761	1.08327	-0.114239	1.4127	0.388268	0.490975
spindle organization	GO:0007051	7051	1.02281	-0.138707	1.64645	0.388225	0.522747
negative regulation of cellular protein localization	GO:1903828	1903828	1.02785	-0.128996	1.56632	0.387974	0.517005
mesenchymal cell differentiation	GO:0048762	48762	1.02054	-0.107407	1.40094	0.387801	0.494079
positive regulation of cell division	GO:0051781	51781	0.997931	-0.126947	1.59156	0.38778	0.515444
cellular response to extracellular stimulus	GO:0031668	31668	0.942956	-0.136171	1.71489	0.387747	0.539736
cell cycle checkpoint	GO:0000075	75	0.91934	-0.115519	1.56838	0.387665	0.523658
phosphatidylinositol-mediated signaling	GO:0048015	48015	1.05368	-0.126094	1.5241	0.387659	0.506614
peptidyl-lysine acetylation	GO:0018394	18394	0.981232	-0.123431	1.56826	0.387576	0.513869
visual perception	GO:0007601	7601	1.03337	-0.0910571	1.2689	0.387495	0.465835
positive regulation of cysteine-type endopeptidase activity	GO:2001056	2001056	0.936205	-0.131608	1.67663	0.387447	0.533619
regulation of cell projection assembly	GO:0060491	60491	1.07225	-0.132751	1.56298	0.387357	0.512164
lipid homeostasis	GO:0055088	55088	0.946471	-0.114311	1.51932	0.387085	0.510899
cellular lipid catabolic process	GO:0044242	44242	1.00893	-0.108429	1.41919	0.387041	0.493442
response to temperature stimulus	GO:0009266	9266	0.961191	-0.12033	1.56652	0.387018	0.52104
male sex differentiation	GO:0046661	46661	1.00398	-0.107053	1.4071	0.386987	0.497114
membrane lipid metabolic process	GO:0006643	6643	0.949612	-0.133997	1.68245	0.386797	0.524265
regulation of muscle organ development	GO:0048634	48634	1.07031	-0.138023	1.59046	0.38655	0.514071
regulation of establishment of protein localization to mitochondrion	GO:1903747	1903747	1.04924	-0.130568	1.55516	0.386549	0.514814
negative regulation of secretion by cell	GO:1903531	1903531	0.969803	-0.10402	1.42171	0.386453	0.50746
positive regulation of proteasomal protein catabolic process	GO:1901800	1901800	1.03692	-0.156543	1.75987	0.38632	0.534014
regulation of microtubule-based process	GO:0032886	32886	1.06529	-0.12377	1.49211	0.386244	0.503746
regulation of morphogenesis of an epithelium	GO:1905330	1905330	1.03375	-0.131759	1.57387	0.386105	0.516917
inositol lipid-mediated signaling	GO:0048017	48017	1.04385	-0.125662	1.52913	0.385997	0.506456
hexose transport	GO:0008645	8645	1.01678	-0.115592	1.47091	0.385989	0.503226
regulation of DNA repair	GO:0006282	6282	0.997538	-0.154824	1.78833	0.385969	0.53924
positive regulation of neuron death	GO:1901216	1901216	1.11547	-0.121403	1.43292	0.385883	0.498515
cellular response to nutrient levels	GO:0031669	31669	0.956285	-0.137271	1.70705	0.385541	0.538073
positive regulation of protein modification by small protein conjugation or removal	GO:1903322	1903322	0.972439	-0.137487	1.68432	0.385513	0.532123
positive regulation of neuron apoptotic process	GO:0043525	43525	1.11311	-0.135402	1.53213	0.38546	0.512038
regulation of microtubule cytoskeleton organization	GO:0070507	70507	1.05652	-0.12257	1.48874	0.385297	0.504087
regulation of protein targeting to mitochondrion	GO:1903214	1903214	1.05244	-0.127172	1.52712	0.385273	0.509615
inner ear development	GO:0048839	48839	1.01476	-0.0983198	1.33454	0.385217	0.489751
cardiac muscle cell differentiation	GO:0055007	55007	1.03248	-0.114378	1.44391	0.385162	0.494295
positive regulation of endopeptidase activity	GO:0010950	10950	0.938604	-0.133505	1.69149	0.385105	0.531808
protein methylation	GO:0006479	6479	0.98597	-0.14077	1.69442	0.385054	0.530425
protein alkylation	GO:0008213	8213	0.98597	-0.14077	1.69442	0.385054	0.530425
smooth muscle cell proliferation	GO:0048659	48659	1.04062	-0.121507	1.49923	0.384463	0.511116
regulation of blood pressure	GO:0008217	8217	1.09922	-0.0949106	1.24924	0.384412	0.464258
Notch signaling pathway	GO:0007219	7219	1.01283	-0.115313	1.47781	0.384309	0.500649
response to alcohol	GO:0097305	97305	1.07964	-0.13942	1.58363	0.384261	0.518646
regulation of striated muscle tissue development	GO:0016202	16202	1.07182	-0.139293	1.59816	0.38422	0.512224
stem cell differentiation	GO:0048863	48863	1.01437	-0.108977	1.42447	0.383987	0.495513
organ growth	GO:0035265	35265	1.04235	-0.106991	1.38481	0.38397	0.493028
positive regulation of stress-activated protein kinase signaling cascade	GO:0070304	70304	0.885721	-0.127425	1.70246	0.383898	0.53827
regulation of glucose metabolic process	GO:0010906	10906	1.04763	-0.11778	1.45786	0.383883	0.49733
camera-type eye morphogenesis	GO:0048593	48593	1.05329	-0.106764	1.36868	0.383881	0.490239
insulin secretion	GO:0030073	30073	1.07886	-0.113254	1.39965	0.383721	0.48628
hormone metabolic process	GO:0042445	42445	1.06734	-0.0988859	1.29567	0.383653	0.47302
forebrain neuron differentiation	GO:0021879	21879	1.18584	-0.137349	1.49074	0.383485	0.50191
positive regulation of protein targeting to mitochondrion	GO:1903955	1903955	1.06539	-0.130593	1.5427	0.383425	0.507354
single-organism membrane fusion	GO:0044801	44801	0.971229	-0.124417	1.57644	0.383319	0.522509
nephron epithelium development	GO:0072009	72009	1.01198	-0.121261	1.5179	0.383132	0.508476
nephron development	GO:0072006	72006	0.982377	-0.120572	1.53735	0.383104	0.512539
glucose transport	GO:0015758	15758	1.01867	-0.112711	1.44775	0.383053	0.497836
regulation of smooth muscle cell proliferation	GO:0048660	48660	1.04141	-0.120376	1.49069	0.383023	0.508154
positive regulation of response to DNA damage stimulus	GO:2001022	2001022	0.985765	-0.156623	1.8212	0.382638	0.539937
alpha-beta T cell activation	GO:0046631	46631	0.950476	-0.0974961	1.38222	0.382544	0.492326
response to carbohydrate	GO:0009743	9743	0.970329	-0.131072	1.62995	0.382525	0.522359
renal tubule development	GO:0061326	61326	1.03403	-0.117718	1.46935	0.382485	0.501336
regulation of DNA replication	GO:0006275	6275	0.970106	-0.122021	1.55839	0.382247	0.519192
cardiac ventricle development	GO:0003231	3231	1.04879	-0.095352	1.29283	0.382245	0.473745
response to reactive oxygen species	GO:0000302	302	1.00336	-0.124777	1.55538	0.38219	0.513473
regulation of osteoblast differentiation	GO:0045667	45667	1.079	-0.103264	1.32628	0.38206	0.470789
cytokine secretion	GO:0050663	50663	0.862305	-0.10531	1.53751	0.381882	0.518423
positive regulation of protein kinase B signaling	GO:0051897	51897	1.15519	-0.107483	1.30943	0.381847	0.46198
columnar/cuboidal epithelial cell differentiation	GO:0002065	2065	1.08905	-0.102967	1.32215	0.381759	0.473081
regulation of mitotic nuclear division	GO:0007088	7088	0.936785	-0.120041	1.58096	0.381521	0.52012
inorganic anion transport	GO:0015698	15698	1.0725	-0.135619	1.57798	0.381497	0.50995
neuron migration	GO:0001764	1764	1.1261	-0.119783	1.41302	0.381395	0.487043
positive regulation of stress-activated MAPK cascade	GO:0032874	32874	0.880778	-0.127417	1.70848	0.381375	0.537161
development of primary sexual characteristics	GO:0045137	45137	1.00126	-0.094341	1.31468	0.381345	0.478321
cellular ketone metabolic process	GO:0042180	42180	0.968475	-0.117128	1.52213	0.381286	0.509941
memory	GO:0007613	7613	1.20686	-0.142265	1.50922	0.381199	0.497767
mitotic sister chromatid segregation	GO:0000070	70	0.953015	-0.128044	1.63564	0.381181	0.52174
negative regulation of binding	GO:0051100	51100	0.971919	-0.118568	1.54217	0.381074	0.511825
monocarboxylic acid biosynthetic process	GO:0072330	72330	1.00515	-0.121147	1.52503	0.380974	0.506747
regulation of reactive oxygen species metabolic process	GO:2000377	2000377	0.987872	-0.103898	1.40366	0.380919	0.49543
regulation of phosphatidylinositol 3-kinase signaling	GO:0014066	14066	1.0801	-0.133771	1.55451	0.380878	0.501432
histone acetylation	GO:0016573	16573	0.991288	-0.126447	1.58045	0.380876	0.511073
gonad development	GO:0008406	8406	0.999454	-0.0952544	1.32317	0.380828	0.479267
pallium development	GO:0021543	21543	1.15032	-0.11721	1.37788	0.380801	0.48061
Golgi organization	GO:0007030	7030	1.03583	-0.139835	1.63907	0.380715	0.514084
regulation of mRNA processing	GO:0050684	50684	1.06144	-0.151771	1.69195	0.380714	0.518456
JAK-STAT cascade	GO:0007259	7259	1.02558	-0.108896	1.41188	0.380526	0.492891
STAT cascade	GO:0097696	97696	1.02558	-0.108896	1.41188	0.380526	0.492891
regulation of epithelial cell migration	GO:0010632	10632	1.02944	-0.103235	1.36253	0.380478	0.491747
keratinocyte differentiation	GO:0030216	30216	1.03091	-0.0933473	1.28647	0.380251	0.464312
carbohydrate catabolic process	GO:0016052	16052	0.953736	-0.182569	2.07937	0.380225	0.555521
TOR signaling	GO:0031929	31929	0.962856	-0.128355	1.62134	0.38021	0.518238
internal protein amino acid acetylation	GO:0006475	6475	0.993834	-0.12159	1.54074	0.37993	0.506352
aging	GO:0007568	7568	1.00257	-0.127095	1.56838	0.379896	0.517154
organelle membrane fusion	GO:0090174	90174	1.00713	-0.125586	1.55282	0.379854	0.511973
negative regulation of canonical Wnt signaling pathway	GO:0090090	90090	1.11758	-0.101231	1.29037	0.37981	0.469148
rRNA metabolic process	GO:0016072	16072	0.959475	-0.139484	1.71301	0.379663	0.527473
neural tube development	GO:0021915	21915	0.982861	-0.107842	1.43857	0.379541	0.500784
regulation of circadian rhythm	GO:0042752	42752	1.18238	-0.133272	1.47735	0.379456	0.490491
RNA localization	GO:0006403	6403	0.954936	-0.152415	1.82266	0.379452	0.536387
vesicle fusion	GO:0006906	6906	1.01018	-0.124752	1.54338	0.379386	0.510535
positive regulation of lipid metabolic process	GO:0045834	45834	1.10902	-0.109168	1.34482	0.379371	0.470907
positive regulation of leukocyte differentiation	GO:1902107	1902107	0.934424	-0.0954889	1.38333	0.379259	0.493718
single-organism carbohydrate catabolic process	GO:0044724	44724	0.959839	-0.189598	2.1263	0.379038	0.556305
endothelial cell migration	GO:0043542	43542	1.02019	-0.110933	1.4345	0.378957	0.500652
response to starvation	GO:0042594	42594	0.967435	-0.130997	1.64277	0.378828	0.524088
negative regulation of cell activation	GO:0050866	50866	0.922838	-0.10606	1.47776	0.378685	0.504043
internal peptidyl-lysine acetylation	GO:0018393	18393	0.986859	-0.123645	1.56325	0.378599	0.507932
ammonium ion metabolic process	GO:0097164	97164	1.08374	-0.121347	1.44979	0.378354	0.503859
embryonic epithelial tube formation	GO:0001838	1838	1.00795	-0.125379	1.55384	0.378232	0.511566
epithelial tube formation	GO:0072175	72175	1.00795	-0.125379	1.55384	0.378232	0.511566
cardiac septum development	GO:0003279	3279	0.987598	-0.110293	1.45512	0.378181	0.50121
phospholipase C-activating G-protein coupled receptor signaling pathway	GO:0007200	7200	1.06318	-0.0908577	1.24379	0.378173	0.461014
morphogenesis of embryonic epithelium	GO:0016331	16331	0.987325	-0.117072	1.50429	0.378092	0.506501
organelle disassembly	GO:1903008	1903008	1.0255	-0.153868	1.75063	0.377916	0.531789
tube formation	GO:0035148	35148	1.02017	-0.117621	1.48511	0.377857	0.503228
regulation of nucleoside metabolic process	GO:0009118	9118	1.04936	-0.171595	1.86311	0.377721	0.533447
regulation of ATP metabolic process	GO:1903578	1903578	1.04936	-0.171595	1.86311	0.377721	0.533447
negative regulation of cell cycle process	GO:0010948	10948	0.867168	-0.129386	1.74257	0.37743	0.530981
regulation of ion homeostasis	GO:2000021	2000021	1.07502	-0.111479	1.39125	0.377396	0.48494
establishment of vesicle localization	GO:0051650	51650	1.1112	-0.133444	1.52885	0.377303	0.498457
nephron tubule development	GO:0072080	72080	1.0328	-0.11866	1.47866	0.377175	0.498762
negative regulation of hemopoiesis	GO:1903707	1903707	0.991611	-0.116857	1.49904	0.377161	0.503464
vascular process in circulatory system	GO:0003018	3018	1.07471	-0.0983482	1.2916	0.377054	0.465605
double-strand break repair	GO:0006302	6302	0.886382	-0.121712	1.651	0.377049	0.527189
smoothened signaling pathway	GO:0007224	7224	1.02824	-0.115081	1.45669	0.376844	0.496221
negative regulation of protein catabolic process	GO:0042177	42177	1.04125	-0.149768	1.70937	0.376519	0.522263
positive regulation of proteasomal ubiquitin-dependent protein catabolic process	GO:0032436	32436	1.03963	-0.154344	1.73993	0.376485	0.523634
cell cycle G2/M phase transition	GO:0044839	44839	0.94236	-0.121243	1.58118	0.376325	0.512651
branching morphogenesis of an epithelial tube	GO:0048754	48754	0.987668	-0.104011	1.40115	0.376221	0.491862
negative regulation of myeloid cell differentiation	GO:0045638	45638	1.09816	-0.124971	1.47514	0.375903	0.492596
regulation of protein binding	GO:0043393	43393	0.980841	-0.127393	1.59648	0.375486	0.515496
glucose import	GO:0046323	46323	1.08266	-0.1298	1.52415	0.375397	0.497779
cytokinesis	GO:0000910	910	1.02501	-0.130267	1.58224	0.375338	0.504491
positive regulation of T cell proliferation	GO:0042102	42102	0.863727	-0.101369	1.50528	0.375217	0.508219
myoblast differentiation	GO:0045445	45445	1.0889	-0.114649	1.40897	0.375051	0.481679
mitophagy	GO:0000422	422	1.01892	-0.168026	1.86802	0.375025	0.539769
mitochondrion disassembly	GO:0061726	61726	1.01892	-0.168026	1.86802	0.375025	0.539769
neuron projection guidance	GO:0097485	97485	1.12128	-0.112634	1.3715	0.374971	0.477671
response to hexose	GO:0009746	9746	0.979283	-0.13259	1.6315	0.374966	0.516322
response to monosaccharide	GO:0034284	34284	0.979478	-0.134173	1.6439	0.374932	0.51756
rRNA processing	GO:0006364	6364	0.963698	-0.138083	1.69686	0.374899	0.522126
positive regulation of nucleotide metabolic process	GO:0045981	45981	1.04872	-0.0964146	1.29916	0.37483	0.471159
positive regulation of purine nucleotide metabolic process	GO:1900544	1900544	1.04872	-0.0964146	1.29916	0.37483	0.471159
myotube differentiation	GO:0014902	14902	1.01658	-0.103811	1.38552	0.374787	0.480529
bone development	GO:0060348	60348	1.00504	-0.0950093	1.3158	0.374749	0.472428
ribonucleoprotein complex subunit organization	GO:0071826	71826	0.934315	-0.139042	1.7402	0.374606	0.528381
regulation of insulin secretion	GO:0050796	50796	1.06801	-0.110149	1.38646	0.374483	0.478895
cellular response to starvation	GO:0009267	9267	0.969331	-0.136666	1.68587	0.374304	0.525582
lung development	GO:0030324	30324	0.969733	-0.120336	1.54841	0.374222	0.512222
regulation of cellular response to transforming growth factor beta stimulus	GO:1903844	1903844	0.93858	-0.129489	1.66393	0.374221	0.523265
regulation of purine nucleotide biosynthetic process	GO:1900371	1900371	1.06025	-0.105096	1.34872	0.374203	0.484389
regulation of JAK-STAT cascade	GO:0046425	46425	1.0538	-0.111107	1.41109	0.374175	0.48556
regulation of STAT cascade	GO:1904892	1904892	1.0538	-0.111107	1.41109	0.374175	0.48556
regulation of mRNA metabolic process	GO:1903311	1903311	1.01728	-0.150566	1.73152	0.37409	0.517622
positive regulation of binding	GO:0051099	51099	0.982289	-0.13999	1.69593	0.37378	0.523902
regulation of lymphocyte differentiation	GO:0045619	45619	0.852776	-0.102472	1.51586	0.373759	0.511625
regulation of chromatin organization	GO:1902275	1902275	0.944618	-0.135921	1.70385	0.373752	0.522686
regulation of nucleotide biosynthetic process	GO:0030808	30808	1.06093	-0.104268	1.34201	0.373747	0.483282
intrinsic apoptotic signaling pathway in response to DNA damage	GO:0008630	8630	0.957643	-0.140004	1.72648	0.373368	0.526102
action potential	GO:0001508	1508	1.14912	-0.119609	1.39378	0.373233	0.476983
transforming growth factor beta receptor signaling pathway	GO:0007179	7179	0.924452	-0.114279	1.55245	0.373232	0.50899
telomere maintenance	GO:0000723	723	0.952452	-0.132678	1.67474	0.37307	0.51976
telomere organization	GO:0032200	32200	0.952452	-0.132678	1.67474	0.37307	0.51976
response to glucose	GO:0009749	9749	0.975654	-0.131411	1.62601	0.373059	0.514637
response to corticosteroid	GO:0031960	31960	1.0369	-0.122379	1.5042	0.37297	0.497647
positive regulation of JNK cascade	GO:0046330	46330	0.884413	-0.126118	1.69094	0.37294	0.529217
establishment of protein localization to membrane	GO:0090150	90150	1.02072	-0.129272	1.57689	0.372856	0.510593
response to glucocorticoid	GO:0051384	51384	1.03336	-0.124278	1.52126	0.372832	0.500225
glycerolipid biosynthetic process	GO:0045017	45017	1.00933	-0.115594	1.47712	0.372595	0.494176
cellular amino acid catabolic process	GO:0009063	9063	1.0137	-0.131262	1.59923	0.372589	0.506282
outflow tract morphogenesis	GO:0003151	3151	1.00393	-0.121716	1.52741	0.372575	0.503557
regulation of blood vessel size	GO:0050880	50880	1.08433	-0.101328	1.31003	0.372477	0.463802
regulation of cytokine secretion	GO:0050707	50707	0.875693	-0.101791	1.49209	0.372453	0.502904
G-protein coupled receptor signaling pathway, coupled to cyclic nucleotide second messenger	GO:0007187	7187	1.04672	-0.0898692	1.24395	0.372375	0.462067
positive regulation of vasculature development	GO:1904018	1904018	0.993661	-0.0835343	1.22995	0.372346	0.454203
regulation of transforming growth factor beta receptor signaling pathway	GO:0017015	17015	0.949413	-0.128246	1.64176	0.371991	0.519351
adenylate cyclase-modulating G-protein coupled receptor signaling pathway	GO:0007188	7188	1.06712	-0.089791	1.23066	0.371975	0.456411
acid secretion	GO:0046717	46717	1.01485	-0.120747	1.5094	0.371953	0.504803
protein heterooligomerization	GO:0051291	51291	1.06675	-0.125075	1.4903	0.371854	0.494512
alpha-amino acid catabolic process	GO:1901606	1901606	1.01204	-0.121341	1.52469	0.371792	0.496974
female sex differentiation	GO:0046660	46660	1.00647	-0.098146	1.34507	0.371751	0.474853
cellular response to carbohydrate stimulus	GO:0071322	71322	1.01962	-0.13961	1.64369	0.371735	0.513328
cellular glucose homeostasis	GO:0001678	1678	1.01689	-0.134103	1.60626	0.371715	0.510409
positive regulation of canonical Wnt signaling pathway	GO:0090263	90263	0.983869	-0.139754	1.69284	0.371708	0.512884
regulation of RNA splicing	GO:0043484	43484	0.979585	-0.144404	1.72265	0.371639	0.51646
positive regulation of cation transmembrane transport	GO:1904064	1904064	1.09438	-0.115497	1.40475	0.371562	0.482981
gastrulation	GO:0007369	7369	0.966935	-0.112651	1.5027	0.371487	0.494067
regulation of reproductive process	GO:2000241	2000241	0.916269	-0.0956672	1.39266	0.371406	0.495389
positive regulation of protein ubiquitination	GO:0031398	31398	0.998093	-0.135683	1.64359	0.371401	0.51619
peptidyl-lysine methylation	GO:0018022	18022	0.996989	-0.133596	1.6275	0.371388	0.511663
immune response-regulating cell surface receptor signaling pathway	GO:0002768	2768	0.934169	-0.0993253	1.41678	0.371205	0.486417
regulation of tube size	GO:0035150	35150	1.08153	-0.100434	1.30488	0.371143	0.461992
lens development in camera-type eye	GO:0002088	2088	1.11109	-0.11471	1.39226	0.371063	0.48203
kidney morphogenesis	GO:0060993	60993	1.02191	-0.112255	1.43752	0.370842	0.48857
calcium ion import	GO:0070509	70509	1.06816	-0.0959438	1.28366	0.3708	0.461314
ribonucleoside diphosphate metabolic process	GO:0009185	9185	0.988177	-0.18163	2.01722	0.370791	0.540586
neuron fate commitment	GO:0048663	48663	1.05707	-0.12326	1.49287	0.3706	0.500276
regulation of cell shape	GO:0008360	8360	0.944283	-0.143102	1.77183	0.370545	0.529013
associative learning	GO:0008306	8306	1.16696	-0.119245	1.38494	0.370452	0.480577
regulation of protein import	GO:1904589	1904589	0.990105	-0.10138	1.37999	0.370313	0.481338
dorsal/ventral pattern formation	GO:0009953	9953	0.939393	-0.109423	1.49321	0.370248	0.494691
feeding behavior	GO:0007631	7631	1.07219	-0.104332	1.33426	0.370235	0.471774
post-embryonic development	GO:0009791	9791	1.02398	-0.11705	1.47452	0.370161	0.487944
DNA biosynthetic process	GO:0071897	71897	0.961698	-0.109324	1.46825	0.370065	0.493437
regulation of nuclear division	GO:0051783	51783	0.904226	-0.115496	1.57623	0.369912	0.513679
positive regulation of mitotic cell cycle	GO:0045931	45931	0.91133	-0.112659	1.54636	0.369831	0.5085
segmentation	GO:0035282	35282	1.01195	-0.101387	1.36351	0.36954	0.478363
axon guidance	GO:0007411	7411	1.12141	-0.111635	1.36436	0.369468	0.472772
ribonucleoprotein complex assembly	GO:0022618	22618	0.930024	-0.137538	1.73365	0.369374	0.524515
cellular potassium ion transport	GO:0071804	71804	1.07358	-0.133526	1.55332	0.369357	0.497767
regulation of telomere maintenance	GO:0032204	32204	1.02494	-0.152337	1.74593	0.369314	0.522984
epithelial to mesenchymal transition	GO:0001837	1837	1.00623	-0.108786	1.42181	0.369203	0.478742
regulation of protein import into nucleus	GO:0042306	42306	0.990772	-0.101608	1.38175	0.369193	0.480499
phospholipid biosynthetic process	GO:0008654	8654	1.00129	-0.115184	1.47828	0.368854	0.488032
ATP metabolic process	GO:0046034	46034	0.99277	-0.155101	1.79629	0.368808	0.526303
cellular response to monosaccharide stimulus	GO:0071326	71326	1.01725	-0.142924	1.67086	0.368802	0.513333
positive regulation of chromatin organization	GO:1905269	1905269	0.970216	-0.146032	1.75823	0.368767	0.522317
hindbrain development	GO:0030902	30902	1.06223	-0.128669	1.52748	0.36873	0.497517
potassium ion transmembrane transport	GO:0071805	71805	1.07443	-0.134551	1.5601	0.368648	0.498098
cellular response to hexose stimulus	GO:0071331	71331	1.01675	-0.140852	1.65557	0.368557	0.511552
limbic system development	GO:0021761	21761	1.12812	-0.121196	1.4224	0.368538	0.487482
protein stabilization	GO:0050821	50821	0.996539	-0.144493	1.7175	0.368234	0.518773
cell junction organization	GO:0034330	34330	1.0534	-0.118825	1.46476	0.368041	0.488909
regulation of TOR signaling	GO:0032006	32006	0.971604	-0.125492	1.59045	0.367897	0.504402
heart process	GO:0003015	3015	1.09749	-0.102659	1.30957	0.367713	0.469467
spindle assembly	GO:0051225	51225	1.05386	-0.140559	1.62573	0.367702	0.502969
macromolecular complex disassembly	GO:0032984	32984	0.992906	-0.146639	1.73983	0.367581	0.520273
positive regulation of nucleocytoplasmic transport	GO:0046824	46824	0.991045	-0.110807	1.45965	0.367568	0.489457
regulation of JNK cascade	GO:0046328	46328	0.9223	-0.117102	1.57468	0.367548	0.509809
ceramide metabolic process	GO:0006672	6672	1.03317	-0.13625	1.61561	0.367536	0.497329
negative regulation of cell cycle phase transition	GO:1901988	1901988	0.88006	-0.128334	1.72262	0.367514	0.521356
hematopoietic progenitor cell differentiation	GO:0002244	2244	0.969391	-0.115889	1.52129	0.367347	0.494421
tRNA metabolic process	GO:0006399	6399	0.910685	-0.128058	1.67926	0.367135	0.524242
immune response-activating cell surface receptor signaling pathway	GO:0002429	2429	0.94709	-0.101027	1.41908	0.367122	0.482642
aminoglycan metabolic process	GO:0006022	6022	0.906924	-0.115452	1.57535	0.367094	0.508066
regulation of synaptic plasticity	GO:0048167	48167	1.16469	-0.152477	1.61257	0.366827	0.503954
regulation of cellular ketone metabolic process	GO:0010565	10565	0.993694	-0.126052	1.56893	0.366791	0.500855
regulation of fat cell differentiation	GO:0045598	45598	1.099	-0.105211	1.32795	0.366768	0.462638
negative regulation of epithelial cell proliferation	GO:0050680	50680	0.943648	-0.119869	1.57013	0.366739	0.509416
endocrine system development	GO:0035270	35270	1.10174	-0.084149	1.16723	0.366603	0.427125
protein processing	GO:0016485	16485	0.936548	-0.117952	1.56335	0.3666	0.507383
positive regulation of fibroblast proliferation	GO:0048146	48146	0.989684	-0.137442	1.6751	0.366574	0.518461
gland morphogenesis	GO:0022612	22612	1.02104	-0.0976135	1.32193	0.366573	0.472974
mRNA catabolic process	GO:0006402	6402	0.909661	-0.145137	1.8231	0.366315	0.525664
cerebral cortex development	GO:0021987	21987	1.15537	-0.122448	1.40834	0.366269	0.47525
neural tube formation	GO:0001841	1841	0.982633	-0.130469	1.62299	0.366233	0.510214
positive regulation of developmental growth	GO:0048639	48639	1.02216	-0.122305	1.51565	0.366211	0.496242
protein tetramerization	GO:0051262	51262	1.00158	-0.132912	1.61483	0.366035	0.508156
positive regulation of cellular carbohydrate metabolic process	GO:0010676	10676	1.07884	-0.140102	1.59444	0.365976	0.497694
sensory perception of mechanical stimulus	GO:0050954	50954	1.03094	-0.111297	1.42548	0.365947	0.486115
regulation of organ growth	GO:0046620	46620	1.11985	-0.119883	1.42699	0.365942	0.484781
purine nucleoside diphosphate metabolic process	GO:0009135	9135	0.9935	-0.184721	2.03443	0.365726	0.537712
purine ribonucleoside diphosphate metabolic process	GO:0009179	9179	0.9935	-0.184721	2.03443	0.365726	0.537712
response to unfolded protein	GO:0006986	6986	0.919235	-0.152247	1.87661	0.365711	0.537455
positive regulation of I-kappaB kinase/NF-kappaB signaling	GO:0043123	43123	0.959147	-0.121532	1.56729	0.365606	0.503547
glycerophospholipid metabolic process	GO:0006650	6650	0.99623	-0.116443	1.49563	0.365558	0.491211
cellular response to glucose stimulus	GO:0071333	71333	1.02172	-0.136383	1.61624	0.365542	0.504916
heart contraction	GO:0060047	60047	1.08158	-0.102346	1.31833	0.365405	0.471688
cellular response to reactive oxygen species	GO:0034614	34614	1.035	-0.115563	1.45539	0.365401	0.487671
polysaccharide metabolic process	GO:0005976	5976	0.98556	-0.129552	1.61338	0.365349	0.506611
insulin receptor signaling pathway	GO:0008286	8286	1.04114	-0.117968	1.47725	0.365263	0.491391
signal transduction by p53 class mediator	GO:0072331	72331	0.980048	-0.110774	1.46674	0.365119	0.48531
regulation of carbohydrate biosynthetic process	GO:0043255	43255	0.962798	-0.128017	1.61995	0.36511	0.508324
cell-cell junction organization	GO:0045216	45216	1.05823	-0.118707	1.45947	0.364905	0.485978
cell maturation	GO:0048469	48469	1.01766	-0.119311	1.49659	0.3649	0.491612
cellular response to acid chemical	GO:0071229	71229	0.961913	-0.147711	1.77594	0.364875	0.522549
retina development in camera-type eye	GO:0060041	60041	0.956573	-0.11767	1.5491	0.36485	0.505446
endocrine hormone secretion	GO:0060986	60986	1.11565	-0.108182	1.33968	0.364844	0.460767
nucleobase-containing compound transport	GO:0015931	15931	0.991663	-0.139892	1.67631	0.364729	0.509308
cartilage development	GO:0051216	51216	0.997386	-0.0921113	1.30488	0.364571	0.463886
JNK cascade	GO:0007254	7254	0.919782	-0.112958	1.54182	0.364286	0.504919
regulation of tube diameter	GO:0035296	35296	1.08771	-0.101013	1.30472	0.364275	0.457579
regulation of blood vessel diameter	GO:0097746	97746	1.08771	-0.101013	1.30472	0.364275	0.457579
negative regulation of protein secretion	GO:0050709	50709	0.936592	-0.0989916	1.40637	0.364244	0.491623
establishment or maintenance of cell polarity	GO:0007163	7163	1.01647	-0.116203	1.47538	0.364175	0.491075
regulation of endothelial cell migration	GO:0010594	10594	1.03912	-0.10084	1.33867	0.364149	0.4712
histone methylation	GO:0016571	16571	0.98084	-0.143786	1.72284	0.363959	0.516158
cell cycle arrest	GO:0007050	7050	0.972903	-0.142428	1.72373	0.363913	0.51409
positive regulation of ion transmembrane transport	GO:0034767	34767	1.0621	-0.118399	1.44951	0.363851	0.484276
cyclic purine nucleotide metabolic process	GO:0052652	52652	1.05328	-0.0972753	1.29376	0.363816	0.469781
RNA catabolic process	GO:0006401	6401	0.882287	-0.147632	1.88211	0.363681	0.527158
heart growth	GO:0060419	60419	1.08863	-0.117653	1.42961	0.363679	0.48232
regulation of response to oxidative stress	GO:1902882	1902882	1.03099	-0.122271	1.5027	0.363649	0.495241
triglyceride metabolic process	GO:0006641	6641	1.00265	-0.124858	1.54802	0.363532	0.500809
regulation of muscle cell differentiation	GO:0051147	51147	0.95622	-0.109268	1.4787	0.363505	0.491388
cellular response to radiation	GO:0071478	71478	0.919184	-0.114692	1.56852	0.363471	0.499741
coagulation	GO:0050817	50817	0.926997	-0.108778	1.50522	0.363468	0.501497
cyclic nucleotide biosynthetic process	GO:0009190	9190	1.05239	-0.0964089	1.28746	0.36344	0.468318
multicellular organismal signaling	GO:0035637	35637	1.10796	-0.114979	1.38688	0.363372	0.475654
positive regulation of phosphatidylinositol 3-kinase signaling	GO:0014068	14068	1.10632	-0.135869	1.54414	0.363345	0.491107
positive regulation of transmembrane transport	GO:0034764	34764	1.06391	-0.120869	1.46819	0.363293	0.486745
post-Golgi vesicle-mediated transport	GO:0006892	6892	1.03503	-0.1498	1.71558	0.363194	0.513794
nucleoside diphosphate metabolic process	GO:0009132	9132	0.969917	-0.168252	1.93504	0.363155	0.528738
protein folding	GO:0006457	6457	0.965372	-0.142539	1.72872	0.362885	0.522097
hemostasis	GO:0007599	7599	0.925217	-0.110201	1.5192	0.362884	0.503157
negative regulation of defense response	GO:0031348	31348	0.923145	-0.103613	1.45602	0.362859	0.487285
positive regulation of cellular amide metabolic process	GO:0034250	34250	1.01235	-0.130974	1.59294	0.36282	0.504097
leukocyte chemotaxis	GO:0030595	30595	0.885804	-0.0874566	1.35279	0.362775	0.479641
acylglycerol metabolic process	GO:0006639	6639	0.987174	-0.129431	1.60195	0.362765	0.506578
regulation of DNA binding	GO:0051101	51101	1.01039	-0.107017	1.41613	0.362704	0.47764
regulation of cation channel activity	GO:2001257	2001257	1.0554	-0.125465	1.51105	0.362691	0.496611
alpha-beta T cell differentiation	GO:0046632	46632	0.983316	-0.102241	1.39042	0.362499	0.477426
oxidoreduction coenzyme metabolic process	GO:0006733	6733	0.919483	-0.142889	1.79133	0.362465	0.519548
cardiac muscle tissue growth	GO:0055017	55017	1.09951	-0.122151	1.45284	0.362418	0.484676
positive regulation of cytoskeleton organization	GO:0051495	51495	1.05382	-0.120475	1.4823	0.362257	0.487435
dendrite morphogenesis	GO:0048813	48813	1.08756	-0.146586	1.63932	0.362223	0.500207
nuclear-transcribed mRNA catabolic process	GO:0000956	956	0.936432	-0.151428	1.84133	0.362017	0.522134
response to tumor necrosis factor	GO:0034612	34612	0.923898	-0.104176	1.46234	0.362	0.492572
carbohydrate derivative catabolic process	GO:1901136	1901136	0.925981	-0.117851	1.57249	0.361963	0.50376
non-canonical Wnt signaling pathway	GO:0035567	35567	1.06255	-0.133798	1.56776	0.361924	0.496042
G2/M transition of mitotic cell cycle	GO:0000086	86	0.927237	-0.117396	1.56641	0.361923	0.502351
odontogenesis	GO:0042476	42476	1.04645	-0.10899	1.3956	0.361876	0.47646
establishment of RNA localization	GO:0051236	51236	0.968137	-0.145757	1.75198	0.361849	0.514632
negative regulation of leukocyte activation	GO:0002695	2695	0.894521	-0.100293	1.45366	0.361706	0.490565
negative regulation of mitotic cell cycle phase transition	GO:1901991	1901991	0.880677	-0.130452	1.74318	0.361579	0.51714
regulation of peptidyl-serine phosphorylation	GO:0033135	33135	0.987285	-0.117483	1.50849	0.361562	0.49474
neuroblast proliferation	GO:0007405	7405	1.24892	-0.119219	1.32623	0.36143	0.459171
regulation of B cell activation	GO:0050864	50864	1.00415	-0.095089	1.32211	0.361418	0.458257
blood coagulation	GO:0007596	7596	0.926046	-0.109758	1.51456	0.361375	0.501606
renal tubule morphogenesis	GO:0061333	61333	1.04532	-0.120303	1.47883	0.361358	0.486541
cyclic nucleotide metabolic process	GO:0009187	9187	1.08494	-0.0913383	1.22968	0.361357	0.454578
nucleotide phosphorylation	GO:0046939	46939	0.965013	-0.173713	1.98775	0.361316	0.532719
glycolytic process	GO:0006096	6096	0.991499	-0.18929	2.07713	0.361258	0.538327
ATP generation from ADP	GO:0006757	6757	0.991499	-0.18929	2.07713	0.361258	0.538327
digestive system development	GO:0055123	55123	1.04958	-0.100777	1.33275	0.361257	0.470299
protein-DNA complex subunit organization	GO:0071824	71824	0.953295	-0.133394	1.6793	0.361078	0.511235
central nervous system neuron development	GO:0021954	21954	1.14	-0.142001	1.56085	0.361055	0.486707
regulation of synapse organization	GO:0050807	50807	1.14745	-0.114072	1.3665	0.360902	0.458318
regulation of endocrine process	GO:0044060	44060	1.14551	-0.116724	1.3791	0.360892	0.464111
positive regulation of cytokine secretion	GO:0050715	50715	0.928062	-0.10959	1.5089	0.360741	0.488859
chloride transport	GO:0006821	6821	1.14514	-0.138299	1.53588	0.360498	0.489683
negative regulation of peptidase activity	GO:0010466	10466	0.987076	-0.0889989	1.29094	0.360431	0.464343
pyridine-containing compound metabolic process	GO:0072524	72524	0.915319	-0.149185	1.84923	0.360395	0.520741
negative regulation of lymphocyte activation	GO:0051250	51250	0.891245	-0.102349	1.47579	0.360342	0.493612
neutral lipid metabolic process	GO:0006638	6638	0.984578	-0.1311	1.6179	0.360321	0.506001
response to topologically incorrect protein	GO:0035966	35966	0.920756	-0.141532	1.77951	0.360101	0.525878
response to ionizing radiation	GO:0010212	10212	0.89499	-0.120089	1.633	0.360062	0.497974
membrane lipid biosynthetic process	GO:0046467	46467	0.996539	-0.126226	1.57025	0.360024	0.491652
nucleic acid transport	GO:0050657	50657	0.969038	-0.14796	1.76798	0.359882	0.513984
RNA transport	GO:0050658	50658	0.969038	-0.14796	1.76798	0.359882	0.513984
anion transmembrane transport	GO:0098656	98656	0.981566	-0.13756	1.67198	0.359834	0.512124
histone lysine methylation	GO:0034968	34968	0.989982	-0.135581	1.65055	0.359833	0.504056
positive regulation of extrinsic apoptotic signaling pathway	GO:2001238	2001238	1.05287	-0.141801	1.64634	0.359775	0.50038
regulation of leukocyte apoptotic process	GO:2000106	2000106	0.846281	-0.12174	1.69794	0.359768	0.515041
regulation of mRNA splicing, via spliceosome	GO:0048024	48024	1.03715	-0.157402	1.75827	0.359568	0.508693
regulation of smoothened signaling pathway	GO:0008589	8589	1.05196	-0.125807	1.51467	0.359526	0.486373
regulation of interleukin-6 production	GO:0032675	32675	0.929558	-0.0901378	1.33711	0.359522	0.470797
regulation of protein localization to membrane	GO:1905475	1905475	1.03678	-0.156076	1.75707	0.359388	0.50932
regulation of dendrite development	GO:0050773	50773	1.11172	-0.13828	1.56053	0.359371	0.487526
metencephalon development	GO:0022037	22037	1.05295	-0.14226	1.63586	0.359288	0.499993
striated muscle contraction	GO:0006941	6941	1.05918	-0.101408	1.33305	0.359266	0.464617
negative regulation of cell-cell adhesion	GO:0022408	22408	0.897229	-0.100393	1.45891	0.359071	0.490936
nephron tubule morphogenesis	GO:0072078	72078	1.0434	-0.117002	1.4559	0.359046	0.480824
regulation of systemic arterial blood pressure	GO:0003073	3073	1.08001	-0.102466	1.31847	0.359002	0.460486
production of molecular mediator of immune response	GO:0002440	2440	0.858781	-0.0923274	1.42458	0.358946	0.48461
cell fate specification	GO:0001708	1708	1.01945	-0.10463	1.38006	0.358891	0.468196
regulation of stem cell proliferation	GO:0072091	72091	1.08883	-0.116575	1.42549	0.358833	0.473304
amine transport	GO:0015837	15837	1.18036	-0.121322	1.38057	0.358749	0.468475
activation of cysteine-type endopeptidase activity involved in apoptotic process	GO:0006919	6919	1.00429	-0.139155	1.65889	0.358602	0.507402
sulfur compound biosynthetic process	GO:0044272	44272	1.01267	-0.126176	1.55034	0.358596	0.490262
male gonad development	GO:0008584	8584	1.01205	-0.106751	1.39942	0.358521	0.474368
development of primary male sexual characteristics	GO:0046546	46546	1.01205	-0.106751	1.39942	0.358521	0.474368
primary neural tube formation	GO:0014020	14020	0.978603	-0.132584	1.64217	0.358435	0.506026
lysosomal transport	GO:0007041	7041	1.01872	-0.160277	1.80823	0.358349	0.517039
DNA-templated transcription, initiation	GO:0006352	6352	0.998285	-0.135465	1.63708	0.358334	0.503972
signal transduction in absence of ligand	GO:0038034	38034	1.02463	-0.111426	1.43764	0.358225	0.47704
extrinsic apoptotic signaling pathway in absence of ligand	GO:0097192	97192	1.02463	-0.111426	1.43764	0.358225	0.47704
response to hydrogen peroxide	GO:0042542	42542	1.0161	-0.125252	1.54711	0.358078	0.494344
antigen receptor-mediated signaling pathway	GO:0050851	50851	0.950571	-0.105143	1.45048	0.358075	0.482768
positive regulation of hormone secretion	GO:0046887	46887	1.02646	-0.103765	1.36513	0.35801	0.467683
DNA-dependent DNA replication	GO:0006261	6261	0.860428	-0.120995	1.68073	0.35801	0.510298
negative regulation of purine nucleotide metabolic process	GO:1900543	1900543	1.14144	-0.11412	1.35715	0.357877	0.459316
sensory perception of sound	GO:0007605	7605	1.05086	-0.112851	1.4197	0.357862	0.479628
negative regulation of nucleotide metabolic process	GO:0045980	45980	1.13638	-0.113985	1.35898	0.357855	0.459231
regulation of synapse structure or activity	GO:0050803	50803	1.13444	-0.115569	1.38631	0.357833	0.459601
glycosaminoglycan metabolic process	GO:0030203	30203	0.944254	-0.119262	1.5671	0.357661	0.498162
regulation of mitochondrial membrane potential	GO:0051881	51881	1.04176	-0.171404	1.86426	0.357573	0.525921
cellular response to oxygen levels	GO:0071453	71453	0.990973	-0.1417	1.69448	0.357558	0.509799
energy reserve metabolic process	GO:0006112	6112	1.04963	-0.138053	1.60727	0.357514	0.500499
nicotinamide nucleotide metabolic process	GO:0046496	46496	0.925753	-0.149925	1.84279	0.357489	0.517734
pigmentation	GO:0043473	43473	1.109	-0.11852	1.42419	0.357474	0.474225
ureteric bud morphogenesis	GO:0060675	60675	1.02943	-0.12242	1.50831	0.357446	0.48746
regulation of steroid metabolic process	GO:0019218	19218	1.04471	-0.11558	1.4484	0.357424	0.47592
negative regulation of intrinsic apoptotic signaling pathway	GO:2001243	2001243	0.97147	-0.130456	1.63379	0.357305	0.501369
regulation of epithelial cell differentiation	GO:0030856	30856	0.998739	-0.0918821	1.29442	0.35723	0.462568
leukocyte apoptotic process	GO:0071887	71887	0.833252	-0.113694	1.64309	0.357158	0.509715
cAMP metabolic process	GO:0046058	46058	1.0786	-0.0931952	1.24586	0.357137	0.454994
development of primary female sexual characteristics	GO:0046545	46545	1.02619	-0.0926915	1.2868	0.357116	0.450859
cellular response to topologically incorrect protein	GO:0035967	35967	0.936172	-0.142801	1.77147	0.357109	0.520022
transcription from RNA polymerase I promoter	GO:0006360	6360	1.0991	-0.160584	1.71477	0.357104	0.509493
nucleoside diphosphate phosphorylation	GO:0006165	6165	0.963437	-0.176456	2.01307	0.3571	0.53046
regulation of chromosome segregation	GO:0051983	51983	1.0117	-0.126132	1.5566	0.357044	0.495055
glycolipid metabolic process	GO:0006664	6664	0.96252	-0.123891	1.58485	0.357016	0.49205
formation of primary germ layer	GO:0001704	1704	0.983532	-0.109995	1.46553	0.356941	0.476031
striated muscle cell development	GO:0055002	55002	1.01903	-0.101125	1.35785	0.356892	0.468547
female gamete generation	GO:0007292	7292	0.982213	-0.11491	1.49957	0.356847	0.48422
liposaccharide metabolic process	GO:1903509	1903509	0.958386	-0.122993	1.58192	0.356809	0.491466
peptidyl-threonine modification	GO:0018210	18210	1.00301	-0.124802	1.56302	0.356805	0.495054
response to mechanical stimulus	GO:0009612	9612	1.05554	-0.108531	1.38506	0.356803	0.469786
regulation of histone methylation	GO:0031060	31060	1.04704	-0.155721	1.73985	0.356662	0.508587
positive regulation of multi-organism process	GO:0043902	43902	0.989294	-0.120853	1.54327	0.356607	0.4946
placenta development	GO:0001890	1890	0.93216	-0.11056	1.50612	0.356534	0.491978
actin polymerization or depolymerization	GO:0008154	8154	1.04743	-0.143564	1.66387	0.356453	0.508227
regulation of cyclic nucleotide metabolic process	GO:0030799	30799	1.07799	-0.0898646	1.22187	0.356382	0.451097
regulation of dephosphorylation	GO:0035303	35303	1.01192	-0.11526	1.47965	0.356371	0.481621
pyridine nucleotide metabolic process	GO:0019362	19362	0.909024	-0.146627	1.83559	0.35634	0.517055
muscle cell development	GO:0055001	55001	0.993917	-0.100059	1.36825	0.356327	0.471461
nephron epithelium morphogenesis	GO:0072088	72088	1.02083	-0.116906	1.47323	0.356296	0.482772
interleukin-6 production	GO:0032635	32635	0.911442	-0.0940345	1.38627	0.356286	0.476756
metanephros development	GO:0001656	1656	1.04755	-0.115242	1.44046	0.356208	0.480207
fatty acid biosynthetic process	GO:0006633	6633	0.995022	-0.127202	1.58184	0.356196	0.493674
sequestering of metal ion	GO:0051238	51238	0.962405	-0.10996	1.4827	0.356107	0.484732
neuromuscular process	GO:0050905	50905	1.14159	-0.145537	1.57271	0.356063	0.487334
cytoskeleton-dependent intracellular transport	GO:0030705	30705	1.02135	-0.1477	1.71462	0.356019	0.505762
bone remodeling	GO:0046849	46849	1.03697	-0.126794	1.53614	0.356001	0.492972
RNA phosphodiester bond hydrolysis	GO:0090501	90501	0.955949	-0.151837	1.81953	0.355987	0.515606
ADP metabolic process	GO:0046031	46031	0.978513	-0.185582	2.06396	0.35597	0.531431
regulation of cellular response to insulin stimulus	GO:1900076	1900076	1.11758	-0.121979	1.43722	0.355917	0.472239
negative regulation of mitochondrion organization	GO:0010823	10823	1.03929	-0.160278	1.78333	0.355871	0.519025
cell-cell adhesion via plasma-membrane adhesion molecules	GO:0098742	98742	0.999842	-0.119765	1.5291	0.355803	0.490159
positive regulation of angiogenesis	GO:0045766	45766	0.990909	-0.0815673	1.21283	0.355759	0.439169
translational initiation	GO:0006413	6413	0.990563	-0.157649	1.82137	0.355757	0.51964
mesonephric tubule morphogenesis	GO:0072171	72171	1.02502	-0.120883	1.50082	0.355743	0.486082
establishment of cell polarity	GO:0030010	30010	1.01463	-0.121969	1.52162	0.35566	0.490631
cAMP biosynthetic process	GO:0006171	6171	1.06607	-0.0966367	1.27946	0.355586	0.457903
myeloid leukocyte migration	GO:0097529	97529	0.87741	-0.0938572	1.41474	0.355509	0.484594
microtubule organizing center organization	GO:0031023	31023	0.969669	-0.129675	1.62738	0.355301	0.499203
apoptotic mitochondrial changes	GO:0008637	8637	0.951037	-0.144127	1.76223	0.355264	0.517272
response to ketone	GO:1901654	1901654	0.878081	-0.131901	1.74774	0.355194	0.518596
pyruvate metabolic process	GO:0006090	6090	0.945654	-0.161936	1.91787	0.355164	0.519259
regulation of calcium ion import	GO:0090279	90279	1.06553	-0.0951263	1.27482	0.355086	0.45452
ERAD pathway	GO:0036503	36503	0.995344	-0.154216	1.79358	0.355069	0.515092
negative regulation of response to oxidative stress	GO:1902883	1902883	1.11385	-0.139891	1.55678	0.355045	0.490983
cytokine metabolic process	GO:0042107	42107	0.884878	-0.0995229	1.45578	0.355002	0.481503
regulation of cell cycle G1/S phase transition	GO:1902806	1902806	0.960754	-0.123285	1.58668	0.354975	0.492594
regulation of glucose import	GO:0046324	46324	1.09446	-0.129619	1.50904	0.35494	0.481892
skin epidermis development	GO:0098773	98773	1.04359	-0.0940406	1.28407	0.354812	0.457184
centrosome cycle	GO:0007098	7098	0.976769	-0.135049	1.6627	0.354543	0.502183
positive regulation of transmembrane receptor protein serine/threonine kinase signaling pathway	GO:0090100	90100	0.914185	-0.113408	1.55301	0.35451	0.489289
nephron morphogenesis	GO:0072028	72028	1.01864	-0.115935	1.4683	0.354433	0.481397
molting cycle	GO:0042303	42303	1.03284	-0.0998441	1.33957	0.354431	0.464526
hair cycle	GO:0042633	42633	1.03284	-0.0998441	1.33957	0.354431	0.464526
regulation of potassium ion transport	GO:0043266	43266	1.1124	-0.124998	1.45657	0.354368	0.467194
cellular response to unfolded protein	GO:0034620	34620	0.928878	-0.155216	1.88728	0.354366	0.524832
positive regulation of autophagy	GO:0010508	10508	0.961336	-0.157286	1.86322	0.354307	0.521564
neuron-neuron synaptic transmission	GO:0007270	7270	1.19284	-0.152111	1.57732	0.354237	0.493941
activation of MAPK activity	GO:0000187	187	1.01082	-0.0882737	1.26468	0.35413	0.449639
mitotic cell cycle checkpoint	GO:0007093	7093	0.88253	-0.114278	1.59771	0.354123	0.49862
tissue homeostasis	GO:0001894	1894	0.934963	-0.108372	1.48294	0.354023	0.490611
cellular polysaccharide metabolic process	GO:0044264	44264	0.995698	-0.135033	1.6435	0.35398	0.500111
regulation of amine transport	GO:0051952	51952	1.15444	-0.122393	1.40884	0.35397	0.472014
negative regulation of hormone secretion	GO:0046888	46888	0.979059	-0.115735	1.50862	0.353842	0.484902
cytokine biosynthetic process	GO:0042089	42089	0.89457	-0.10105	1.45902	0.35374	0.480279
inner ear morphogenesis	GO:0042472	42472	0.992089	-0.110458	1.44334	0.353733	0.479572
female gonad development	GO:0008585	8585	1.01925	-0.0940288	1.30199	0.353693	0.452562
molting cycle process	GO:0022404	22404	1.04249	-0.0954137	1.29611	0.353598	0.45696
hair cycle process	GO:0022405	22405	1.04249	-0.0954137	1.29611	0.353598	0.45696
positive regulation of epithelial cell migration	GO:0010634	10634	1.07415	-0.100844	1.31271	0.353537	0.452894
negative regulation of myeloid leukocyte differentiation	GO:0002762	2762	1.15732	-0.155097	1.63784	0.353535	0.492188
regulation of neural precursor cell proliferation	GO:2000177	2000177	1.10005	-0.101569	1.30549	0.353417	0.457372
hair follicle development	GO:0001942	1942	1.04863	-0.0936083	1.27749	0.353361	0.454311
multi-multicellular organism process	GO:0044706	44706	0.922419	-0.0994064	1.41887	0.353333	0.480067
ear morphogenesis	GO:0042471	42471	0.968948	-0.108223	1.44535	0.353261	0.479845
regulation of BMP signaling pathway	GO:0030510	30510	1.07155	-0.0993864	1.30229	0.353182	0.447699
calcium ion transport into cytosol	GO:0060402	60402	1.04413	-0.113494	1.43504	0.353142	0.476085
regulation of gene expression, epigenetic	GO:0040029	40029	0.919367	-0.122295	1.61605	0.353073	0.498087
regulation of striated muscle cell differentiation	GO:0051153	51153	0.950008	-0.108139	1.47231	0.353008	0.47777
cytosolic calcium ion transport	GO:0060401	60401	1.04312	-0.112467	1.42813	0.352934	0.474824
response to alkaloid	GO:0043279	43279	1.11998	-0.114657	1.3808	0.352796	0.461632
secondary alcohol metabolic process	GO:1902652	1902652	0.967629	-0.128363	1.61339	0.352634	0.50048
regulation of exocytosis	GO:0017157	17157	1.08085	-0.119613	1.45417	0.352602	0.469032
regulation of G1/S transition of mitotic cell cycle	GO:2000045	2000045	0.952909	-0.127011	1.62573	0.352561	0.494061
myeloid cell homeostasis	GO:0002262	2262	0.911211	-0.112848	1.54889	0.352542	0.491677
response to heat	GO:0009408	9408	0.924671	-0.132444	1.71215	0.35252	0.509554
regulation of cAMP metabolic process	GO:0030814	30814	1.09113	-0.0921616	1.22924	0.352508	0.447594
tube closure	GO:0060606	60606	0.981727	-0.131082	1.62568	0.35247	0.4998
regulation of response to biotic stimulus	GO:0002831	2831	0.802606	-0.108789	1.63995	0.352422	0.504771
protein homotetramerization	GO:0051289	51289	0.990683	-0.140486	1.68646	0.352389	0.504896
regulation of tissue remodeling	GO:0034103	34103	1.15346	-0.128722	1.45617	0.352323	0.473215
receptor metabolic process	GO:0043112	43112	1.01978	-0.124944	1.53696	0.352258	0.490403
presynaptic process involved in chemical synaptic transmission	GO:0099531	99531	1.06639	-0.142955	1.62885	0.352204	0.497076
cholesterol metabolic process	GO:0008203	8203	0.974455	-0.128865	1.6097	0.352151	0.498681
regulation of heart contraction	GO:0008016	8016	1.1053	-0.100689	1.28996	0.352126	0.458694
chromatin remodeling	GO:0006338	6338	0.900928	-0.145667	1.84258	0.352122	0.521668
protein localization to chromosome	GO:0034502	34502	0.964692	-0.131748	1.6561	0.352113	0.500553
spinal cord development	GO:0021510	21510	0.991123	-0.110214	1.44626	0.352103	0.474238
cellular respiration	GO:0045333	45333	0.95019	-0.143467	1.75837	0.351894	0.510376
nerve development	GO:0021675	21675	1.23711	-0.12419	1.36569	0.351883	0.455539
neural tube closure	GO:0001843	1843	0.987803	-0.131952	1.62678	0.351766	0.498742
negative regulation of sequence-specific DNA binding transcription factor activity	GO:0043433	43433	1.00666	-0.0993275	1.35191	0.351734	0.464006
digestion	GO:0007586	7586	0.945196	-0.092424	1.34036	0.351704	0.468066
organic hydroxy compound biosynthetic process	GO:1901617	1901617	1.02298	-0.0977086	1.31884	0.351696	0.460174
sphingolipid metabolic process	GO:0006665	6665	0.993537	-0.140266	1.68941	0.351639	0.496678
intracellular steroid hormone receptor signaling pathway	GO:0030518	30518	0.983423	-0.126391	1.58519	0.351376	0.495416
regulation of chemotaxis	GO:0050920	50920	0.894085	-0.094738	1.40528	0.351333	0.481251
nucleoside biosynthetic process	GO:0009163	9163	0.932288	-0.155047	1.87707	0.351303	0.52166
regulation of actin polymerization or depolymerization	GO:0008064	8064	1.05097	-0.13876	1.62122	0.351235	0.50072
ribonucleoside biosynthetic process	GO:0042455	42455	0.941402	-0.157333	1.88483	0.351222	0.521881
centrosome organization	GO:0051297	51297	0.959111	-0.1315	1.65241	0.351211	0.499864
defense response to bacterium	GO:0042742	42742	0.847876	-0.0776439	1.28917	0.351175	0.464786
regulation of cell-substrate adhesion	GO:0010810	10810	0.992534	-0.108465	1.43425	0.351154	0.484686
osteoclast differentiation	GO:0030316	30316	1.06498	-0.102942	1.33964	0.351148	0.458321
embryonic skeletal system development	GO:0048706	48706	0.962925	-0.0906625	1.32369	0.351036	0.460544
negative regulation of protein binding	GO:0032091	32091	0.991503	-0.125359	1.5738	0.351027	0.488753
transition metal ion homeostasis	GO:0055076	55076	0.933393	-0.1401	1.7577	0.351008	0.511479
regulation of DNA biosynthetic process	GO:2000278	2000278	0.991279	-0.121131	1.53774	0.350818	0.488239
cell aging	GO:0007569	7569	1.03648	-0.111508	1.42557	0.350762	0.470261
regulation of Ras protein signal transduction	GO:0046578	46578	1.06229	-0.125326	1.5059	0.350736	0.48451
regulation of cyclic nucleotide biosynthetic process	GO:0030802	30802	1.05237	-0.0973309	1.29532	0.350679	0.460844
sterol metabolic process	GO:0016125	16125	0.982068	-0.124532	1.56736	0.35055	0.492848
monoamine transport	GO:0015844	15844	1.19439	-0.115566	1.33496	0.350509	0.455155
photoreceptor cell differentiation	GO:0046530	46530	1.05952	-0.10969	1.38634	0.350191	0.463112
positive regulation of immune effector process	GO:0002699	2699	0.811097	-0.101404	1.5561	0.350153	0.493673
cellular response to decreased oxygen levels	GO:0036294	36294	1.01368	-0.137057	1.63491	0.350133	0.494856
protein complex disassembly	GO:0043241	43241	1.01005	-0.136745	1.64726	0.350051	0.496995
regulation of morphogenesis of a branching structure	GO:0060688	60688	1.02248	-0.128907	1.56819	0.349968	0.49032
regulation of protein polymerization	GO:0032271	32271	1.0575	-0.144347	1.65186	0.349924	0.500612
calcium ion transmembrane import into cytosol	GO:0097553	97553	1.03302	-0.110848	1.42727	0.349918	0.471684
calcium ion import into cytosol	GO:1902656	1902656	1.03302	-0.110848	1.42727	0.349918	0.471684
response to fibroblast growth factor	GO:0071774	71774	1.04256	-0.0944872	1.28581	0.349909	0.446453
negative regulation of leukocyte differentiation	GO:1902106	1902106	1.00537	-0.120326	1.51166	0.349737	0.479672
peptidyl-threonine phosphorylation	GO:0018107	18107	0.993492	-0.125538	1.5801	0.349702	0.491015
regulation of cytokine biosynthetic process	GO:0042035	42035	0.887848	-0.102936	1.47913	0.349618	0.479712
cerebellum development	GO:0021549	21549	1.05943	-0.135575	1.5817	0.349295	0.484798
regulation of cytokinesis	GO:0032465	32465	1.10662	-0.128386	1.50737	0.349256	0.471405
regulation of leukocyte migration	GO:0002685	2685	0.821932	-0.0933884	1.46384	0.349242	0.48272
negative regulation of transmembrane receptor protein serine/threonine kinase signaling pathway	GO:0090101	90101	1.08098	-0.0994274	1.30069	0.349226	0.449766
positive regulation of smooth muscle cell proliferation	GO:0048661	48661	0.959889	-0.125612	1.60976	0.349075	0.498417
regulation of protein acetylation	GO:1901983	1901983	0.944677	-0.147758	1.80893	0.349056	0.508056
lipid modification	GO:0030258	30258	0.991695	-0.125671	1.56742	0.348997	0.482476
double-strand break repair via homologous recombination	GO:0000724	724	0.918103	-0.122487	1.62479	0.348983	0.497718
recombinational repair	GO:0000725	725	0.918103	-0.122487	1.62479	0.348983	0.497718
nucleic acid phosphodiester bond hydrolysis	GO:0090305	90305	0.89753	-0.140209	1.80046	0.348859	0.513152
face development	GO:0060324	60324	1.09728	-0.126853	1.4872	0.348826	0.470227
protein-DNA complex assembly	GO:0065004	65004	0.975181	-0.125939	1.59546	0.348798	0.492095
negative regulation of cytoskeleton organization	GO:0051494	51494	1.03766	-0.133573	1.58739	0.348731	0.488761
glycerophospholipid biosynthetic process	GO:0046474	46474	0.975015	-0.114428	1.50133	0.348663	0.481272
branching involved in ureteric bud morphogenesis	GO:0001658	1658	1.03911	-0.123597	1.50966	0.348663	0.479918
regulation of receptor activity	GO:0010469	10469	1.06618	-0.113666	1.41472	0.348622	0.469755
negative regulation of endopeptidase activity	GO:0010951	10951	1.05776	-0.0906377	1.25386	0.348519	0.441314
amino acid transport	GO:0006865	6865	1.06657	-0.123063	1.47913	0.348402	0.481274
regulation of RNA stability	GO:0043487	43487	0.998438	-0.133694	1.62807	0.348317	0.493614
regulation of glucose transport	GO:0010827	10827	1.03954	-0.122324	1.50281	0.348218	0.477774
ERBB signaling pathway	GO:0038127	38127	0.966852	-0.111014	1.48455	0.348112	0.485668
cardiac muscle contraction	GO:0060048	60048	1.12095	-0.100553	1.28504	0.348029	0.445227
monovalent inorganic cation homeostasis	GO:0055067	55067	1.02376	-0.116749	1.48062	0.347904	0.485085
renal system process	GO:0003014	3014	1.09364	-0.109722	1.36789	0.347854	0.459017
regulation of actin filament length	GO:0030832	30832	1.04297	-0.137094	1.61537	0.347797	0.498161
microtubule polymerization or depolymerization	GO:0031109	31109	1.04315	-0.147021	1.68587	0.34774	0.49258
positive regulation of glucose metabolic process	GO:0010907	10907	1.1126	-0.156153	1.68888	0.347708	0.491004
negative regulation of extrinsic apoptotic signaling pathway	GO:2001237	2001237	0.976274	-0.109283	1.45628	0.347697	0.475373
adult behavior	GO:0030534	30534	1.09866	-0.145969	1.61247	0.347666	0.494644
myeloid leukocyte activation	GO:0002274	2274	0.933081	-0.0966151	1.38986	0.347539	0.466721
negative regulation of ion transport	GO:0043271	43271	1.05308	-0.0906959	1.25254	0.347482	0.440762
glycosyl compound biosynthetic process	GO:1901659	1901659	0.92146	-0.152104	1.86702	0.347236	0.518399
autophagosome organization	GO:1905037	1905037	1.02754	-0.120956	1.50593	0.347154	0.476581
phenol-containing compound metabolic process	GO:0018958	18958	1.1564	-0.114298	1.3463	0.347144	0.459578
negative regulation of protein serine/threonine kinase activity	GO:0071901	71901	0.981833	-0.128714	1.60996	0.347084	0.497146
Rho protein signal transduction	GO:0007266	7266	1.06603	-0.114024	1.4206	0.346994	0.469837
regulation of T cell differentiation	GO:0045580	45580	0.812701	-0.0976028	1.51134	0.346983	0.494322
cell-matrix adhesion	GO:0007160	7160	0.99705	-0.102945	1.383	0.346875	0.468389
neurotransmitter secretion	GO:0007269	7269	1.05105	-0.147817	1.68233	0.346861	0.497324
signal release from synapse	GO:0099643	99643	1.05105	-0.147817	1.68233	0.346861	0.497324
response to UV	GO:0009411	9411	0.950292	-0.109542	1.49182	0.346766	0.477132
catecholamine transport	GO:0051937	51937	1.21346	-0.125074	1.3851	0.346671	0.457156
epidermal growth factor receptor signaling pathway	GO:0007173	7173	0.978616	-0.112133	1.48113	0.346532	0.482547
mitotic spindle organization	GO:0007052	7052	1.05388	-0.128426	1.54212	0.346498	0.48033
positive regulation of myeloid cell differentiation	GO:0045639	45639	1.04347	-0.0978672	1.32124	0.346246	0.449925
sprouting angiogenesis	GO:0002040	2040	1.01628	-0.106543	1.39411	0.345994	0.465057
histone H3-K4 methylation	GO:0051568	51568	1.07442	-0.160998	1.7535	0.345981	0.502081
positive regulation of histone modification	GO:0031058	31058	0.936033	-0.142552	1.77483	0.345948	0.5044
regulation of glycolytic process	GO:0006110	6110	1.00017	-0.188279	2.05592	0.345787	0.518522
sensory perception of pain	GO:0019233	19233	1.12775	-0.102581	1.29485	0.345511	0.442455
negative regulation of protein modification by small protein conjugation or removal	GO:1903321	1903321	0.976995	-0.17745	1.99514	0.345483	0.518333
regulation of cell size	GO:0008361	8361	1.02886	-0.131162	1.58171	0.345481	0.49128
axis specification	GO:0009798	9798	0.948482	-0.119908	1.57283	0.345412	0.49133
synapse assembly	GO:0007416	7416	1.11148	-0.124561	1.46019	0.345366	0.463185
multicellular organism metabolic process	GO:0044236	44236	1.0875	-0.0843029	1.17732	0.345201	0.423728
positive regulation of NF-kappaB transcription factor activity	GO:0051092	51092	1.0223	-0.081882	1.19474	0.345158	0.431051
regulation of neurological system process	GO:0031644	31644	1.09503	-0.144364	1.61232	0.34502	0.492698
mitochondrial membrane organization	GO:0007006	7006	0.973176	-0.167517	1.93155	0.344949	0.513301
regulation of G-protein coupled receptor protein signaling pathway	GO:0008277	8277	1.01235	-0.125589	1.55094	0.344917	0.482021
digestive tract development	GO:0048565	48565	1.0671	-0.100442	1.31944	0.34485	0.45532
intra-Golgi vesicle-mediated transport	GO:0006891	6891	1.153	-0.224086	2.10069	0.344709	0.526014
telencephalon cell migration	GO:0022029	22029	1.16979	-0.130518	1.45879	0.344589	0.463397
bone resorption	GO:0045453	45453	0.986344	-0.162842	1.88186	0.344523	0.514528
regulation of viral process	GO:0050792	50792	0.95048	-0.114269	1.52306	0.344428	0.486212
CD4-positive, alpha-beta T cell activation	GO:0035710	35710	0.971424	-0.0990457	1.37462	0.34442	0.4627
negative regulation of cellular catabolic process	GO:0031330	31330	1.03558	-0.133745	1.58888	0.344327	0.487181
transmission of nerve impulse	GO:0019226	19226	1.10862	-0.137466	1.55007	0.344233	0.480375
cellular response to fibroblast growth factor stimulus	GO:0044344	44344	1.03811	-0.0945569	1.28845	0.344199	0.444236
defense response to virus	GO:0051607	51607	0.780919	-0.122644	1.80238	0.344031	0.512167
negative regulation of MAPK cascade	GO:0043409	43409	1.02652	-0.107968	1.41298	0.344017	0.468994
regulation of plasma membrane organization	GO:1903729	1903729	1.07691	-0.149242	1.66281	0.34397	0.48878
vasculogenesis	GO:0001570	1570	0.992707	-0.109265	1.44154	0.343941	0.469837
regulation of cAMP biosynthetic process	GO:0030817	30817	1.06395	-0.0955507	1.27206	0.343833	0.450064
regulation of muscle contraction	GO:0006937	6937	1.12307	-0.0858922	1.17976	0.343777	0.41881
mRNA transport	GO:0051028	51028	0.969959	-0.143058	1.72852	0.343758	0.497149
cardiac cell development	GO:0055006	55006	1.07675	-0.112225	1.39637	0.343744	0.459822
epithelial cell apoptotic process	GO:1904019	1904019	0.988434	-0.10811	1.44104	0.34371	0.467965
positive regulation of transporter activity	GO:0032411	32411	1.10295	-0.116301	1.40415	0.343674	0.460776
regulation of protein localization to cell periphery	GO:1904375	1904375	1.05504	-0.152981	1.71239	0.343557	0.491705
regulation of ERBB signaling pathway	GO:1901184	1901184	1.04718	-0.12677	1.53069	0.343523	0.484968
cardiac septum morphogenesis	GO:0060411	60411	1.01179	-0.101615	1.37074	0.343308	0.459382
cellular response to inorganic substance	GO:0071241	71241	1.05049	-0.104498	1.36641	0.343232	0.458496
cellular response to hypoxia	GO:0071456	71456	1.00994	-0.13531	1.62549	0.343122	0.488895
negative regulation of developmental growth	GO:0048640	48640	1.12341	-0.115028	1.38544	0.342997	0.459238
response to purine-containing compound	GO:0014074	14074	1.03976	-0.123487	1.51365	0.342978	0.479312
positive regulation of leukocyte migration	GO:0002687	2687	0.81408	-0.0929133	1.46933	0.342956	0.479518
endoplasmic reticulum unfolded protein response	GO:0030968	30968	0.939384	-0.146355	1.79998	0.342937	0.509696
cellular modified amino acid metabolic process	GO:0006575	6575	0.981803	-0.109755	1.44842	0.342763	0.472306
endosome to lysosome transport	GO:0008333	8333	1.11685	-0.154051	1.65652	0.342737	0.491144
cellular protein complex disassembly	GO:0043624	43624	0.995565	-0.140486	1.69043	0.342603	0.494212
lamellipodium organization	GO:0097581	97581	1.14447	-0.122088	1.43258	0.342541	0.459691
ribosomal small subunit biogenesis	GO:0042274	42274	1.04748	-0.138813	1.61072	0.342499	0.484023
cholesterol homeostasis	GO:0042632	42632	0.979718	-0.109229	1.44848	0.342428	0.466414
sterol homeostasis	GO:0055092	55092	0.979718	-0.109229	1.44848	0.342428	0.466414
regulation of behavior	GO:0050795	50795	1.13966	-0.0992691	1.26404	0.342282	0.431441
substrate adhesion-dependent cell spreading	GO:0034446	34446	1.03367	-0.113399	1.44441	0.342092	0.474364
regulation of heart rate	GO:0002027	2027	1.07441	-0.10273	1.32093	0.342046	0.455323
regulation of cellular response to oxidative stress	GO:1900407	1900407	1.02145	-0.122136	1.50884	0.341992	0.478443
positive regulation of cell morphogenesis involved in differentiation	GO:0010770	10770	1.04594	-0.125644	1.52899	0.34199	0.47823
intrinsic apoptotic signaling pathway by p53 class mediator	GO:0072332	72332	1.02164	-0.11176	1.4414	0.341916	0.461951
coenzyme biosynthetic process	GO:0009108	9108	0.949901	-0.12856	1.63218	0.341813	0.491943
protein modification by small protein removal	GO:0070646	70646	0.969215	-0.149623	1.78304	0.341757	0.500568
autophagosome assembly	GO:0000045	45	1.01978	-0.125613	1.54733	0.341659	0.477042
forebrain cell migration	GO:0021885	21885	1.1544	-0.130028	1.4677	0.341645	0.464309
regulation of peptidyl-lysine acetylation	GO:2000756	2000756	0.931441	-0.153577	1.87507	0.341623	0.505722
catecholamine secretion	GO:0050432	50432	1.2352	-0.135204	1.436	0.341474	0.457665
signal transduction in response to DNA damage	GO:0042770	42770	0.945754	-0.111824	1.50478	0.341474	0.474983
regulation of coenzyme metabolic process	GO:0051196	51196	0.960074	-0.16697	1.94218	0.341422	0.508891
regulation of organelle assembly	GO:1902115	1902115	1.00107	-0.114612	1.48295	0.341416	0.473153
regulation of osteoclast differentiation	GO:0045670	45670	1.08397	-0.110954	1.38788	0.341358	0.454642
cellular response to biotic stimulus	GO:0071216	71216	0.875051	-0.108068	1.54249	0.341327	0.482648
regulation of axonogenesis	GO:0050770	50770	1.10527	-0.140223	1.58172	0.341289	0.478589
phosphatidylinositol metabolic process	GO:0046488	46488	1.06623	-0.112692	1.41322	0.34127	0.455761
regulation of sister chromatid segregation	GO:0033045	33045	1.01688	-0.139312	1.64489	0.341261	0.494613
actin filament polymerization	GO:0030041	30041	1.02658	-0.14975	1.72894	0.341244	0.5041
mammary gland development	GO:0030879	30879	1.01289	-0.100038	1.34478	0.341189	0.457305
B cell differentiation	GO:0030183	30183	0.955846	-0.101847	1.41044	0.341127	0.463974
cardiac muscle cell development	GO:0055013	55013	1.07743	-0.113848	1.40851	0.341107	0.459351
regulation of symbiosis, encompassing mutualism through parasitism	GO:0043903	43903	0.928564	-0.108498	1.49442	0.340873	0.480513
regulation of lipid transport	GO:0032368	32368	1.06316	-0.103331	1.34072	0.340799	0.448979
T cell activation involved in immune response	GO:0002286	2286	0.962185	-0.0865745	1.28002	0.340713	0.438531
positive regulation of protein polymerization	GO:0032273	32273	1.02707	-0.145103	1.6967	0.340604	0.497481
homophilic cell adhesion via plasma membrane adhesion molecules	GO:0007156	7156	1.03417	-0.113669	1.45165	0.340435	0.470303
regulation of epidermal growth factor receptor signaling pathway	GO:0042058	42058	1.06047	-0.128801	1.53266	0.34041	0.482659
regulation of skeletal muscle tissue development	GO:0048641	48641	1.11735	-0.173759	1.80174	0.340391	0.492035
RNA modification	GO:0009451	9451	0.89841	-0.121874	1.63681	0.340383	0.492579
regulation of catecholamine secretion	GO:0050433	50433	1.23561	-0.137938	1.45239	0.340374	0.459071
regulation of epidermis development	GO:0045682	45682	1.11867	-0.0950367	1.23973	0.340327	0.431726
vasoconstriction	GO:0042310	42310	1.13323	-0.0966466	1.24508	0.340273	0.423447
regulation of epithelial to mesenchymal transition	GO:0010717	10717	1.09313	-0.0969216	1.27151	0.340232	0.431461
cell junction assembly	GO:0034329	34329	1.05936	-0.114342	1.42552	0.340178	0.465778
calcium-mediated signaling	GO:0019722	19722	1.00823	-0.11277	1.46037	0.340112	0.470355
NIK/NF-kappaB signaling	GO:0038061	38061	1.02075	-0.135604	1.62234	0.339788	0.486386
sequestering of calcium ion	GO:0051208	51208	0.974862	-0.111943	1.48435	0.339783	0.473479
positive regulation of translation	GO:0045727	45727	0.948717	-0.141482	1.74447	0.339732	0.500981
ammonium transport	GO:0015696	15696	1.14052	-0.101564	1.26811	0.339642	0.433225
iron ion homeostasis	GO:0055072	55072	0.926128	-0.139645	1.7627	0.339611	0.503591
response to nutrient	GO:0007584	7584	0.939317	-0.210503	2.35022	0.339592	0.528653
regulation of calcium ion transmembrane transport	GO:1903169	1903169	1.00699	-0.106122	1.40549	0.339529	0.466944
lysosome organization	GO:0007040	7040	1.03199	-0.165942	1.83477	0.339421	0.508192
lytic vacuole organization	GO:0080171	80171	1.03199	-0.165942	1.83477	0.339421	0.508192
reactive oxygen species biosynthetic process	GO:1903409	1903409	1.02072	-0.104782	1.38602	0.339393	0.455419
regulation of actin filament polymerization	GO:0030833	30833	1.03259	-0.146001	1.69292	0.339386	0.499649
gene silencing	GO:0016458	16458	0.879335	-0.123323	1.67182	0.339346	0.492069
synaptic vesicle localization	GO:0097479	97479	1.05783	-0.13444	1.58313	0.33929	0.478347
regulation of wound healing	GO:0061041	61041	0.963347	-0.123201	1.57892	0.339239	0.487691
regulation of NIK/NF-kappaB signaling	GO:1901222	1901222	1.04121	-0.139646	1.63049	0.339185	0.486489
regulation of cell cycle G2/M phase transition	GO:1902749	1902749	0.903078	-0.118594	1.59895	0.339178	0.484164
positive regulation of lipid biosynthetic process	GO:0046889	46889	1.13281	-0.112038	1.34617	0.338906	0.446021
regulation of sequestering of calcium ion	GO:0051282	51282	0.98045	-0.111025	1.47185	0.338895	0.47112
response to ethanol	GO:0045471	45471	1.11903	-0.146353	1.59248	0.338625	0.486407
protein N-linked glycosylation	GO:0006487	6487	1.03074	-0.13916	1.63212	0.338621	0.483017
protein depolymerization	GO:0051261	51261	1.00087	-0.131194	1.61399	0.338529	0.485798
maturation of SSU-rRNA	GO:0030490	30490	1.06082	-0.143125	1.63665	0.338508	0.485162
positive regulation of muscle cell differentiation	GO:0051149	51149	0.995766	-0.107927	1.43431	0.338332	0.463153
protein targeting to membrane	GO:0006612	6612	0.96746	-0.130879	1.63989	0.33831	0.487674
positive regulation of ion transmembrane transporter activity	GO:0032414	32414	1.0866	-0.121469	1.45375	0.338292	0.467295
cardiac muscle tissue morphogenesis	GO:0055008	55008	1.13339	-0.0912425	1.21259	0.338253	0.419489
detection of stimulus involved in sensory perception	GO:0050906	50906	0.782022	-0.0653221	1.23374	0.338251	0.447726
glycogen metabolic process	GO:0005977	5977	1.02299	-0.135877	1.61656	0.338224	0.486378
cellular glucan metabolic process	GO:0006073	6073	1.02299	-0.135877	1.61656	0.338224	0.486378
glucan metabolic process	GO:0044042	44042	1.02299	-0.135877	1.61656	0.338224	0.486378
DNA damage checkpoint	GO:0000077	77	0.876757	-0.108912	1.55298	0.338098	0.48296
regulation of carbohydrate catabolic process	GO:0043470	43470	0.960833	-0.168784	1.95036	0.338068	0.506528
cellular transition metal ion homeostasis	GO:0046916	46916	0.946945	-0.141444	1.75586	0.338054	0.502153
regulation of kidney development	GO:0090183	90183	1.0115	-0.130382	1.59251	0.337983	0.482565
negative regulation of inflammatory response	GO:0050728	50728	0.971248	-0.0947164	1.33948	0.337941	0.450244
regulation of gliogenesis	GO:0014013	14013	1.13108	-0.120761	1.42738	0.337933	0.457184
negative regulation of proteolysis involved in cellular protein catabolic process	GO:1903051	1903051	1.04879	-0.186405	1.97102	0.337872	0.515525
interferon-gamma production	GO:0032609	32609	0.801986	-0.106009	1.61258	0.337789	0.489441
skeletal muscle cell differentiation	GO:0035914	35914	1.03218	-0.146983	1.69449	0.337774	0.483631
digestive system process	GO:0022600	22600	0.963743	-0.0966938	1.36116	0.337763	0.458885
regulation of production of molecular mediator of immune response	GO:0002700	2700	0.850238	-0.0904471	1.41012	0.337756	0.466093
columnar/cuboidal epithelial cell development	GO:0002066	2066	1.06825	-0.119802	1.45928	0.337705	0.462418
retrograde transport, endosome to Golgi	GO:0042147	42147	1.04274	-0.126143	1.52796	0.337665	0.473682
regulation of cofactor metabolic process	GO:0051193	51193	0.949686	-0.167243	1.95884	0.337631	0.50749
DNA integrity checkpoint	GO:0031570	31570	0.883581	-0.107224	1.53177	0.33763	0.480969
glutamine family amino acid metabolic process	GO:0009064	9064	1.04705	-0.118531	1.47156	0.337604	0.459908
receptor recycling	GO:0001881	1881	1.14949	-0.183368	1.84224	0.337474	0.506021
somite development	GO:0061053	61053	0.97131	-0.097848	1.36311	0.337427	0.458143
dendritic spine development	GO:0060996	60996	1.06286	-0.159031	1.74482	0.337392	0.488964
release of sequestered calcium ion into cytosol	GO:0051209	51209	0.981275	-0.108649	1.45229	0.337378	0.467597
negative regulation of sequestering of calcium ion	GO:0051283	51283	0.981275	-0.108649	1.45229	0.337378	0.467597
proteoglycan metabolic process	GO:0006029	6029	1.11009	-0.116193	1.40445	0.337319	0.455049
regulation of response to wounding	GO:1903034	1903034	0.960472	-0.127987	1.62007	0.337236	0.490727
negative regulation of ossification	GO:0030279	30279	1.01929	-0.110243	1.42127	0.337232	0.464888
ovulation cycle	GO:0042698	42698	0.993983	-0.103262	1.39576	0.337021	0.460107
platelet activation	GO:0030168	30168	1.01068	-0.126156	1.5719	0.336876	0.479611
biomineral tissue development	GO:0031214	31214	0.988436	-0.111802	1.46564	0.336874	0.469074
regulation of neurotransmitter levels	GO:0001505	1505	1.12204	-0.135823	1.52666	0.33681	0.475354
excretion	GO:0007588	7588	1.13211	-0.0970611	1.24783	0.336764	0.421318
diencephalon development	GO:0021536	21536	1.22702	-0.0852573	1.10702	0.336749	0.393468
blood vessel endothelial cell migration	GO:0043534	43534	1.04938	-0.0984427	1.31373	0.336649	0.447927
positive regulation of protein localization to nucleus	GO:1900182	1900182	0.899202	-0.117388	1.60281	0.336622	0.485719
synaptic vesicle transport	GO:0048489	48489	1.0646	-0.128532	1.53432	0.336593	0.470669
establishment of synaptic vesicle localization	GO:0097480	97480	1.0646	-0.128532	1.53432	0.336593	0.470669
positive regulation of cation channel activity	GO:2001259	2001259	1.11483	-0.131132	1.4977	0.336588	0.473826
vesicle-mediated transport in synapse	GO:0099003	99003	1.05966	-0.127976	1.53458	0.336521	0.470991
positive regulation of mRNA metabolic process	GO:1903313	1903313	1.05173	-0.16908	1.83048	0.336431	0.493924
actomyosin structure organization	GO:0031032	31032	0.995778	-0.109102	1.43599	0.33636	0.469208
bone morphogenesis	GO:0060349	60349	0.998102	-0.103044	1.38556	0.336353	0.457356
detection of abiotic stimulus	GO:0009582	9582	0.972672	-0.0913596	1.31321	0.336194	0.444285
neuron projection extension	GO:1990138	1990138	1.04597	-0.135916	1.60009	0.336185	0.476835
negative regulation of dephosphorylation	GO:0035305	35305	1.00921	-0.139581	1.66984	0.33616	0.488534
intrinsic apoptotic signaling pathway in response to endoplasmic reticulum stress	GO:0070059	70059	1.01984	-0.131759	1.59447	0.336044	0.482418
regulation of Notch signaling pathway	GO:0008593	8593	1.06231	-0.123796	1.49863	0.336006	0.468185
positive regulation of intrinsic apoptotic signaling pathway	GO:2001244	2001244	1.02455	-0.16995	1.87943	0.336006	0.510085
cardiac ventricle morphogenesis	GO:0003208	3208	1.07608	-0.0956583	1.282	0.33598	0.431458
insulin secretion involved in cellular response to glucose stimulus	GO:0035773	35773	1.11175	-0.125423	1.45712	0.335921	0.459326
DNA conformation change	GO:0071103	71103	0.897068	-0.10975	1.5401	0.33589	0.476925
positive regulation of innate immune response	GO:0045089	45089	0.79616	-0.105849	1.61214	0.335786	0.497179
tRNA processing	GO:0008033	8033	0.880341	-0.124519	1.68516	0.335756	0.495703
positive regulation of endothelial cell migration	GO:0010595	10595	1.09683	-0.104981	1.3311	0.33574	0.439753
regulation of muscle adaptation	GO:0043502	43502	1.2413	-0.109127	1.27436	0.335692	0.422085
regulation of macroautophagy	GO:0016241	16241	0.941108	-0.139086	1.73448	0.335644	0.497919
negative regulation of cell projection organization	GO:0031345	31345	1.10055	-0.139205	1.57926	0.335529	0.47672
chondrocyte differentiation	GO:0002062	2062	1.00103	-0.107735	1.4208	0.335493	0.458935
neuroepithelial cell differentiation	GO:0060563	60563	1.17975	-0.107751	1.30457	0.335477	0.427094
phagocytosis	GO:0006909	6909	0.887578	-0.136009	1.78142	0.335371	0.50661
negative regulation of response to DNA damage stimulus	GO:2001021	2001021	1.03239	-0.138888	1.63085	0.335287	0.47935
palate development	GO:0060021	60021	1.0231	-0.097716	1.32572	0.335283	0.442593
regulation of leukocyte mediated immunity	GO:0002703	2703	0.810759	-0.0972357	1.51012	0.335247	0.479705
embryonic digit morphogenesis	GO:0042733	42733	0.990803	-0.106632	1.42671	0.335191	0.454154
membrane depolarization	GO:0051899	51899	1.18497	-0.111008	1.30949	0.335054	0.432127
purine nucleoside biosynthetic process	GO:0042451	42451	0.962926	-0.15951	1.87198	0.334886	0.507722
purine ribonucleoside biosynthetic process	GO:0046129	46129	0.962926	-0.15951	1.87198	0.334886	0.507722
bone mineralization	GO:0030282	30282	1.02602	-0.114323	1.45086	0.334814	0.465747
muscle cell migration	GO:0014812	14812	1.08209	-0.121923	1.4742	0.334814	0.470763
regulation of protein localization to plasma membrane	GO:1903076	1903076	1.05125	-0.155741	1.73701	0.334814	0.488346
negative regulation of protein ubiquitination	GO:0031397	31397	0.986147	-0.164671	1.88133	0.334768	0.503272
positive regulation of nucleotide biosynthetic process	GO:0030810	30810	1.04598	-0.095188	1.28869	0.334755	0.444042
positive regulation of purine nucleotide biosynthetic process	GO:1900373	1900373	1.04598	-0.095188	1.28869	0.334755	0.444042
regulation of viral life cycle	GO:1903900	1903900	0.953413	-0.110341	1.49017	0.334615	0.473785
detection of external stimulus	GO:0009581	9581	0.967438	-0.0906298	1.31117	0.334596	0.443219
positive regulation of peptidyl-serine phosphorylation	GO:0033138	33138	1.00263	-0.10189	1.37175	0.334571	0.458709
histone H3 acetylation	GO:0043966	43966	0.961361	-0.135096	1.68227	0.334561	0.489654
positive regulation of interleukin-6 production	GO:0032755	32755	0.959519	-0.0956181	1.35991	0.334545	0.454659
stem cell division	GO:0017145	17145	1.03736	-0.158284	1.78438	0.334512	0.49964
cellular response to tumor necrosis factor	GO:0071356	71356	0.897768	-0.102969	1.47758	0.334503	0.474571
negative regulation of blood vessel morphogenesis	GO:2000181	2000181	0.950634	-0.124041	1.59777	0.334477	0.489327
regulated exocytosis	GO:0045055	45055	1.00586	-0.11517	1.48652	0.334335	0.465106
immunoglobulin production	GO:0002377	2377	0.911534	-0.101707	1.46245	0.33426	0.4658
regulation of regulated secretory pathway	GO:1903305	1903305	1.04539	-0.12152	1.50422	0.334237	0.46557
positive regulation of striated muscle tissue development	GO:0045844	45844	1.03206	-0.135435	1.60618	0.334098	0.480388
positive regulation of muscle organ development	GO:0048636	48636	1.03206	-0.135435	1.60618	0.334098	0.480388
negative regulation of intracellular transport	GO:0032387	32387	1.04492	-0.107522	1.39297	0.333944	0.455262
negative regulation of angiogenesis	GO:0016525	16525	0.957195	-0.12841	1.62603	0.333908	0.492027
negative regulation of chromosome organization	GO:2001251	2001251	1.00923	-0.149938	1.73726	0.333741	0.490037
lung morphogenesis	GO:0060425	60425	0.944225	-0.133709	1.68431	0.333698	0.494186
morphogenesis of a polarized epithelium	GO:0001738	1738	1.02769	-0.121554	1.50638	0.333638	0.463723
positive regulation of muscle tissue development	GO:1901863	1901863	1.0336	-0.132563	1.58299	0.333542	0.477236
transport along microtubule	GO:0010970	10970	0.981424	-0.144233	1.72967	0.333406	0.489784
microtubule-based transport	GO:0099111	99111	0.981424	-0.144233	1.72967	0.333406	0.489784
positive regulation of cyclic nucleotide metabolic process	GO:0030801	30801	1.0897	-0.0866682	1.19496	0.333107	0.422523
genitalia development	GO:0048806	48806	1.11513	-0.114738	1.38891	0.33298	0.451236
organophosphate catabolic process	GO:0046434	46434	1.0649	-0.116205	1.44437	0.332979	0.457658
regulation of glycoprotein metabolic process	GO:1903018	1903018	1.05838	-0.149859	1.69315	0.332978	0.485229
synaptic transmission, glutamatergic	GO:0035249	35249	1.19612	-0.123162	1.39915	0.332775	0.441595
neurotransmitter transport	GO:0006836	6836	1.11569	-0.134949	1.52731	0.332661	0.473915
regulation of JUN kinase activity	GO:0043506	43506	0.917365	-0.12381	1.63763	0.332562	0.486436
muscle tissue morphogenesis	GO:0060415	60415	1.15049	-0.0836303	1.14272	0.332389	0.400999
regulation of microtubule polymerization or depolymerization	GO:0031110	31110	1.08108	-0.133732	1.55063	0.332199	0.46817
muscle adaptation	GO:0043500	43500	1.19455	-0.114963	1.34878	0.332193	0.43679
cellular response to metal ion	GO:0071248	71248	1.07141	-0.107246	1.37112	0.332183	0.451639
vesicle-mediated transport to the plasma membrane	GO:0098876	98876	1.05362	-0.128529	1.5429	0.332153	0.476263
negative regulation of cellular response to oxidative stress	GO:1900408	1900408	1.07152	-0.134899	1.55798	0.332097	0.474328
regulation of cell cycle arrest	GO:0071156	71156	0.925173	-0.144534	1.81051	0.332094	0.496389
regulation of fatty acid metabolic process	GO:0019217	19217	0.962996	-0.12971	1.62578	0.331999	0.480165
negative regulation of neuron projection development	GO:0010977	10977	1.0604	-0.141791	1.63322	0.331963	0.481385
lymphocyte apoptotic process	GO:0070227	70227	0.822661	-0.117475	1.69918	0.331776	0.496182
protein deubiquitination	GO:0016579	16579	0.964958	-0.143812	1.74383	0.331547	0.488712
response to organophosphorus	GO:0046683	46683	1.02071	-0.127864	1.56504	0.331405	0.477154
smooth muscle contraction	GO:0006939	6939	1.14448	-0.0973197	1.2519	0.331312	0.41238
regulation of anion transport	GO:0044070	44070	1.04568	-0.127171	1.53427	0.331307	0.470898
spermatid differentiation	GO:0048515	48515	0.946349	-0.0921149	1.34409	0.331278	0.447861
anatomical structure maturation	GO:0071695	71695	1.04598	-0.11273	1.41861	0.331263	0.453669
T cell differentiation in thymus	GO:0033077	33077	0.915547	-0.0997066	1.42992	0.331213	0.461171
thymocyte aggregation	GO:0071594	71594	0.915547	-0.0997066	1.42992	0.331213	0.461171
muscle organ morphogenesis	GO:0048644	48644	1.13043	-0.0796835	1.12174	0.331109	0.398573
ventricular septum development	GO:0003281	3281	1.03006	-0.100518	1.33993	0.331011	0.445565
regulation of mitotic sister chromatid segregation	GO:0033047	33047	1.02129	-0.150294	1.72628	0.33098	0.493507
neuropeptide signaling pathway	GO:0007218	7218	1.05497	-0.103308	1.34323	0.330972	0.443743
cranial nerve development	GO:0021545	21545	1.33602	-0.101532	1.17734	0.330941	0.382071
cellular hormone metabolic process	GO:0034754	34754	0.95778	-0.102956	1.41086	0.33091	0.457001
spermatid development	GO:0007286	7286	0.952461	-0.0943499	1.35853	0.330902	0.450073
chromatin assembly or disassembly	GO:0006333	6333	0.93772	-0.137202	1.72473	0.330878	0.492889
negative regulation of lipid metabolic process	GO:0045833	45833	0.991875	-0.106508	1.42706	0.330839	0.456899
regulation of interferon-gamma production	GO:0032649	32649	0.807158	-0.107155	1.61437	0.330724	0.484943
regulation of adaptive immune response	GO:0002819	2819	0.838224	-0.089564	1.40772	0.330573	0.467455
regulation of histone acetylation	GO:0035065	35065	0.93433	-0.16402	1.956	0.330541	0.503215
negative regulation of protein kinase B signaling	GO:0051898	51898	1.03042	-0.157741	1.78385	0.330417	0.49171
regulation of lyase activity	GO:0051339	51339	1.06757	-0.120071	1.45537	0.330283	0.462471
establishment of tissue polarity	GO:0007164	7164	1.04891	-0.127665	1.53636	0.330282	0.465347
regulation of lymphocyte apoptotic process	GO:0070228	70228	0.838781	-0.127838	1.77307	0.330249	0.499007
negative regulation of vasculature development	GO:1901343	1901343	0.940204	-0.120079	1.57732	0.330222	0.484458
activation of GTPase activity	GO:0090630	90630	1.03916	-0.130202	1.55492	0.330205	0.46746
telomere maintenance via telomere lengthening	GO:0010833	10833	0.968016	-0.14521	1.75413	0.330149	0.492963
female pregnancy	GO:0007565	7565	0.933416	-0.0961032	1.38263	0.330104	0.458
oogenesis	GO:0048477	48477	0.966561	-0.121502	1.5632	0.329841	0.467999
response to amino acid	GO:0043200	43200	1.04437	-0.175448	1.88817	0.329764	0.494211
liver development	GO:0001889	1889	0.901254	-0.104466	1.48345	0.329686	0.472893
hepaticobiliary system development	GO:0061008	61008	0.901142	-0.102924	1.47101	0.329677	0.471357
platelet-derived growth factor receptor signaling pathway	GO:0048008	48008	1.08554	-0.148194	1.65847	0.329549	0.479854
somatic diversification of immune receptors	GO:0002200	2200	1.00069	-0.109621	1.44996	0.329521	0.455152
regulation of calcium ion transport into cytosol	GO:0010522	10522	1.05627	-0.110315	1.39788	0.329456	0.454213
autonomic nervous system development	GO:0048483	48483	1.30002	-0.120809	1.30321	0.329414	0.420211
organelle transport along microtubule	GO:0072384	72384	1.0568	-0.190501	1.99444	0.329399	0.501409
regulation of insulin receptor signaling pathway	GO:0046626	46626	1.09658	-0.122552	1.46025	0.329319	0.457688
gene silencing by RNA	GO:0031047	31047	0.937881	-0.128563	1.65384	0.329266	0.477506
nucleoside monophosphate biosynthetic process	GO:0009124	9124	0.962342	-0.172613	1.98169	0.32917	0.511797
regulation of extent of cell growth	GO:0061387	61387	1.05205	-0.131982	1.5686	0.328959	0.468155
positive regulation of protein import	GO:1904591	1904591	0.924037	-0.102805	1.45245	0.328938	0.459949
regulation of coagulation	GO:0050818	50818	0.963474	-0.113764	1.51217	0.328801	0.471373
ribonucleoprotein complex export from nucleus	GO:0071426	71426	0.999311	-0.162994	1.84857	0.328721	0.494814
ovulation cycle process	GO:0022602	22602	0.959511	-0.0984245	1.38712	0.328714	0.45287
positive regulation of chemotaxis	GO:0050921	50921	0.85584	-0.09535	1.44589	0.328686	0.469057
smooth muscle cell migration	GO:0014909	14909	1.0814	-0.125194	1.4946	0.328557	0.470035
negative regulation of cell morphogenesis involved in differentiation	GO:0010771	10771	1.13202	-0.133114	1.51139	0.328478	0.463347
regulation of transcription from RNA polymerase I promoter	GO:0006356	6356	1.15968	-0.154332	1.61536	0.328431	0.477327
visual learning	GO:0008542	8542	1.1469	-0.118417	1.39432	0.328426	0.44716
embryonic pattern specification	GO:0009880	9880	0.899678	-0.122785	1.64837	0.328407	0.485489
regulation of insulin secretion involved in cellular response to glucose stimulus	GO:0061178	61178	1.12569	-0.115659	1.37753	0.328362	0.442315
negative regulation of multi-organism process	GO:0043901	43901	0.86127	-0.0988586	1.47986	0.32831	0.472911
lung epithelium development	GO:0060428	60428	1.12165	-0.121894	1.4298	0.328271	0.450658
regulation of phosphatase activity	GO:0010921	10921	0.945866	-0.130628	1.66551	0.328177	0.4872
neuromuscular process controlling balance	GO:0050885	50885	1.07265	-0.133109	1.55863	0.328149	0.461453
negative regulation of protein complex assembly	GO:0031333	31333	1.06489	-0.128236	1.52815	0.32814	0.46527
negative regulation of oxidative stress-induced cell death	GO:1903202	1903202	1.07003	-0.132091	1.53921	0.328088	0.468352
cellular response to molecule of bacterial origin	GO:0071219	71219	0.866435	-0.100267	1.48058	0.327985	0.46432
response to leukemia inhibitory factor	GO:1990823	1990823	0.945642	-0.117922	1.56355	0.32798	0.471477
cellular response to leukemia inhibitory factor	GO:1990830	1990830	0.945642	-0.117922	1.56355	0.32798	0.471477
fertilization	GO:0009566	9566	0.844752	-0.104706	1.53916	0.327918	0.475063
establishment of planar polarity	GO:0001736	1736	1.04815	-0.12799	1.53861	0.327913	0.463844
steroid biosynthetic process	GO:0006694	6694	0.964068	-0.0958422	1.35467	0.327885	0.448356
cellular carbohydrate biosynthetic process	GO:0034637	34637	0.989315	-0.132293	1.62913	0.327885	0.470614
positive regulation of dendrite development	GO:1900006	1900006	1.04932	-0.151772	1.71847	0.327875	0.481151
cellular response to ketone	GO:1901655	1901655	0.91933	-0.136612	1.73786	0.327836	0.48791
positive regulation of peptide secretion	GO:0002793	2793	1.03303	-0.105424	1.37256	0.327813	0.446186
erythrocyte homeostasis	GO:0034101	34101	0.888738	-0.122918	1.66077	0.327808	0.482781
positive regulation of JAK-STAT cascade	GO:0046427	46427	1.00428	-0.110352	1.43932	0.327685	0.457045
positive regulation of STAT cascade	GO:1904894	1904894	1.00428	-0.110352	1.43932	0.327685	0.457045
regulation of adaptive immune response based on somatic recombination of immune receptors built from immunoglobulin superfamily domains	GO:0002822	2822	0.834738	-0.0925096	1.43839	0.327637	0.469169
regulation of neurotransmitter secretion	GO:0046928	46928	1.10116	-0.14697	1.63755	0.32752	0.474191
interaction with host	GO:0051701	51701	0.894959	-0.123819	1.66682	0.327511	0.483629
ribonucleoside monophosphate biosynthetic process	GO:0009156	9156	0.969066	-0.181842	2.04958	0.327435	0.513371
cellular response to ionizing radiation	GO:0071479	71479	0.928311	-0.134446	1.72836	0.32732	0.481961
ventricular cardiac muscle tissue development	GO:0003229	3229	1.14966	-0.0987158	1.26259	0.327299	0.417674
regulation of lymphocyte mediated immunity	GO:0002706	2706	0.818421	-0.0948302	1.47884	0.327299	0.469756
nucleoside triphosphate biosynthetic process	GO:0009142	9142	0.978382	-0.172238	1.95901	0.327158	0.50714
positive regulation of reactive oxygen species metabolic process	GO:2000379	2000379	1.03328	-0.0972514	1.3201	0.327085	0.439066
regulation of alpha-beta T cell activation	GO:0046634	46634	0.890166	-0.0957382	1.42064	0.326996	0.461581
regulation of DNA recombination	GO:0000018	18	0.928089	-0.112168	1.52473	0.32699	0.4709
DNA packaging	GO:0006323	6323	0.922114	-0.113886	1.54966	0.326946	0.471555
positive regulation of protein import into nucleus	GO:0042307	42307	0.923531	-0.103441	1.45981	0.326805	0.458535
regulation of protein complex disassembly	GO:0043244	43244	0.992089	-0.141367	1.69647	0.326774	0.487142
animal organ formation	GO:0048645	48645	0.953566	-0.118939	1.55435	0.326672	0.472256
regulation of smooth muscle cell migration	GO:0014910	14910	1.07752	-0.115705	1.42849	0.326651	0.459529
ribonucleoprotein complex localization	GO:0071166	71166	0.997471	-0.16021	1.83282	0.326646	0.492047
negative regulation of TOR signaling	GO:0032007	32007	1.00474	-0.130977	1.59677	0.326592	0.470745
ribonucleoside triphosphate biosynthetic process	GO:0009201	9201	1.00399	-0.176883	1.96275	0.326307	0.509552
positive regulation of lymphocyte differentiation	GO:0045621	45621	0.843798	-0.0955756	1.46327	0.326263	0.470156
catecholamine metabolic process	GO:0006584	6584	1.2564	-0.12259	1.33804	0.326258	0.442901
catechol-containing compound metabolic process	GO:0009712	9712	1.2564	-0.12259	1.33804	0.326258	0.442901
hindlimb morphogenesis	GO:0035137	35137	1.04686	-0.124195	1.52736	0.326228	0.467361
positive regulation of endocytosis	GO:0045807	45807	0.901021	-0.121582	1.63344	0.326221	0.484864
regulation of cellular respiration	GO:0043457	43457	1.12603	-0.216259	2.10277	0.326215	0.516776
positive regulation of ossification	GO:0045778	45778	1.07366	-0.0943036	1.26535	0.326026	0.425711
ER-associated ubiquitin-dependent protein catabolic process	GO:0030433	30433	1.00988	-0.147549	1.72492	0.326001	0.485419
oligosaccharide metabolic process	GO:0009311	9311	1.00831	-0.145393	1.70052	0.325915	0.47561
coronary vasculature development	GO:0060976	60976	1.01437	-0.125778	1.5566	0.325786	0.470754
synaptic vesicle cycle	GO:0099504	99504	1.14347	-0.125076	1.44585	0.325741	0.449276
CD4-positive, alpha-beta T cell differentiation	GO:0043367	43367	0.993366	-0.0973369	1.34264	0.325689	0.44358
membrane docking	GO:0022406	22406	0.992991	-0.157093	1.81385	0.325571	0.493477
cellular amine metabolic process	GO:0044106	44106	1.09395	-0.116662	1.41246	0.325534	0.454009
regulation of neurotransmitter transport	GO:0051588	51588	1.10405	-0.139319	1.57779	0.325398	0.468853
regulation of cardiac muscle tissue development	GO:0055024	55024	0.958762	-0.127015	1.61592	0.325296	0.476637
negative regulation of cellular protein catabolic process	GO:1903363	1903363	1.00538	-0.169149	1.89622	0.325204	0.499957
amine metabolic process	GO:0009308	9308	1.07263	-0.111013	1.38691	0.325165	0.451137
fatty acid transport	GO:0015908	15908	1.03416	-0.0830651	1.2043	0.325154	0.419909
regulation of glycoprotein biosynthetic process	GO:0010559	10559	1.06838	-0.151754	1.69366	0.32508	0.479999
granulocyte chemotaxis	GO:0071621	71621	0.858552	-0.0887788	1.38545	0.324992	0.456383
visual behavior	GO:0007632	7632	1.14442	-0.11607	1.37959	0.324953	0.443023
granulocyte migration	GO:0097530	97530	0.840823	-0.087146	1.38726	0.324922	0.459714
purine nucleoside monophosphate biosynthetic process	GO:0009127	9127	0.978147	-0.182798	2.04507	0.3249	0.511457
purine ribonucleoside monophosphate biosynthetic process	GO:0009168	9168	0.978147	-0.182798	2.04507	0.3249	0.511457
somatic stem cell population maintenance	GO:0035019	35019	1.13622	-0.101702	1.28429	0.324833	0.423658
B cell mediated immunity	GO:0019724	19724	0.908574	-0.100035	1.44227	0.324809	0.45704
negative regulation of intracellular protein transport	GO:0090317	90317	1.08096	-0.105785	1.34746	0.324804	0.441093
inner ear receptor cell differentiation	GO:0060113	60113	1.0711	-0.0978564	1.29202	0.324761	0.436023
regulation of protein depolymerization	GO:1901879	1901879	0.98508	-0.144301	1.72691	0.324709	0.488008
negative regulation of cysteine-type endopeptidase activity	GO:2000117	2000117	1.00082	-0.0924151	1.30789	0.324664	0.436131
purine ribonucleoside triphosphate biosynthetic process	GO:0009206	9206	1.0284	-0.17904	1.94492	0.324658	0.505956
positive regulation of NIK/NF-kappaB signaling	GO:1901224	1901224	1.13265	-0.15375	1.64726	0.324618	0.476978
T cell receptor signaling pathway	GO:0050852	50852	0.887946	-0.118733	1.6297	0.324494	0.481353
regulation of reactive oxygen species biosynthetic process	GO:1903426	1903426	0.972098	-0.105579	1.43726	0.324402	0.455591
axon extension	GO:0048675	48675	1.02526	-0.131025	1.58737	0.324255	0.468367
regulation of systemic arterial blood pressure mediated by a chemical signal	GO:0003044	3044	1.08215	-0.119016	1.44526	0.324232	0.454399
regulation of blood coagulation	GO:0030193	30193	0.966708	-0.118743	1.54999	0.324175	0.472638
regulation of hemostasis	GO:1900046	1900046	0.966708	-0.118743	1.54999	0.324175	0.472638
body morphogenesis	GO:0010171	10171	1.10981	-0.111904	1.37002	0.324095	0.441427
transcription initiation from RNA polymerase II promoter	GO:0006367	6367	1.01616	-0.139696	1.65197	0.324034	0.473355
regulation of membrane permeability	GO:0090559	90559	1.03322	-0.148824	1.71954	0.324028	0.48134
actin filament bundle organization	GO:0061572	61572	1.02356	-0.136714	1.62613	0.323978	0.471918
negative regulation of peptide hormone secretion	GO:0090278	90278	1.02229	-0.12307	1.52745	0.323956	0.465508
endothelium development	GO:0003158	3158	1.00079	-0.0823144	1.22556	0.323876	0.415785
endothelial cell proliferation	GO:0001935	1935	0.930343	-0.0922763	1.35319	0.323836	0.445873
ribosome assembly	GO:0042255	42255	1.01778	-0.163859	1.83728	0.32383	0.496419
ncRNA transcription	GO:0098781	98781	1.01092	-0.225583	2.33317	0.323742	0.525623
polysaccharide biosynthetic process	GO:0000271	271	0.966857	-0.125519	1.60552	0.323711	0.467102
negative regulation of gliogenesis	GO:0014014	14014	1.17608	-0.123911	1.41975	0.323681	0.448274
somatic diversification of immune receptors via germline recombination within a single locus	GO:0002562	2562	0.998492	-0.109188	1.44693	0.323675	0.451082
somatic cell DNA recombination	GO:0016444	16444	0.998492	-0.109188	1.44693	0.323675	0.451082
positive regulation of inflammatory response	GO:0050729	50729	0.846036	-0.0969335	1.46771	0.323668	0.466249
negative regulation of phosphatase activity	GO:0010923	10923	0.989736	-0.148695	1.75858	0.323605	0.486056
positive regulation of protein localization to membrane	GO:1905477	1905477	1.05067	-0.135707	1.58976	0.323526	0.467539
positive regulation of JUN kinase activity	GO:0043507	43507	0.925056	-0.137609	1.74337	0.323421	0.488233
somitogenesis	GO:0001756	1756	0.997779	-0.104645	1.39845	0.323409	0.451853
tyrosine phosphorylation of STAT protein	GO:0007260	7260	0.97948	-0.118422	1.53458	0.323373	0.468066
regulation of release of sequestered calcium ion into cytosol	GO:0051279	51279	1.00137	-0.111625	1.45402	0.323351	0.45914
blastocyst development	GO:0001824	1824	0.882487	-0.136531	1.79905	0.323346	0.495075
response to toxic substance	GO:0009636	9636	1.04922	-0.109376	1.39206	0.323264	0.450454
regulation of tumor necrosis factor superfamily cytokine production	GO:1903555	1903555	0.836585	-0.0892179	1.41496	0.323211	0.456141
negative regulation of blood pressure	GO:0045776	45776	1.0889	-0.107157	1.34312	0.323089	0.446864
homotypic cell-cell adhesion	GO:0034109	34109	1.06761	-0.125323	1.51145	0.322642	0.462361
negative regulation of cysteine-type endopeptidase activity involved in apoptotic process	GO:0043154	43154	1.06224	-0.0965907	1.29995	0.32259	0.429286
positive regulation of DNA repair	GO:0045739	45739	0.944681	-0.167168	1.959	0.322495	0.499204
immunoglobulin mediated immune response	GO:0016064	16064	0.913049	-0.0999733	1.43758	0.322402	0.454314
regulation of tumor necrosis factor production	GO:0032680	32680	0.837701	-0.089536	1.41676	0.322238	0.455517
secretion by tissue	GO:0032941	32941	0.963707	-0.120665	1.5576	0.322167	0.469658
hair cell differentiation	GO:0035315	35315	1.13587	-0.106362	1.3218	0.322135	0.433425
cellular response to hydrogen peroxide	GO:0070301	70301	1.04202	-0.109264	1.40306	0.321884	0.448632
positive regulation of calcium ion transport	GO:0051928	51928	1.0174	-0.0974583	1.32353	0.321819	0.444534
positive regulation of B cell activation	GO:0050871	50871	1.04837	-0.0862589	1.22336	0.321786	0.411992
regulation of plasma lipoprotein particle levels	GO:0097006	97006	1.04354	-0.136354	1.59623	0.321781	0.472699
negative regulation of protein complex disassembly	GO:0043242	43242	1.01307	-0.147069	1.71639	0.321703	0.484481
multicellular organismal macromolecule metabolic process	GO:0044259	44259	1.1114	-0.0869282	1.17991	0.321638	0.409789
negative regulation of protein localization to nucleus	GO:1900181	1900181	1.09346	-0.104129	1.327	0.32159	0.432044
regulation of establishment of planar polarity	GO:0090175	90175	1.05899	-0.157594	1.73995	0.321547	0.478714
negative regulation of protein depolymerization	GO:1901880	1901880	1.00188	-0.15368	1.77818	0.321464	0.48817
cell death in response to oxidative stress	GO:0036473	36473	0.995388	-0.129792	1.5978	0.321458	0.475219
mesoderm development	GO:0007498	7498	0.991717	-0.0959948	1.34494	0.321403	0.430614
mucopolysaccharide metabolic process	GO:1903510	1903510	0.954564	-0.119154	1.55127	0.321402	0.471304
regulation of oxidative stress-induced cell death	GO:1903201	1903201	1.02945	-0.119373	1.48225	0.321251	0.457935
protein localization to vacuole	GO:0072665	72665	1.09173	-0.191412	1.95014	0.32121	0.499034
odontogenesis of dentin-containing tooth	GO:0042475	42475	1.0666	-0.10922	1.38239	0.321135	0.439708
positive regulation of peptide hormone secretion	GO:0090277	90277	1.03269	-0.106425	1.37939	0.321113	0.442104
artery development	GO:0060840	60840	0.996796	-0.0926616	1.30883	0.321113	0.43113
negative regulation of immune response	GO:0050777	50777	0.837712	-0.0887446	1.39915	0.321068	0.461966
regulation of potassium ion transmembrane transport	GO:1901379	1901379	1.10703	-0.125035	1.46308	0.320913	0.446084
sphingolipid biosynthetic process	GO:0030148	30148	1.05273	-0.131601	1.56284	0.320889	0.4607
regulation of Rho protein signal transduction	GO:0035023	35023	1.07751	-0.115144	1.41846	0.320866	0.448438
response to retinoic acid	GO:0032526	32526	0.968908	-0.136139	1.66916	0.320863	0.474077
eye photoreceptor cell differentiation	GO:0001754	1754	1.0659	-0.117381	1.43793	0.320731	0.450063
actin filament bundle assembly	GO:0051017	51017	1.03443	-0.135284	1.60479	0.320668	0.467347
positive regulation of endothelial cell proliferation	GO:0001938	1938	0.995076	-0.0994677	1.37125	0.320652	0.442126
cell fate determination	GO:0001709	1709	1.14446	-0.119148	1.40223	0.320651	0.44041
cell-cell junction assembly	GO:0007043	7043	1.12686	-0.102575	1.29679	0.320635	0.429585
vitamin metabolic process	GO:0006766	6766	0.908491	-0.132331	1.72053	0.3206	0.482449
positive regulation of T cell differentiation	GO:0045582	45582	0.840133	-0.0993911	1.50348	0.320595	0.471392
receptor internalization	GO:0031623	31623	1.03462	-0.121309	1.4987	0.320572	0.460321
regulation of mitochondrial membrane permeability	GO:0046902	46902	1.02251	-0.159492	1.81098	0.320559	0.486756
neural crest cell differentiation	GO:0014033	14033	1.16036	-0.100611	1.25706	0.32055	0.416975
embryonic hindlimb morphogenesis	GO:0035116	35116	1.11041	-0.134625	1.53696	0.320458	0.462042
muscle cell apoptotic process	GO:0010657	10657	0.992234	-0.129089	1.59644	0.320394	0.47336
purine nucleoside triphosphate biosynthetic process	GO:0009145	9145	1.02116	-0.175468	1.92659	0.320388	0.500631
mechanoreceptor differentiation	GO:0042490	42490	1.07268	-0.0962581	1.27918	0.320363	0.431632
positive regulation of synaptic transmission	GO:0050806	50806	1.1357	-0.141864	1.56202	0.320345	0.462533
positive regulation of cAMP metabolic process	GO:0030816	30816	1.11381	-0.0873475	1.18494	0.320335	0.408598
regulation of heart growth	GO:0060420	60420	1.01359	-0.129274	1.57908	0.320275	0.474469
cerebral cortex cell migration	GO:0021795	21795	1.21614	-0.120446	1.35776	0.320244	0.427549
tumor necrosis factor superfamily cytokine production	GO:0071706	71706	0.8165	-0.093683	1.47902	0.320213	0.4631
cellular monovalent inorganic cation homeostasis	GO:0030004	30004	1.04964	-0.129918	1.56024	0.320163	0.471352
pancreas development	GO:0031016	31016	1.05218	-0.0842698	1.20363	0.320055	0.408057
fatty acid oxidation	GO:0019395	19395	0.915737	-0.120693	1.60292	0.319919	0.462584
reactive nitrogen species metabolic process	GO:2001057	2001057	1.06707	-0.0922506	1.25907	0.3199	0.413431
cellular response to lipopolysaccharide	GO:0071222	71222	0.847911	-0.104981	1.54278	0.319897	0.465119
positive regulation of actin filament polymerization	GO:0030838	30838	1.01358	-0.146212	1.72236	0.31989	0.483795
positive regulation of exocytosis	GO:0045921	45921	1.08851	-0.116145	1.42079	0.319872	0.439622
endothelial cell differentiation	GO:0045446	45446	1.01455	-0.0842103	1.23427	0.319849	0.414593
negative regulation of muscle tissue development	GO:1901862	1901862	1.072	-0.141172	1.61029	0.319816	0.459521
lipid oxidation	GO:0034440	34440	0.917228	-0.125796	1.64584	0.319655	0.466712
regulation of histone H3-K4 methylation	GO:0051569	51569	1.17108	-0.163119	1.66954	0.319639	0.472736
antigen processing and presentation	GO:0019882	19882	0.858998	-0.133178	1.79139	0.319604	0.490933
regulation of cyclase activity	GO:0031279	31279	1.08825	-0.111656	1.37861	0.319598	0.445933
regulation of mRNA stability	GO:0043488	43488	1.00259	-0.127238	1.5768	0.319588	0.466455
positive regulation of DNA replication	GO:0045740	45740	1.03547	-0.120034	1.49122	0.319579	0.455491
negative regulation of cellular response to transforming growth factor beta stimulus	GO:1903845	1903845	1.02763	-0.115395	1.46556	0.319553	0.453351
organophosphate ester transport	GO:0015748	15748	1.11504	-0.108948	1.33567	0.319543	0.430877
erythrocyte differentiation	GO:0030218	30218	0.887556	-0.116642	1.60792	0.319538	0.473225
negative regulation of response to endoplasmic reticulum stress	GO:1903573	1903573	1.00838	-0.149777	1.74963	0.319482	0.482377
negative regulation of ERK1 and ERK2 cascade	GO:0070373	70373	1.11093	-0.115771	1.40022	0.319481	0.444643
tumor necrosis factor production	GO:0032640	32640	0.821471	-0.0941982	1.47913	0.319361	0.461751
negative regulation of nucleoside metabolic process	GO:0045978	45978	1.23412	-0.156809	1.58025	0.319225	0.464404
negative regulation of ATP metabolic process	GO:1903579	1903579	1.23412	-0.156809	1.58025	0.319225	0.464404
positive regulation of blood circulation	GO:1903524	1903524	1.0432	-0.0894914	1.25027	0.319064	0.428393
cell recognition	GO:0008037	8037	0.99337	-0.116943	1.50365	0.318978	0.460213
positive regulation of chromosome organization	GO:2001252	2001252	0.981044	-0.137704	1.68067	0.318913	0.484267
ATP biosynthetic process	GO:0006754	6754	1.0478	-0.208668	2.14797	0.318906	0.513724
positive regulation of cell-substrate adhesion	GO:0010811	10811	0.993749	-0.1041	1.39814	0.318885	0.451876
acute inflammatory response	GO:0002526	2526	0.985924	-0.0756621	1.17162	0.318881	0.405644
syncytium formation	GO:0006949	6949	0.924009	-0.114771	1.55226	0.318812	0.467719
negative regulation of peptide secretion	GO:0002792	2792	0.998684	-0.120958	1.53213	0.318785	0.462846
positive regulation of DNA binding	GO:0043388	43388	1.05475	-0.11667	1.45438	0.318742	0.447922
multicellular organismal response to stress	GO:0033555	33555	1.05043	-0.125697	1.51407	0.318499	0.463896
body fluid secretion	GO:0007589	7589	0.953013	-0.118659	1.55155	0.318439	0.466864
collagen metabolic process	GO:0032963	32963	1.10824	-0.0869911	1.18222	0.318359	0.409745
monocarboxylic acid catabolic process	GO:0072329	72329	0.951727	-0.109071	1.47492	0.318319	0.451911
positive regulation of leukocyte mediated immunity	GO:0002705	2705	0.822516	-0.0983997	1.51274	0.3183	0.45786
negative regulation of synaptic transmission	GO:0050805	50805	1.12	-0.127386	1.47524	0.318275	0.448029
tetrapyrrole metabolic process	GO:0033013	33013	0.997254	-0.205394	2.21032	0.318259	0.510733
embryonic placenta development	GO:0001892	1892	0.927984	-0.115675	1.55272	0.31817	0.466882
regulation of synaptic transmission, glutamatergic	GO:0051966	51966	1.25577	-0.12449	1.36815	0.318	0.418923
heterophilic cell-cell adhesion via plasma membrane cell adhesion molecules	GO:0007157	7157	1.10444	-0.10759	1.35719	0.317981	0.433345
regulation of vasoconstriction	GO:0019229	19229	1.08946	-0.0979199	1.28691	0.317956	0.420876
chromosome separation	GO:0051304	51304	0.955319	-0.12844	1.63611	0.31793	0.473187
superoxide metabolic process	GO:0006801	6801	1.06686	-0.114475	1.41895	0.317921	0.444322
actin filament-based movement	GO:0030048	30048	1.11239	-0.123556	1.46041	0.317857	0.450537
long-term synaptic potentiation	GO:0060291	60291	1.13975	-0.145513	1.58429	0.317727	0.464977
mitochondrial fission	GO:0000266	266	0.993786	-0.193515	2.11634	0.317449	0.50199
regulation of steroid biosynthetic process	GO:0050810	50810	1.01838	-0.104291	1.38673	0.317447	0.438628
dicarboxylic acid transport	GO:0006835	6835	1.10374	-0.128662	1.491	0.317431	0.453804
RNA 3'-end processing	GO:0031123	31123	0.992338	-0.132034	1.6273	0.31725	0.468125
regulation of epithelial cell apoptotic process	GO:1904035	1904035	1.0358	-0.105358	1.38229	0.317193	0.437365
cellular response to amino acid stimulus	GO:0071230	71230	1.03857	-0.177609	1.91411	0.317122	0.488298
leukocyte homeostasis	GO:0001776	1776	0.867855	-0.0934476	1.41947	0.317063	0.456219
regulation of dendrite morphogenesis	GO:0048814	48814	1.134	-0.1382	1.54279	0.316865	0.451088
regulation of signal transduction by p53 class mediator	GO:1901796	1901796	0.990715	-0.119359	1.52031	0.316791	0.458429
negative regulation of transforming growth factor beta receptor signaling pathway	GO:0030512	30512	1.04759	-0.113612	1.4356	0.316692	0.448314
muscle hypertrophy	GO:0014896	14896	1.12517	-0.110729	1.3603	0.316492	0.426915
regulation of blood vessel endothelial cell migration	GO:0043535	43535	1.06725	-0.0970978	1.29211	0.316457	0.424426
regulation of DNA-dependent DNA replication	GO:0090329	90329	0.966042	-0.166698	1.92301	0.316284	0.496023
digestive tract morphogenesis	GO:0048546	48546	1.13854	-0.101185	1.27686	0.316242	0.422142
response to calcium ion	GO:0051592	51592	1.08632	-0.112824	1.39715	0.316214	0.444763
muscle fiber development	GO:0048747	48747	1.14151	-0.103709	1.30342	0.316105	0.419438
regulation of intracellular steroid hormone receptor signaling pathway	GO:0033143	33143	0.993538	-0.128018	1.58867	0.316002	0.469829
B cell activation involved in immune response	GO:0002312	2312	0.937282	-0.117209	1.57046	0.315905	0.463325
endosome organization	GO:0007032	7032	1.01586	-0.187953	2.03003	0.315902	0.500685
regulation of protein tyrosine kinase activity	GO:0061097	61097	1.04494	-0.121322	1.49237	0.31578	0.45836
regulation of vesicle fusion	GO:0031338	31338	0.965209	-0.129288	1.61733	0.315742	0.466686
polyol metabolic process	GO:0019751	19751	1.01383	-0.1339	1.60762	0.315738	0.463284
fibroblast growth factor receptor signaling pathway	GO:0008543	8543	1.06148	-0.0876507	1.21871	0.315693	0.406868
regulation of synapse assembly	GO:0051963	51963	1.17212	-0.11196	1.33159	0.315678	0.419097
oxidative phosphorylation	GO:0006119	6119	0.97911	-0.158488	1.84027	0.315629	0.484361
regulation of extrinsic apoptotic signaling pathway in absence of ligand	GO:2001239	2001239	0.987404	-0.12581	1.58538	0.315466	0.461523
cell redox homeostasis	GO:0045454	45454	0.9698	-0.150675	1.7865	0.315417	0.478971
endoderm development	GO:0007492	7492	0.924533	-0.112538	1.53943	0.315113	0.460165
nucleosome organization	GO:0034728	34728	0.943626	-0.13032	1.66687	0.31509	0.475522
lamellipodium assembly	GO:0030032	30032	1.11498	-0.122784	1.46288	0.315073	0.445203
inorganic anion transmembrane transport	GO:0098661	98661	1.02237	-0.156335	1.77968	0.314987	0.483311
negative regulation of lipid biosynthetic process	GO:0051055	51055	0.994622	-0.132905	1.63842	0.314799	0.465301
regulation of G2/M transition of mitotic cell cycle	GO:0010389	10389	0.892551	-0.11689	1.59772	0.314722	0.465493
chromatin assembly	GO:0031497	31497	0.958903	-0.122498	1.58399	0.314625	0.465198
negative regulation of muscle cell differentiation	GO:0051148	51148	0.992915	-0.106036	1.42519	0.314605	0.447082
positive regulation of cyclic nucleotide biosynthetic process	GO:0030804	30804	1.04723	-0.0902064	1.24789	0.314495	0.422122
execution phase of apoptosis	GO:0097194	97194	0.917705	-0.124553	1.64577	0.314156	0.470973
macromolecule deacylation	GO:0098732	98732	0.9612	-0.122796	1.58821	0.31412	0.460821
positive regulation of viral process	GO:0048524	48524	1.04085	-0.123069	1.51198	0.314117	0.452896
negative regulation of immune effector process	GO:0002698	2698	0.833835	-0.0945424	1.46178	0.314079	0.463299
embryonic skeletal system morphogenesis	GO:0048704	48704	0.963463	-0.0868522	1.29194	0.314019	0.426597
regulation of glial cell differentiation	GO:0045685	45685	1.16301	-0.114845	1.36391	0.313894	0.428899
protein complex localization	GO:0031503	31503	0.925962	-0.114624	1.54277	0.313869	0.459485
regulation of axon extension	GO:0030516	30516	1.02185	-0.136329	1.63085	0.313833	0.463892
hexose biosynthetic process	GO:0019319	19319	0.953303	-0.134181	1.68402	0.313759	0.472213
leukocyte mediated cytotoxicity	GO:0001909	1909	0.778229	-0.126464	1.84824	0.313693	0.491803
regulation of cardiac muscle tissue growth	GO:0055021	55021	0.997513	-0.136596	1.64931	0.313675	0.47527
response to cAMP	GO:0051591	51591	1.06591	-0.146072	1.67194	0.313586	0.470795
regulation of multicellular organism growth	GO:0040014	40014	0.976748	-0.12207	1.55889	0.313576	0.459837
non-motile cilium assembly	GO:1905515	1905515	0.960988	-0.124288	1.59097	0.313555	0.463492
microtubule polymerization	GO:0046785	46785	1.05682	-0.166262	1.81228	0.313547	0.476824
negative regulation of proteasomal protein catabolic process	GO:1901799	1901799	1.05908	-0.209756	2.13738	0.313523	0.507702
positive regulation of epithelial cell differentiation	GO:0030858	30858	1.09869	-0.0992068	1.28298	0.313431	0.419749
retina morphogenesis in camera-type eye	GO:0060042	60042	0.980299	-0.135054	1.65367	0.313413	0.47041
protein export from nucleus	GO:0006611	6611	1.11802	-0.110904	1.36272	0.313288	0.42821
neural retina development	GO:0003407	3407	0.947457	-0.157605	1.88136	0.313285	0.48174
positive regulation of lipid transport	GO:0032370	32370	1.10073	-0.106725	1.33418	0.313263	0.424814
midbrain development	GO:0030901	30901	0.963142	-0.137282	1.69293	0.313102	0.467778
regulation of translational initiation	GO:0006446	6446	1.03535	-0.141356	1.64872	0.313055	0.467989
syncytium formation by plasma membrane fusion	GO:0000768	768	0.928719	-0.108326	1.4931	0.313038	0.455633
T cell differentiation involved in immune response	GO:0002292	2292	1.04257	-0.0898569	1.24867	0.313033	0.412713
calcium ion regulated exocytosis	GO:0017156	17156	1.10896	-0.108446	1.35724	0.313024	0.4264
activation of innate immune response	GO:0002218	2218	0.832386	-0.101131	1.52275	0.313004	0.471535
striated muscle hypertrophy	GO:0014897	14897	1.12919	-0.10967	1.34931	0.31298	0.423477
regulation of muscle cell apoptotic process	GO:0010660	10660	1.00775	-0.124283	1.54383	0.312947	0.461274
regulation of lipid kinase activity	GO:0043550	43550	1.11862	-0.14655	1.61465	0.312837	0.460678
localization within membrane	GO:0051668	51668	1.05132	-0.143587	1.64956	0.312601	0.461596
porphyrin-containing compound metabolic process	GO:0006778	6778	1.01134	-0.198457	2.12982	0.312573	0.501783
regulation of bone remodeling	GO:0046850	46850	1.14564	-0.123024	1.42168	0.312339	0.440038
cardiac muscle hypertrophy	GO:0003300	3300	1.10974	-0.114451	1.40005	0.312266	0.430861
auditory receptor cell differentiation	GO:0042491	42491	1.16862	-0.109213	1.32287	0.312172	0.425923
B cell proliferation	GO:0042100	42100	1.05837	-0.0819458	1.18541	0.312152	0.389199
monosaccharide biosynthetic process	GO:0046364	46364	0.92321	-0.137732	1.74847	0.312112	0.476836
regulation of lipase activity	GO:0060191	60191	0.997162	-0.119876	1.51362	0.312052	0.455837
negative regulation of autophagy	GO:0010507	10507	0.938262	-0.171037	2.01234	0.311991	0.494239
regulation of protein processing	GO:0070613	70613	0.922971	-0.124966	1.64494	0.311985	0.463972
activation of MAPKK activity	GO:0000186	186	1.16727	-0.133552	1.47007	0.311914	0.432008
myelination	GO:0042552	42552	1.1385	-0.15324	1.63795	0.311728	0.46349
negative regulation of epithelial cell migration	GO:0010633	10633	0.977334	-0.112254	1.48324	0.311704	0.459871
adult locomotory behavior	GO:0008344	8344	1.08886	-0.156764	1.70288	0.311669	0.476046
regulation of protein dephosphorylation	GO:0035304	35304	1.12419	-0.108614	1.3511	0.311436	0.421159
membrane budding	GO:0006900	6900	1.04692	-0.151189	1.71147	0.311385	0.467462
meiotic cell cycle process	GO:1903046	1903046	0.84493	-0.0918284	1.4289	0.311295	0.450078
hippocampus development	GO:0021766	21766	1.14791	-0.109502	1.33304	0.311057	0.423536
single fertilization	GO:0007338	7338	0.843149	-0.107124	1.56169	0.310966	0.462648
organic hydroxy compound catabolic process	GO:1901616	1901616	1.06134	-0.156059	1.72622	0.310918	0.477056
negative regulation of cellular response to insulin stimulus	GO:1900077	1900077	1.20545	-0.122013	1.38757	0.310911	0.430662
synaptic vesicle exocytosis	GO:0016079	16079	1.09526	-0.121119	1.45857	0.310883	0.440616
toxin transport	GO:1901998	1901998	1.01165	-0.187605	2.04907	0.310877	0.495644
regulation of phagocytosis	GO:0050764	50764	0.915479	-0.138695	1.76121	0.310869	0.478654
oligodendrocyte differentiation	GO:0048709	48709	1.28494	-0.145104	1.47442	0.310821	0.440962
cell differentiation involved in kidney development	GO:0061005	61005	1.01794	-0.131865	1.59217	0.310769	0.462173
regulation of protein maturation	GO:1903317	1903317	0.917669	-0.124138	1.64403	0.310709	0.462757
negative regulation of leukocyte cell-cell adhesion	GO:1903038	1903038	0.834631	-0.0881276	1.4024	0.310653	0.448261
nitric oxide metabolic process	GO:0046209	46209	1.07878	-0.0913401	1.24429	0.310614	0.404661
regulation of systemic arterial blood pressure by renin-angiotensin	GO:0003081	3081	1.24283	-0.125284	1.37231	0.31059	0.426296
regulation of endothelial cell proliferation	GO:0001936	1936	0.934989	-0.0923533	1.35389	0.310548	0.43477
circadian behavior	GO:0048512	48512	1.15835	-0.139213	1.54082	0.310448	0.456522
cerebellum morphogenesis	GO:0021587	21587	1.09446	-0.152395	1.67467	0.310407	0.459146
regeneration	GO:0031099	31099	0.88742	-0.132433	1.74572	0.310358	0.476879
negative regulation of T cell activation	GO:0050868	50868	0.847608	-0.0888513	1.39848	0.310182	0.446778
negative regulation of transmembrane transport	GO:0034763	34763	1.02021	-0.0923339	1.28779	0.310044	0.425131
protein deacylation	GO:0035601	35601	0.96431	-0.121304	1.57328	0.31004	0.456348
glial cell development	GO:0021782	21782	1.22718	-0.14132	1.50274	0.310034	0.441083
regulation of mitotic sister chromatid separation	GO:0010965	10965	0.99268	-0.150767	1.76522	0.310028	0.478353
viral genome replication	GO:0019079	19079	0.928793	-0.131347	1.68383	0.309965	0.473685
positive regulation of striated muscle cell differentiation	GO:0051155	51155	0.964354	-0.107831	1.45279	0.309942	0.443092
alpha-beta T cell differentiation involved in immune response	GO:0002293	2293	1.04045	-0.092553	1.27064	0.309728	0.414713
positive regulation of neural precursor cell proliferation	GO:2000179	2000179	1.10964	-0.10741	1.34543	0.309676	0.435575
prostate gland development	GO:0030850	30850	0.986311	-0.117202	1.50064	0.309663	0.458015
response to ammonium ion	GO:0060359	60359	1.23283	-0.110641	1.28658	0.309626	0.407148
regulation of phospholipid metabolic process	GO:1903725	1903725	1.15135	-0.132803	1.48307	0.309535	0.440928
regulation of muscle hypertrophy	GO:0014743	14743	1.20114	-0.119532	1.37012	0.309504	0.421716
cell killing	GO:0001906	1906	0.786953	-0.113716	1.70626	0.309469	0.477916
positive regulation of organelle assembly	GO:1902117	1902117	1.02801	-0.145396	1.69168	0.309407	0.468781
dendritic spine organization	GO:0097061	97061	1.07844	-0.178778	1.87327	0.309333	0.47655
astrocyte differentiation	GO:0048708	48708	1.1355	-0.126874	1.4694	0.309324	0.442298
energy homeostasis	GO:0097009	97009	0.962755	-0.159033	1.88823	0.309316	0.484234
cellular polysaccharide biosynthetic process	GO:0033692	33692	0.973182	-0.133203	1.65877	0.30915	0.457592
alpha-beta T cell activation involved in immune response	GO:0002287	2287	1.03464	-0.0915412	1.2666	0.30908	0.413957
membrane protein proteolysis	GO:0033619	33619	1.13283	-0.111429	1.34338	0.309021	0.421667
regulation of actin filament bundle assembly	GO:0032231	32231	1.06335	-0.127154	1.51265	0.309016	0.452706
forebrain neuron development	GO:0021884	21884	1.17567	-0.13213	1.46772	0.308779	0.441027
sister chromatid cohesion	GO:0007062	7062	1.00626	-0.140188	1.66887	0.308773	0.472035
tetrapyrrole biosynthetic process	GO:0033014	33014	1.07485	-0.251103	2.44039	0.308712	0.508508
positive regulation of glucose import	GO:0046326	46326	1.1555	-0.126456	1.43653	0.308669	0.436677
response to cold	GO:0009409	9409	1.03737	-0.151367	1.72897	0.30866	0.472061
phospholipid transport	GO:0015914	15914	1.14125	-0.108905	1.32074	0.308584	0.419439
RNA-dependent DNA biosynthetic process	GO:0006278	6278	0.962773	-0.150391	1.80079	0.308427	0.480246
telomere maintenance via telomerase	GO:0007004	7004	0.962773	-0.150391	1.80079	0.308427	0.480246
maturation of SSU-rRNA from tricistronic rRNA transcript (SSU-rRNA, 5.8S rRNA, LSU-rRNA)	GO:0000462	462	1.07156	-0.152291	1.69044	0.308412	0.468361
ephrin receptor signaling pathway	GO:0048013	48013	1.2159	-0.169653	1.69735	0.308355	0.462632
cellular response to alcohol	GO:0097306	97306	1.06826	-0.172759	1.84647	0.308316	0.479102
regulation of telomere maintenance via telomere lengthening	GO:1904356	1904356	0.998165	-0.141441	1.69051	0.308283	0.470482
regulation of leukocyte chemotaxis	GO:0002688	2688	0.814274	-0.0951459	1.48733	0.308127	0.451883
regulation of calcium-mediated signaling	GO:0050848	50848	1.08352	-0.110764	1.39572	0.308075	0.43185
positive regulation of protein binding	GO:0032092	32092	1.00166	-0.137161	1.65272	0.308057	0.469908
multi-organism behavior	GO:0051705	51705	1.0615	-0.130949	1.53548	0.308043	0.446226
rRNA transcription	GO:0009303	9303	1.03908	-0.225764	2.28644	0.307866	0.512545
gluconeogenesis	GO:0006094	6094	0.949326	-0.132593	1.6758	0.307749	0.466599
regulation of oxidoreductase activity	GO:0051341	51341	0.90394	-0.109215	1.52052	0.307708	0.453021
circadian regulation of gene expression	GO:0032922	32922	1.22819	-0.109759	1.29138	0.307605	0.407429
regulation of antigen receptor-mediated signaling pathway	GO:0050854	50854	0.940533	-0.138114	1.72885	0.307408	0.47439
regulation of cartilage development	GO:0061035	61035	1.0239	-0.104378	1.37474	0.307357	0.427143
rhythmic behavior	GO:0007622	7622	1.15903	-0.136632	1.52264	0.307244	0.451349
sodium ion transmembrane transport	GO:0035725	35725	1.16751	-0.11055	1.32714	0.307186	0.421867
regulation of double-strand break repair	GO:2000779	2000779	0.953639	-0.139409	1.71895	0.307183	0.475932
cellular component assembly involved in morphogenesis	GO:0010927	10927	0.950173	-0.109181	1.4789	0.307158	0.450291
interleukin-2 production	GO:0032623	32623	0.892507	-0.11419	1.58271	0.307143	0.463705
regulation of adenylate cyclase activity	GO:0045761	45761	1.07931	-0.117676	1.42311	0.307125	0.44367
CD4-positive, alpha-beta T cell differentiation involved in immune response	GO:0002294	2294	1.04017	-0.092006	1.26665	0.307023	0.412228
protein localization to endoplasmic reticulum	GO:0070972	70972	1.02073	-0.160249	1.80171	0.30669	0.478514
regulation of sodium ion transport	GO:0002028	2028	1.17953	-0.104406	1.27761	0.306683	0.409803
positive regulation of glucose transport	GO:0010828	10828	1.09839	-0.117415	1.41798	0.306673	0.432013
ventricular cardiac muscle tissue morphogenesis	GO:0055010	55010	1.1525	-0.0931829	1.21879	0.306615	0.395566
unsaturated fatty acid metabolic process	GO:0033559	33559	0.962863	-0.0955692	1.36436	0.306561	0.429343
glutathione metabolic process	GO:0006749	6749	1.06418	-0.122098	1.47799	0.30654	0.442656
regulation of cardiac muscle hypertrophy	GO:0010611	10611	1.1802	-0.12328	1.41047	0.306505	0.427214
sympathetic nervous system development	GO:0048485	48485	1.30135	-0.151055	1.48314	0.30642	0.43342
positive regulation of axonogenesis	GO:0050772	50772	1.08208	-0.136413	1.57679	0.306375	0.453168
negative regulation of mononuclear cell proliferation	GO:0032945	32945	0.885878	-0.100838	1.47447	0.306326	0.447796
negative regulation of lymphocyte proliferation	GO:0050672	50672	0.885878	-0.100838	1.47447	0.306326	0.447796
striated muscle cell proliferation	GO:0014855	14855	1.01119	-0.116428	1.48294	0.306326	0.451602
striated muscle cell apoptotic process	GO:0010658	10658	1.03613	-0.138575	1.63671	0.30631	0.465726
T-helper cell differentiation	GO:0042093	42093	1.04774	-0.0933639	1.27215	0.306094	0.412138
protein localization to chromosome, telomeric region	GO:0070198	70198	1.13823	-0.183708	1.85106	0.306002	0.481665
glutamate receptor signaling pathway	GO:0007215	7215	1.22299	-0.151879	1.56511	0.305814	0.448573
regulation of cell junction assembly	GO:1901888	1901888	1.112	-0.12466	1.46043	0.305806	0.443765
glandular epithelial cell differentiation	GO:0002067	2067	1.02317	-0.110946	1.42978	0.305757	0.437554
hindbrain morphogenesis	GO:0021575	21575	1.07577	-0.148858	1.66829	0.30572	0.455019
ensheathment of neurons	GO:0007272	7272	1.13838	-0.153122	1.63696	0.305718	0.459203
axon ensheathment	GO:0008366	8366	1.13838	-0.153122	1.63696	0.305718	0.459203
positive regulation of viral life cycle	GO:1903902	1903902	1.04724	-0.117091	1.4621	0.305635	0.440151
icosanoid metabolic process	GO:0006690	6690	0.935328	-0.0953842	1.38092	0.305628	0.433569
fatty acid derivative metabolic process	GO:1901568	1901568	0.935328	-0.0953842	1.38092	0.305628	0.433569
developmental induction	GO:0031128	31128	0.962851	-0.162032	1.88781	0.30559	0.473362
regulation of organic acid transport	GO:0032890	32890	1.06366	-0.117661	1.44953	0.305457	0.442762
positive regulation of stem cell proliferation	GO:2000648	2000648	1.16151	-0.112735	1.35524	0.305381	0.427247
nucleus organization	GO:0006997	6997	0.949256	-0.102826	1.4311	0.305372	0.443549
positive regulation of reproductive process	GO:2000243	2000243	0.976802	-0.111538	1.46965	0.305368	0.450502
regulation of telomerase activity	GO:0051972	51972	1.03944	-0.134901	1.59816	0.305282	0.460058
nuclear-transcribed mRNA catabolic process, deadenylation-dependent decay	GO:0000288	288	0.930629	-0.177277	2.07933	0.305245	0.495499
positive regulation of DNA biosynthetic process	GO:2000573	2000573	0.965162	-0.137928	1.6983	0.305218	0.474743
posttranscriptional gene silencing by RNA	GO:0035194	35194	0.960324	-0.13673	1.6978	0.305161	0.461892
regulation of dendritic spine development	GO:0060998	60998	1.07658	-0.158875	1.73321	0.305112	0.461593
activated T cell proliferation	GO:0050798	50798	0.923692	-0.139617	1.76163	0.305093	0.481136
cellular iron ion homeostasis	GO:0006879	6879	0.946384	-0.138456	1.73523	0.305085	0.470559
regulation of systemic arterial blood pressure by hormone	GO:0001990	1990	1.12447	-0.104144	1.30661	0.30507	0.414915
positive regulation of lymphocyte mediated immunity	GO:0002708	2708	0.841671	-0.0929824	1.44132	0.305031	0.439365
positive regulation of nuclear division	GO:0051785	51785	0.935582	-0.108599	1.49289	0.305001	0.445784
meiotic nuclear division	GO:0007126	7126	0.841518	-0.0898855	1.41388	0.304989	0.443276
regulation of action potential	GO:0098900	98900	1.30905	-0.0881471	1.09399	0.304985	0.35962
protein sumoylation	GO:0016925	16925	1.02494	-0.160333	1.79647	0.304947	0.471376
mesenchymal cell development	GO:0014031	14031	1.16991	-0.0960838	1.22147	0.30488	0.397743
filopodium assembly	GO:0046847	46847	1.08314	-0.14609	1.64745	0.304591	0.453489
regulation of filopodium assembly	GO:0051489	51489	1.1244	-0.150561	1.63828	0.304439	0.453459
positive regulation of calcium ion transmembrane transport	GO:1904427	1904427	1.09907	-0.103168	1.31125	0.304387	0.424665
actin-mediated cell contraction	GO:0070252	70252	1.11115	-0.113639	1.38301	0.304145	0.432691
natural killer cell mediated cytotoxicity	GO:0042267	42267	0.843354	-0.133361	1.81802	0.304127	0.4785
fatty acid catabolic process	GO:0009062	9062	0.965164	-0.113824	1.50176	0.304103	0.441222
DNA modification	GO:0006304	6304	0.880284	-0.116955	1.61059	0.303991	0.454672
innate immune response-activating signal transduction	GO:0002758	2758	0.819814	-0.101553	1.54266	0.303949	0.468668
regulation of triglyceride metabolic process	GO:0090207	90207	1.1047	-0.125577	1.46356	0.303914	0.444705
negative regulation of G-protein coupled receptor protein signaling pathway	GO:0045744	45744	0.991924	-0.13961	1.67667	0.30386	0.464327
negative regulation of fat cell differentiation	GO:0045599	45599	1.20369	-0.111559	1.29723	0.303858	0.414387
chromosome localization	GO:0050000	50000	0.895873	-0.124451	1.68367	0.303794	0.464625
establishment of chromosome localization	GO:0051303	51303	0.895873	-0.124451	1.68367	0.303794	0.464625
positive regulation of adaptive immune response	GO:0002821	2821	0.847666	-0.0818982	1.32961	0.303703	0.432034
modification of morphology or physiology of other organism	GO:0035821	35821	0.924998	-0.0984536	1.4178	0.303692	0.435444
stem cell development	GO:0048864	48864	1.1616	-0.0926655	1.20344	0.303673	0.391555
positive regulation of organ growth	GO:0046622	46622	1.14481	-0.119287	1.40708	0.303644	0.42772
positive regulation of smooth muscle cell migration	GO:0014911	14911	1.06931	-0.137933	1.60607	0.303603	0.463329
negative regulation of JAK-STAT cascade	GO:0046426	46426	1.18792	-0.103177	1.27837	0.303421	0.404072
negative regulation of STAT cascade	GO:1904893	1904893	1.18792	-0.103177	1.27837	0.303421	0.404072
trabecula morphogenesis	GO:0061383	61383	1.07451	-0.0887604	1.22582	0.303365	0.401959
labyrinthine layer development	GO:0060711	60711	0.983008	-0.143281	1.71863	0.303248	0.468447
regulation of DNA-templated transcription, initiation	GO:2000142	2000142	1.18688	-0.145542	1.53857	0.303061	0.447418
positive regulation of mRNA processing	GO:0050685	50685	1.13235	-0.179303	1.81031	0.303044	0.469775
positive regulation of tumor necrosis factor superfamily cytokine production	GO:1903557	1903557	0.881522	-0.0962093	1.43353	0.303003	0.439722
posttranscriptional gene silencing	GO:0016441	16441	0.958465	-0.133361	1.67221	0.302966	0.45807
gene silencing by miRNA	GO:0035195	35195	0.963046	-0.139622	1.71803	0.30296	0.461494
thymus development	GO:0048538	48538	0.939533	-0.114466	1.52972	0.302801	0.45083
DNA-templated transcription, elongation	GO:0006354	6354	0.99635	-0.163221	1.86961	0.302796	0.47696
metaphase plate congression	GO:0051310	51310	0.908718	-0.134807	1.76574	0.302776	0.469476
regulation of potassium ion transmembrane transporter activity	GO:1901016	1901016	1.17525	-0.115922	1.35162	0.302681	0.421443
regulation of fatty acid biosynthetic process	GO:0042304	42304	1.00254	-0.182627	2.00386	0.30264	0.493021
nitric oxide biosynthetic process	GO:0006809	6809	1.07132	-0.0906895	1.24331	0.302629	0.399889
negative regulation of leukocyte proliferation	GO:0070664	70664	0.888621	-0.0988288	1.45382	0.3026	0.44277
maintenance of location in cell	GO:0051651	51651	1.0463	-0.129984	1.56121	0.302541	0.453013
mesenchymal cell proliferation	GO:0010463	10463	1.00235	-0.127315	1.57705	0.302533	0.452535
Wnt signaling pathway, planar cell polarity pathway	GO:0060071	60071	1.06168	-0.144324	1.64103	0.302444	0.456132
negative regulation of osteoblast differentiation	GO:0045668	45668	1.16709	-0.0989951	1.24296	0.302278	0.401447
peroxisome organization	GO:0007031	7031	0.945198	-0.187062	2.13914	0.302172	0.494437
natural killer cell mediated immunity	GO:0002228	2228	0.830692	-0.129445	1.80088	0.302131	0.476163
positive regulation of tumor necrosis factor production	GO:0032760	32760	0.883151	-0.0961965	1.43179	0.302102	0.438447
sleep	GO:0030431	30431	1.23058	-0.112941	1.33786	0.302056	0.413418
lens morphogenesis in camera-type eye	GO:0002089	2089	1.19262	-0.129144	1.43126	0.30204	0.434808
regulation of cell-matrix adhesion	GO:0001952	1952	0.987711	-0.118099	1.50863	0.302021	0.452328
positive regulation of synapse assembly	GO:0051965	51965	1.20104	-0.110837	1.30396	0.301778	0.402258
positive regulation of insulin secretion	GO:0032024	32024	1.06712	-0.112882	1.40192	0.301742	0.427147
positive regulation of adaptive immune response based on somatic recombination of immune receptors built from immunoglobulin superfamily domains	GO:0002824	2824	0.863172	-0.080512	1.3045	0.301693	0.427113
regulation of myelination	GO:0031641	31641	1.17499	-0.190124	1.84552	0.301627	0.470456
adherens junction organization	GO:0034332	34332	1.01761	-0.138875	1.64768	0.301575	0.458332
organic acid transmembrane transport	GO:1903825	1903825	1.04248	-0.128365	1.53828	0.301552	0.448737
carboxylic acid transmembrane transport	GO:1905039	1905039	1.04248	-0.128365	1.53828	0.301552	0.448737
response to interferon-gamma	GO:0034341	34341	0.820777	-0.108205	1.60462	0.301517	0.462835
regulation of tyrosine phosphorylation of STAT protein	GO:0042509	42509	0.934659	-0.121348	1.60694	0.3015	0.459183
protein deacetylation	GO:0006476	6476	0.965874	-0.119395	1.55642	0.301465	0.447512
alcohol biosynthetic process	GO:0046165	46165	1.00101	-0.102439	1.37283	0.301405	0.429596
positive regulation of TOR signaling	GO:0032008	32008	1.03703	-0.161383	1.81671	0.301356	0.473738
negative regulation of G1/S transition of mitotic cell cycle	GO:2000134	2000134	0.977776	-0.130885	1.63073	0.301294	0.458073
histone H4 acetylation	GO:0043967	43967	1.00505	-0.132319	1.61144	0.301282	0.452991
porphyrin-containing compound biosynthetic process	GO:0006779	6779	1.05594	-0.238375	2.37542	0.301214	0.501311
positive regulation of potassium ion transport	GO:0043268	43268	1.08015	-0.132108	1.53825	0.30117	0.440274
cardiac muscle cell apoptotic process	GO:0010659	10659	1.04475	-0.13765	1.61927	0.301147	0.46045
ceramide biosynthetic process	GO:0046513	46513	1.09436	-0.129243	1.50739	0.301124	0.436942
cellular response to light stimulus	GO:0071482	71482	0.948402	-0.102796	1.44046	0.301083	0.437782
base-excision repair	GO:0006284	6284	0.928457	-0.152076	1.87961	0.30098	0.478037
neutrophil migration	GO:1990266	1990266	0.831677	-0.0850634	1.37793	0.300969	0.435582
epidermis morphogenesis	GO:0048730	48730	1.10782	-0.131691	1.50313	0.300921	0.452038
dendritic spine morphogenesis	GO:0060997	60997	1.07106	-0.176986	1.86918	0.300911	0.469592
pattern recognition receptor signaling pathway	GO:0002221	2221	0.824593	-0.101683	1.5384	0.300565	0.466516
positive regulation of antigen receptor-mediated signaling pathway	GO:0050857	50857	1.18025	-0.180211	1.78246	0.300545	0.469566
positive regulation of osteoblast differentiation	GO:0045669	45669	1.05157	-0.0989075	1.31606	0.300475	0.409807
oocyte differentiation	GO:0009994	9994	1.05373	-0.121528	1.49007	0.300456	0.440657
vesicle-mediated transport between endosomal compartments	GO:0098927	98927	1.03708	-0.202409	2.11934	0.300431	0.49337
cardiac conduction	GO:0061337	61337	1.22276	-0.0974582	1.19269	0.300337	0.390544
mitotic sister chromatid separation	GO:0051306	51306	0.980382	-0.149912	1.77654	0.30032	0.471263
lung cell differentiation	GO:0060479	60479	1.20142	-0.124718	1.38918	0.300243	0.421913
ribosomal large subunit biogenesis	GO:0042273	42273	0.949959	-0.135492	1.69263	0.299997	0.466662
response to osmotic stress	GO:0006970	6970	1.10895	-0.129498	1.49748	0.29983	0.44405
hydrogen transport	GO:0006818	6818	1.00233	-0.130084	1.59875	0.299815	0.457236
release of cytochrome c from mitochondria	GO:0001836	1836	0.985077	-0.128564	1.60062	0.299796	0.460614
positive regulation of cAMP biosynthetic process	GO:0030819	30819	1.06836	-0.0890714	1.22384	0.299598	0.404462
somatic diversification of immunoglobulins	GO:0016445	16445	0.963811	-0.110171	1.49136	0.299588	0.437736
chemokine production	GO:0032602	32602	0.893416	-0.104014	1.4856	0.299565	0.445236
cranial skeletal system development	GO:1904888	1904888	0.972921	-0.111257	1.48031	0.299499	0.448371
neural crest cell development	GO:0014032	14032	1.1764	-0.0943758	1.20472	0.299403	0.389136
cell differentiation in spinal cord	GO:0021515	21515	0.935996	-0.126824	1.63601	0.299379	0.458706
cerebellar cortex development	GO:0021695	21695	0.99587	-0.151574	1.77573	0.299155	0.458467
dopaminergic neuron differentiation	GO:0071542	71542	1.00063	-0.122699	1.54359	0.299071	0.447195
negative regulation of peptidyl-tyrosine phosphorylation	GO:0050732	50732	1.15922	-0.0996874	1.2636	0.29899	0.400262
determination of bilateral symmetry	GO:0009855	9855	0.952049	-0.0905044	1.31864	0.298986	0.424068
metaphase/anaphase transition of mitotic cell cycle	GO:0007091	7091	0.962467	-0.149546	1.79193	0.298975	0.472622
neutrophil chemotaxis	GO:0030593	30593	0.856403	-0.0850841	1.35421	0.298925	0.42782
regulation of neuronal synaptic plasticity	GO:0048168	48168	1.17238	-0.17863	1.77593	0.298875	0.471697
respiratory gaseous exchange	GO:0007585	7585	1.09522	-0.128259	1.49785	0.298742	0.44262
proton transport	GO:0015992	15992	1.00482	-0.132091	1.612	0.29872	0.457649
phosphatidylinositol biosynthetic process	GO:0006661	6661	1.00451	-0.12321	1.5492	0.298668	0.445946
walking behavior	GO:0090659	90659	1.13812	-0.170391	1.75101	0.298635	0.460114
regulation of pH	GO:0006885	6885	0.952448	-0.116621	1.55142	0.29858	0.455883
vesicle cytoskeletal trafficking	GO:0099518	99518	1.09854	-0.177251	1.85084	0.298529	0.468494
actin cytoskeleton reorganization	GO:0031532	31532	1.01047	-0.117115	1.48377	0.298448	0.436074
regulation of calcium ion transmembrane transporter activity	GO:1901019	1901019	0.9975	-0.11449	1.48649	0.298415	0.447497
negative regulation of nucleocytoplasmic transport	GO:0046823	46823	1.12	-0.095581	1.24614	0.298414	0.403211
central nervous system neuron axonogenesis	GO:0021955	21955	1.10857	-0.170355	1.78469	0.29838	0.452958
negative regulation of response to wounding	GO:1903035	1903035	0.954065	-0.148079	1.79766	0.298358	0.476269
specification of symmetry	GO:0009799	9799	0.948875	-0.0897508	1.31444	0.298182	0.423257
positive regulation of cardiac muscle tissue development	GO:0055025	55025	1.00214	-0.130765	1.60057	0.29812	0.450706
negative regulation of I-kappaB kinase/NF-kappaB signaling	GO:0043124	43124	0.991454	-0.122889	1.55068	0.298065	0.451732
modification of morphology or physiology of other organism involved in symbiotic interaction	GO:0051817	51817	0.92393	-0.102653	1.45427	0.297883	0.436302
response to food	GO:0032094	32094	1.13031	-0.126301	1.443	0.29772	0.434339
oocyte development	GO:0048599	48599	1.07593	-0.122171	1.47599	0.2977	0.437076
humoral immune response	GO:0006959	6959	0.8252	-0.0873791	1.40224	0.297677	0.43181
mesenchyme morphogenesis	GO:0072132	72132	1.00765	-0.108834	1.43882	0.297651	0.426995
regulation of chemokine production	GO:0032642	32642	0.891638	-0.106126	1.5043	0.297649	0.446369
spliceosomal complex assembly	GO:0000245	245	0.99646	-0.157654	1.81126	0.297619	0.467814
regulation of telomere maintenance via telomerase	GO:0032210	32210	0.992463	-0.150167	1.76409	0.297537	0.468382
transition metal ion transport	GO:0000041	41	0.945687	-0.106527	1.4672	0.297522	0.441837
regulation of receptor-mediated endocytosis	GO:0048259	48259	0.927285	-0.120389	1.59246	0.297503	0.454329
adenylate cyclase-activating G-protein coupled receptor signaling pathway	GO:0007189	7189	1.09426	-0.0824589	1.15741	0.297362	0.390699
regulation of oligodendrocyte differentiation	GO:0048713	48713	1.30846	-0.122851	1.33216	0.297328	0.399728
ventral spinal cord development	GO:0021517	21517	0.987412	-0.126696	1.58129	0.297181	0.451469
protein localization to cell surface	GO:0034394	34394	0.99193	-0.145237	1.71577	0.297128	0.462841
membrane protein ectodomain proteolysis	GO:0006509	6509	1.18728	-0.113317	1.32364	0.297053	0.403099
inner ear receptor cell development	GO:0060119	60119	1.05222	-0.110284	1.39952	0.296964	0.430317
regulation of cellular pH	GO:0030641	30641	0.953301	-0.126937	1.63216	0.296889	0.460643
peptidyl-asparagine modification	GO:0018196	18196	1.11158	-0.155586	1.67682	0.296825	0.455924
regulation of cilium assembly	GO:1902017	1902017	1.04081	-0.118911	1.48529	0.296767	0.433011
negative regulation of MAP kinase activity	GO:0043407	43407	0.979256	-0.117675	1.53414	0.296764	0.449741
positive regulation of RNA splicing	GO:0033120	33120	1.05509	-0.160891	1.76187	0.296763	0.460153
negative regulation of histone modification	GO:0031057	31057	1.00525	-0.17335	1.93598	0.29676	0.478682
regulation of calcium ion-dependent exocytosis	GO:0017158	17158	1.15856	-0.113957	1.37088	0.296604	0.412267
positive regulation of cell cycle phase transition	GO:1901989	1901989	0.901771	-0.113549	1.56562	0.296564	0.445537
regulation of hormone metabolic process	GO:0032350	32350	1.21359	-0.107593	1.27624	0.296522	0.406211
amyloid precursor protein metabolic process	GO:0042982	42982	1.11857	-0.163768	1.72244	0.296284	0.460566
positive regulation of macroautophagy	GO:0016239	16239	0.957152	-0.154948	1.8525	0.296224	0.475757
pigment metabolic process	GO:0042440	42440	0.931335	-0.159301	1.91218	0.296211	0.476454
platelet aggregation	GO:0070527	70527	1.01224	-0.13814	1.66724	0.296173	0.459255
negative regulation of wound healing	GO:0061045	61045	0.956618	-0.130846	1.65316	0.296085	0.460623
negative regulation of cell cycle G1/S phase transition	GO:1902807	1902807	0.964156	-0.126408	1.60749	0.296004	0.453353
response to nerve growth factor	GO:1990089	1990089	1.1397	-0.168027	1.74103	0.2959	0.463482
cellular response to nerve growth factor stimulus	GO:1990090	1990090	1.1397	-0.168027	1.74103	0.2959	0.463482
negative regulation of transporter activity	GO:0032410	32410	1.06774	-0.100127	1.31462	0.295869	0.416761
positive regulation of mitotic nuclear division	GO:0045840	45840	0.959316	-0.108626	1.47041	0.295761	0.435371
androgen receptor signaling pathway	GO:0030521	30521	1.01712	-0.125141	1.54011	0.295738	0.440432
cardiac muscle cell contraction	GO:0086003	86003	1.17677	-0.109816	1.31197	0.295661	0.41176
regulation of stem cell differentiation	GO:2000736	2000736	0.945584	-0.162154	1.92928	0.295582	0.473078
vesicle transport along microtubule	GO:0047496	47496	1.04758	-0.182292	1.94145	0.295455	0.470838
cellular response to amino acid starvation	GO:0034198	34198	0.94105	-0.177001	2.06509	0.295449	0.485066
somatic recombination of immunoglobulin gene segments	GO:0016447	16447	0.957594	-0.111248	1.50493	0.295425	0.436699
regulation of DNA-templated transcription in response to stress	GO:0043620	43620	0.97817	-0.130991	1.63539	0.295406	0.456482
regulation of cyclin-dependent protein kinase activity	GO:1904029	1904029	0.916993	-0.126404	1.65291	0.29535	0.453227
negative regulation of insulin secretion	GO:0046676	46676	0.985933	-0.113166	1.48824	0.295251	0.440903
adult walking behavior	GO:0007628	7628	1.13711	-0.174483	1.77905	0.2951	0.460193
regulation of mitochondrial membrane permeability involved in apoptotic process	GO:1902108	1902108	1.01623	-0.180496	1.96983	0.295061	0.473011
negative regulation of small GTPase mediated signal transduction	GO:0051058	51058	1.03782	-0.172639	1.89079	0.295033	0.474315
contractile actin filament bundle assembly	GO:0030038	30038	1.07333	-0.125873	1.49845	0.295016	0.44133
stress fiber assembly	GO:0043149	43149	1.07333	-0.125873	1.49845	0.295016	0.44133
icosanoid transport	GO:0071715	71715	0.975217	-0.0945717	1.34074	0.294906	0.422816
fatty acid derivative transport	GO:1901571	1901571	0.975217	-0.0945717	1.34074	0.294906	0.422816
peripheral nervous system development	GO:0007422	7422	1.14503	-0.155807	1.66174	0.294776	0.452204
negative chemotaxis	GO:0050919	50919	1.14547	-0.126142	1.45016	0.294538	0.43109
physiological muscle hypertrophy	GO:0003298	3298	1.16666	-0.149899	1.59445	0.294534	0.444813
physiological cardiac muscle hypertrophy	GO:0003301	3301	1.16666	-0.149899	1.59445	0.294534	0.444813
cell growth involved in cardiac muscle cell development	GO:0061049	61049	1.16666	-0.149899	1.59445	0.294534	0.444813
protein trimerization	GO:0070206	70206	0.885074	-0.136274	1.77911	0.294507	0.466187
ruffle organization	GO:0031529	31529	1.05712	-0.147848	1.68138	0.294452	0.456045
chloride transmembrane transport	GO:1902476	1902476	1.11812	-0.145804	1.60838	0.294401	0.451818
DNA methylation or demethylation	GO:0044728	44728	0.909386	-0.113263	1.54602	0.294364	0.438635
exocrine system development	GO:0035272	35272	1.01116	-0.112916	1.46715	0.294299	0.435766
positive regulation of production of molecular mediator of immune response	GO:0002702	2702	0.808154	-0.0960546	1.50759	0.294231	0.440034
dopamine transport	GO:0015872	15872	1.27681	-0.113321	1.2733	0.294198	0.393085
negative regulation of Ras protein signal transduction	GO:0046580	46580	1.03849	-0.174882	1.90879	0.294197	0.474926
histone phosphorylation	GO:0016572	16572	1.17919	-0.115332	1.37195	0.294108	0.412545
endochondral bone morphogenesis	GO:0060350	60350	1.031	-0.105459	1.37713	0.294078	0.424116
negative regulation of epithelial cell apoptotic process	GO:1904036	1904036	1.08625	-0.120939	1.45437	0.293805	0.429177
positive regulation of lipase activity	GO:0060193	60193	1.01005	-0.115107	1.46628	0.293791	0.435886
regulation of cell cycle checkpoint	GO:1901976	1901976	1.1448	-0.11497	1.37694	0.293774	0.411534
early endosome to late endosome transport	GO:0045022	45022	1.03266	-0.209763	2.1808	0.293758	0.490966
negative regulation of chromatin organization	GO:1905268	1905268	0.964684	-0.161415	1.89425	0.293707	0.474368
negative regulation of muscle organ development	GO:0048635	48635	1.02714	-0.133588	1.59965	0.293651	0.437056
regulation of cyclin-dependent protein serine/threonine kinase activity	GO:0000079	79	0.918329	-0.127714	1.6635	0.293606	0.451643
social behavior	GO:0035176	35176	1.10927	-0.139125	1.55113	0.293568	0.440712
intraspecies interaction between organisms	GO:0051703	51703	1.10927	-0.139125	1.55113	0.293568	0.440712
regulation of postsynaptic membrane potential	GO:0060078	60078	1.19683	-0.135057	1.46997	0.293449	0.427193
regulation of gluconeogenesis	GO:0006111	6111	0.972104	-0.141365	1.72179	0.293263	0.453734
positive regulation of nucleoside metabolic process	GO:0045979	45979	0.982358	-0.156844	1.84454	0.293236	0.466575
positive regulation of ATP metabolic process	GO:1903580	1903580	0.982358	-0.156844	1.84454	0.293236	0.466575
apoptotic process involved in development	GO:1902742	1902742	1.27535	-0.101494	1.22874	0.293211	0.369758
regulation of chromatin binding	GO:0035561	35561	1.16297	-0.256282	2.32381	0.293186	0.499275
metaphase/anaphase transition of cell cycle	GO:0044784	44784	0.934145	-0.146382	1.80174	0.293186	0.469884
nucleosome assembly	GO:0006334	6334	0.967058	-0.126789	1.6115	0.29318	0.452056
cytoplasmic translation	GO:0002181	2181	1.08246	-0.157682	1.71912	0.293159	0.454346
multicellular organismal movement	GO:0050879	50879	1.01196	-0.147465	1.73307	0.293094	0.45566
musculoskeletal movement	GO:0050881	50881	1.01196	-0.147465	1.73307	0.293094	0.45566
cellular senescence	GO:0090398	90398	1.1091	-0.0997865	1.29857	0.292975	0.403745
olfactory lobe development	GO:0021988	21988	1.03086	-0.137245	1.63197	0.292972	0.449377
positive regulation of myeloid leukocyte differentiation	GO:0002763	2763	1.04919	-0.100421	1.34431	0.292961	0.413108
protein N-linked glycosylation via asparagine	GO:0018279	18279	1.12557	-0.156534	1.6697	0.292878	0.451416
detection of mechanical stimulus	GO:0050982	50982	1.00854	-0.118284	1.49703	0.292736	0.435724
mitochondrial translation	GO:0032543	32543	0.940917	-0.117976	1.5586	0.29267	0.442536
maintenance of protein location	GO:0045185	45185	1.03774	-0.129574	1.56422	0.292629	0.446622
positive regulation of axon extension	GO:0045773	45773	1.03561	-0.137933	1.62964	0.292595	0.449442
regulation of striated muscle cell apoptotic process	GO:0010662	10662	1.05942	-0.130922	1.55823	0.292593	0.446322
cardiac muscle cell proliferation	GO:0060038	60038	1.02617	-0.119095	1.48625	0.292429	0.443936
positive regulation of fat cell differentiation	GO:0045600	45600	1.01878	-0.10017	1.35845	0.292348	0.412278
response to estrogen	GO:0043627	43627	1.0328	-0.120996	1.50184	0.292291	0.43345
aminoglycan biosynthetic process	GO:0006023	6023	0.930766	-0.105357	1.46514	0.292017	0.43428
centrosome localization	GO:0051642	51642	1.17495	-0.171826	1.73963	0.29188	0.455271
neuronal action potential	GO:0019228	19228	1.12695	-0.128244	1.47163	0.291877	0.426922
negative regulation of ion transmembrane transport	GO:0034766	34766	1.03303	-0.0847039	1.21916	0.291757	0.39976
negative regulation of dendrite development	GO:2000171	2000171	1.19023	-0.152985	1.5996	0.291585	0.436208
protein autoubiquitination	GO:0051865	51865	1.04671	-0.108175	1.39716	0.291506	0.421421
positive regulation of fatty acid metabolic process	GO:0045923	45923	1.09049	-0.116057	1.40664	0.291451	0.422182
cytoplasmic microtubule organization	GO:0031122	31122	0.955628	-0.138024	1.71353	0.291425	0.45941
pigment biosynthetic process	GO:0046148	46148	0.951236	-0.168187	1.96112	0.291396	0.474486
positive regulation of leukocyte chemotaxis	GO:0002690	2690	0.783666	-0.106528	1.63206	0.291323	0.451831
sulfur amino acid metabolic process	GO:0000096	96	0.940251	-0.197517	2.22422	0.291247	0.493065
startle response	GO:0001964	1964	1.2628	-0.186984	1.72919	0.291158	0.461231
smooth muscle cell differentiation	GO:0051145	51145	0.954585	-0.107582	1.46934	0.291079	0.437109
glycolipid biosynthetic process	GO:0009247	9247	0.916496	-0.126073	1.65598	0.29105	0.448142
negative regulation of telomere maintenance	GO:0032205	32205	1.08092	-0.154809	1.6989	0.291027	0.454137
mitochondrial genome maintenance	GO:0000002	2	1.0114	-0.15996	1.816	0.290948	0.465322
positive regulation of anion transport	GO:1903793	1903793	1.11162	-0.119449	1.41827	0.29087	0.423611
cellular response to UV	GO:0034644	34644	0.984029	-0.103936	1.41918	0.290831	0.424628
positive regulation of phospholipid metabolic process	GO:1903727	1903727	1.19295	-0.131119	1.43821	0.29082	0.419707
regulation of stress fiber assembly	GO:0051492	51492	1.05164	-0.123451	1.49825	0.290788	0.43885
cGMP metabolic process	GO:0046068	46068	1.12089	-0.103622	1.30946	0.29068	0.406109
synaptic transmission, GABAergic	GO:0051932	51932	1.18024	-0.16936	1.71668	0.290596	0.450916
water-soluble vitamin metabolic process	GO:0006767	6767	1.04646	-0.262445	2.5829	0.290592	0.496342
cellular amino acid biosynthetic process	GO:0008652	8652	1.00415	-0.146856	1.72583	0.290523	0.45469
negative regulation of viral process	GO:0048525	48525	0.863727	-0.105791	1.54625	0.290473	0.447373
vesicle docking	GO:0048278	48278	1.02143	-0.143349	1.67626	0.290435	0.458495
negative regulation of striated muscle tissue development	GO:0045843	45843	1.03145	-0.13521	1.60604	0.290347	0.433887
positive regulation of small GTPase mediated signal transduction	GO:0051057	51057	1.18213	-0.100053	1.24159	0.290313	0.391475
RNA export from nucleus	GO:0006405	6405	0.945605	-0.144161	1.76378	0.29027	0.455693
negative regulation of protein polymerization	GO:0032272	32272	1.10244	-0.13559	1.54238	0.290131	0.438385
L-amino acid transport	GO:0015807	15807	1.10469	-0.141054	1.57258	0.290009	0.448452
mammary gland epithelium development	GO:0061180	61180	0.967245	-0.119886	1.54075	0.289681	0.442839
adenylate cyclase-inhibiting G-protein coupled receptor signaling pathway	GO:0007193	7193	1.09062	-0.1056	1.33767	0.289629	0.416765
cardiac muscle cell action potential	GO:0086001	86001	1.17969	-0.114875	1.34138	0.289603	0.408493
anion homeostasis	GO:0055081	55081	0.85299	-0.12423	1.71935	0.289556	0.454201
regulation of immunoglobulin production	GO:0002637	2637	0.880276	-0.107745	1.54282	0.2895	0.441191
transcription factor import into nucleus	GO:0042991	42991	0.904727	-0.118164	1.59506	0.289439	0.44298
ribosomal large subunit assembly	GO:0000027	27	1.10439	-0.206049	2.05271	0.289358	0.485209
chemical synaptic transmission, postsynaptic	GO:0099565	99565	1.21866	-0.133981	1.44745	0.289304	0.421413
regulation of interleukin-2 production	GO:0032663	32663	0.887569	-0.117881	1.62124	0.289104	0.451707
regulation of striated muscle contraction	GO:0006942	6942	1.13227	-0.083085	1.15627	0.28891	0.381057
epithelial cell differentiation involved in kidney development	GO:0035850	35850	1.01794	-0.142078	1.67242	0.288893	0.451232
histone deacetylation	GO:0016575	16575	0.986602	-0.115501	1.5108	0.28887	0.430841
post-translational protein modification	GO:0043687	43687	1.01633	-0.161159	1.84683	0.288506	0.461206
SMAD protein signal transduction	GO:0060395	60395	0.945931	-0.118493	1.56742	0.288472	0.439347
negative regulation of nucleotide biosynthetic process	GO:0030809	30809	1.16158	-0.108851	1.30742	0.288468	0.404164
negative regulation of purine nucleotide biosynthetic process	GO:1900372	1900372	1.16158	-0.108851	1.30742	0.288468	0.404164
regulation of activated T cell proliferation	GO:0046006	46006	0.924433	-0.148788	1.8458	0.288353	0.472622
positive regulation of regulated secretory pathway	GO:1903307	1903307	1.09731	-0.128328	1.50838	0.288245	0.428333
respiratory system process	GO:0003016	3016	1.14119	-0.150019	1.61922	0.287762	0.444938
olfactory bulb development	GO:0021772	21772	1.02416	-0.138921	1.64731	0.287698	0.447978
regulation of cell aging	GO:0090342	90342	1.06065	-0.125467	1.51275	0.287681	0.433085
head morphogenesis	GO:0060323	60323	1.12622	-0.108748	1.33727	0.287433	0.403812
natural killer cell activation	GO:0030101	30101	0.820571	-0.113673	1.66818	0.287331	0.454639
response to estradiol	GO:0032355	32355	1.05883	-0.113937	1.41642	0.287301	0.419816
mitochondrial respiratory chain complex assembly	GO:0033108	33108	0.954203	-0.154511	1.8358	0.287251	0.460829
centrosome duplication	GO:0051298	51298	0.97297	-0.11899	1.54372	0.287173	0.43511
cell proliferation involved in kidney development	GO:0072111	72111	1.05759	-0.180659	1.93668	0.28709	0.475545
response to dsRNA	GO:0043331	43331	0.845565	-0.139201	1.85632	0.287013	0.461095
alternative mRNA splicing, via spliceosome	GO:0000380	380	0.948656	-0.157147	1.85988	0.286945	0.454636
positive regulation of heart growth	GO:0060421	60421	1.09842	-0.125519	1.48292	0.286849	0.429552
aerobic respiration	GO:0009060	9060	0.960581	-0.129075	1.62565	0.286811	0.444427
regulation of cardiac muscle cell apoptotic process	GO:0010665	10665	1.07035	-0.129504	1.53602	0.286803	0.439587
positive regulation of alpha-beta T cell activation	GO:0046635	46635	0.921221	-0.0940904	1.38191	0.286759	0.427362
import into cell	GO:0098657	98657	1.22609	-0.127164	1.39704	0.286586	0.418495
regulation of sensory perception of pain	GO:0051930	51930	1.17306	-0.12504	1.42597	0.286514	0.423628
regulation of sensory perception	GO:0051931	51931	1.17306	-0.12504	1.42597	0.286514	0.423628
regulation of protein export from nucleus	GO:0046825	46825	1.22701	-0.121907	1.3652	0.286328	0.408468
DNA damage response, signal transduction by p53 class mediator	GO:0030330	30330	0.963647	-0.0978852	1.37519	0.286317	0.415706
extrinsic apoptotic signaling pathway via death domain receptors	GO:0008625	8625	0.940814	-0.107619	1.47607	0.286263	0.433976
regulation of biomineral tissue development	GO:0070167	70167	0.92932	-0.104251	1.45251	0.286232	0.427602
biological phase	GO:0044848	44848	1.0621	-0.101238	1.31901	0.286198	0.404733
heme metabolic process	GO:0042168	42168	1.0266	-0.2061	2.17119	0.286196	0.48221
parasympathetic nervous system development	GO:0048486	48486	1.30173	-0.151329	1.49016	0.286191	0.414786
regulation of cardiocyte differentiation	GO:1905207	1905207	0.989226	-0.122224	1.55169	0.286168	0.434093
ATP synthesis coupled electron transport	GO:0042773	42773	0.954041	-0.15845	1.86979	0.286049	0.463371
photoreceptor cell development	GO:0042461	42461	1.03761	-0.105675	1.371	0.285973	0.410382
alpha-amino acid biosynthetic process	GO:1901607	1901607	0.979962	-0.150329	1.78033	0.285951	0.456868
morphogenesis of an epithelial sheet	GO:0002011	2011	0.995303	-0.110312	1.45504	0.285929	0.425558
positive regulation of calcium ion import	GO:0090280	90280	1.1569	-0.0843484	1.13893	0.285899	0.372677
embryonic placenta morphogenesis	GO:0060669	60669	1.09331	-0.13817	1.5773	0.28584	0.435974
regulation of transcription factor import into nucleus	GO:0042990	42990	0.91153	-0.117132	1.57772	0.285601	0.438438
mesoderm formation	GO:0001707	1707	0.964988	-0.0919163	1.33347	0.285599	0.401654
positive regulation of Ras protein signal transduction	GO:0046579	46579	1.18961	-0.102185	1.25019	0.28544	0.389676
aorta development	GO:0035904	35904	1.00777	-0.107742	1.42535	0.285428	0.423685
negative regulation of osteoclast differentiation	GO:0045671	45671	1.30732	-0.151837	1.49426	0.285395	0.421915
regulation of transcription regulatory region DNA binding	GO:2000677	2000677	1.00949	-0.105011	1.39099	0.285365	0.412145
positive regulation of actin filament bundle assembly	GO:0032233	32233	1.14669	-0.109521	1.33033	0.285312	0.405493
maintenance of protein location in cell	GO:0032507	32507	1.05983	-0.12906	1.54154	0.285261	0.437828
negative regulation of axonogenesis	GO:0050771	50771	1.07804	-0.149248	1.67407	0.285192	0.450926
cGMP biosynthetic process	GO:0006182	6182	1.0776	-0.132751	1.5519	0.285165	0.437667
regulation of receptor recycling	GO:0001919	1919	1.18492	-0.179387	1.77655	0.285161	0.462089
positive regulation of protein acetylation	GO:1901985	1901985	0.945034	-0.150682	1.82949	0.285132	0.45605
cellular response to ammonium ion	GO:0071242	71242	1.26968	-0.123488	1.34815	0.285049	0.395598
positive regulation of vasoconstriction	GO:0045907	45907	1.13481	-0.0915003	1.21223	0.285023	0.386265
vasodilation	GO:0042311	42311	1.10592	-0.126146	1.47538	0.284981	0.427506
icosanoid secretion	GO:0032309	32309	0.964851	-0.0953366	1.36102	0.284834	0.417087
regulation of alpha-beta T cell differentiation	GO:0046637	46637	0.904851	-0.101421	1.451	0.2848	0.428583
interleukin-4 production	GO:0032633	32633	1.25851	-0.1035	1.22305	0.284661	0.368136
actin filament depolymerization	GO:0030042	30042	0.990386	-0.149803	1.77538	0.284653	0.461041
regulation of myotube differentiation	GO:0010830	10830	0.958592	-0.0945055	1.35267	0.284586	0.408118
regulation of B cell proliferation	GO:0030888	30888	1.05099	-0.0864608	1.23217	0.284471	0.380111
negative regulation of insulin receptor signaling pathway	GO:0046627	46627	1.23251	-0.112241	1.3063	0.284419	0.39912
mesoderm morphogenesis	GO:0048332	48332	0.973498	-0.0913732	1.32333	0.284352	0.399348
regulation of protein sumoylation	GO:0033233	33233	1.05315	-0.200732	2.06598	0.284331	0.473026
fatty acid beta-oxidation	GO:0006635	6635	0.976363	-0.106355	1.42944	0.284288	0.417586
dicarboxylic acid metabolic process	GO:0043648	43648	0.847346	-0.137055	1.83359	0.284265	0.45918
cellular response to heat	GO:0034605	34605	0.984615	-0.135565	1.67058	0.284172	0.447294
protein K63-linked ubiquitination	GO:0070534	70534	1.0384	-0.126343	1.53083	0.283941	0.434195
positive regulation of telomere maintenance	GO:0032206	32206	0.981532	-0.14805	1.76529	0.283843	0.461216
regulation of polysaccharide metabolic process	GO:0032881	32881	1.01388	-0.117072	1.48616	0.283823	0.424166
cell adhesion mediated by integrin	GO:0033627	33627	1.04041	-0.0948645	1.29944	0.283771	0.404686
transcription of nuclear large rRNA transcript from RNA polymerase I promoter	GO:0042790	42790	1.1844	-0.251263	2.24523	0.283766	0.492027
regulation of intracellular pH	GO:0051453	51453	0.952832	-0.122041	1.59482	0.283703	0.446155
regulation of DNA-templated transcription, elongation	GO:0032784	32784	1.00202	-0.147962	1.73963	0.283555	0.451279
regulation of bone resorption	GO:0045124	45124	1.02464	-0.149501	1.72935	0.283434	0.448362
regulation of intrinsic apoptotic signaling pathway in response to DNA damage	GO:1902229	1902229	0.9866	-0.163834	1.88315	0.283412	0.464383
regulation of mesenchymal cell proliferation	GO:0010464	10464	0.985369	-0.131459	1.62407	0.283386	0.442299
regulation of transcription from RNA polymerase II promoter in response to stress	GO:0043618	43618	0.972123	-0.128879	1.62466	0.283341	0.446287
mitotic spindle assembly	GO:0090307	90307	0.999089	-0.132103	1.61963	0.283329	0.439629
RNA stabilization	GO:0043489	43489	1.029	-0.142221	1.66105	0.283304	0.437921
negative regulation of microtubule polymerization or depolymerization	GO:0031111	31111	1.10586	-0.14198	1.58248	0.283282	0.436103
heme biosynthetic process	GO:0006783	6783	1.09785	-0.241899	2.34632	0.283203	0.487464
positive regulation of embryonic development	GO:0040019	40019	1.02034	-0.153616	1.76322	0.283193	0.459967
regulation of glutamate receptor signaling pathway	GO:1900449	1900449	1.2457	-0.141523	1.48191	0.28319	0.423009
positive regulation of interleukin-2 production	GO:0032743	32743	0.923108	-0.156058	1.90372	0.283183	0.468139
response to axon injury	GO:0048678	48678	1.06329	-0.165322	1.79549	0.283088	0.45233
hair follicle morphogenesis	GO:0031069	31069	1.14365	-0.131424	1.47255	0.283039	0.434681
determination of left/right symmetry	GO:0007368	7368	0.939267	-0.0885028	1.31446	0.282972	0.409044
cellular response to retinoic acid	GO:0071300	71300	1.00322	-0.166464	1.88192	0.282843	0.454614
positive regulation of interferon-gamma production	GO:0032729	32729	0.797226	-0.103965	1.60414	0.282812	0.441867
positive regulation of Notch signaling pathway	GO:0045747	45747	1.14547	-0.120686	1.41026	0.282778	0.41019
amino acid activation	GO:0043038	43038	0.990624	-0.126935	1.58439	0.282698	0.440365
spindle checkpoint	GO:0031577	31577	0.985459	-0.13666	1.6823	0.28265	0.453378
multi-organism metabolic process	GO:0044033	44033	0.928429	-0.120907	1.60527	0.282537	0.444448
regulation of cardiac muscle contraction	GO:0055117	55117	1.18336	-0.0797176	1.10513	0.282495	0.365005
negative regulation of blood coagulation	GO:0030195	30195	0.995551	-0.132883	1.63957	0.282355	0.444102
negative regulation of hemostasis	GO:1900047	1900047	0.995551	-0.132883	1.63957	0.282355	0.444102
immunoglobulin production involved in immunoglobulin mediated immune response	GO:0002381	2381	0.972046	-0.10157	1.4176	0.282329	0.416619
acyl-CoA metabolic process	GO:0006637	6637	1.02174	-0.0970042	1.32038	0.282237	0.400353
thioester metabolic process	GO:0035383	35383	1.02174	-0.0970042	1.32038	0.282237	0.400353
positive regulation of dendrite morphogenesis	GO:0050775	50775	1.06207	-0.164856	1.8063	0.282189	0.450849
T cell apoptotic process	GO:0070231	70231	0.821806	-0.108295	1.61712	0.2821	0.447007
indole-containing compound metabolic process	GO:0042430	42430	1.18728	-0.181067	1.77626	0.282014	0.463581
negative regulation of coagulation	GO:0050819	50819	0.983332	-0.128924	1.62064	0.281874	0.442555
proteoglycan biosynthetic process	GO:0030166	30166	1.0948	-0.12004	1.45791	0.281848	0.41598
Golgi to plasma membrane transport	GO:0006893	6893	1.01263	-0.131871	1.61412	0.281801	0.438783
regulation of neurotransmitter receptor activity	GO:0099601	99601	1.28839	-0.14231	1.45091	0.281736	0.411925
epithelial cell morphogenesis	GO:0003382	3382	1.18467	-0.0981401	1.24095	0.281717	0.385342
negative regulation of T cell proliferation	GO:0042130	42130	0.836075	-0.103218	1.5538	0.281687	0.435497
regulation of cell killing	GO:0031341	31341	0.76167	-0.115895	1.76659	0.281577	0.457966
regulation of smooth muscle contraction	GO:0006940	6940	1.11033	-0.0935052	1.25013	0.281536	0.384434
spleen development	GO:0048536	48536	0.887476	-0.124441	1.67471	0.281364	0.44831
regulation of animal organ formation	GO:0003156	3156	0.935187	-0.140222	1.74576	0.281272	0.446896
positive regulation of response to biotic stimulus	GO:0002833	2833	0.870469	-0.118328	1.64757	0.280985	0.439952
positive regulation of leukocyte apoptotic process	GO:2000108	2000108	0.899688	-0.142987	1.81822	0.280965	0.462973
lens fiber cell differentiation	GO:0070306	70306	1.08982	-0.142867	1.61204	0.280894	0.43924
microtubule depolymerization	GO:0007019	7019	1.02728	-0.130674	1.57804	0.280657	0.43522
positive regulation of blood pressure	GO:0045777	45777	1.16416	-0.0936602	1.2105	0.280593	0.380021
regulation of mitotic metaphase/anaphase transition	GO:0030071	30071	0.933959	-0.152098	1.84951	0.280588	0.461882
negative regulation of reactive oxygen species metabolic process	GO:2000378	2000378	0.940513	-0.107506	1.48036	0.280588	0.428812
excitatory postsynaptic potential	GO:0060079	60079	1.21123	-0.117146	1.34708	0.28057	0.401926
endothelial cell development	GO:0001885	1885	1.07438	-0.0993335	1.31309	0.280523	0.400744
regulation of mitophagy	GO:1903146	1903146	0.980967	-0.170203	1.9476	0.28036	0.468254
clathrin-dependent endocytosis	GO:0072583	72583	0.995466	-0.170836	1.9278	0.280218	0.454585
protein-lipid complex subunit organization	GO:0071825	71825	1.08153	-0.128219	1.50296	0.280147	0.428308
neural crest cell migration	GO:0001755	1755	1.31834	-0.102845	1.19035	0.280071	0.36633
establishment of protein localization to plasma membrane	GO:0090002	90002	1.08092	-0.125518	1.50335	0.280069	0.428888
multicellular organism aging	GO:0010259	10259	1.03092	-0.149534	1.70708	0.279989	0.449522
plasma lipoprotein particle organization	GO:0071827	71827	1.10797	-0.133556	1.51701	0.279973	0.429304
negative regulation of endocytosis	GO:0045806	45806	0.952754	-0.18595	2.09797	0.279875	0.466431
anterior/posterior axis specification	GO:0009948	9948	0.938061	-0.132782	1.69949	0.279811	0.445158
dopamine secretion	GO:0014046	14046	1.31495	-0.127044	1.33739	0.279772	0.389134
regulation of dopamine secretion	GO:0014059	14059	1.31495	-0.127044	1.33739	0.279772	0.389134
positive regulation of response to wounding	GO:1903036	1903036	0.992402	-0.110743	1.44481	0.27972	0.420276
tRNA aminoacylation	GO:0043039	43039	0.989268	-0.126786	1.58312	0.279714	0.438434
regulation of actin filament depolymerization	GO:0030834	30834	0.985155	-0.154218	1.81183	0.279713	0.459928
isoprenoid metabolic process	GO:0006720	6720	1.08043	-0.0792763	1.14453	0.279488	0.375401
regulation of centrosome cycle	GO:0046605	46605	0.97297	-0.127244	1.60517	0.279372	0.434051
embryonic digestive tract development	GO:0048566	48566	1.18486	-0.111972	1.31387	0.279202	0.40248
iron ion transport	GO:0006826	6826	0.904699	-0.184517	2.20172	0.27906	0.472264
protein localization to cytoskeleton	GO:0044380	44380	0.928082	-0.131854	1.69534	0.278958	0.440182
translational elongation	GO:0006414	6414	0.972687	-0.182489	2.03794	0.278882	0.467387
negative regulation of reproductive process	GO:2000242	2000242	0.845172	-0.101629	1.51899	0.278877	0.435762
negative regulation of cation transmembrane transport	GO:1904063	1904063	1.03223	-0.0885795	1.24605	0.278874	0.396958
adherens junction assembly	GO:0034333	34333	1.01732	-0.124188	1.53242	0.27877	0.429313
neural nucleus development	GO:0048857	48857	1.32094	-0.134945	1.37819	0.278657	0.393914
apical junction assembly	GO:0043297	43297	1.06629	-0.100641	1.32493	0.278595	0.39894
axis elongation	GO:0003401	3401	1.09627	-0.0975333	1.27609	0.278359	0.400273
positive regulation of activated T cell proliferation	GO:0042104	42104	1.02033	-0.166376	1.87121	0.278151	0.463045
mammary gland morphogenesis	GO:0060443	60443	1.04865	-0.0981942	1.3029	0.278128	0.400997
regulation of phospholipase activity	GO:0010517	10517	1.0265	-0.126369	1.54048	0.278045	0.432239
electron transport chain	GO:0022900	22900	0.917915	-0.142024	1.78165	0.277832	0.453646
prostate gland morphogenesis	GO:0060512	60512	1.06741	-0.105178	1.34086	0.277823	0.409667
regulation of myoblast differentiation	GO:0045661	45661	1.04542	-0.0920862	1.2831	0.277818	0.399666
lymphocyte homeostasis	GO:0002260	2260	0.833199	-0.0900021	1.42574	0.277766	0.427357
regulation of chondrocyte differentiation	GO:0032330	32330	1.03281	-0.114512	1.44652	0.277739	0.415443
regulation of ubiquitin-protein transferase activity	GO:0051438	51438	0.982288	-0.149244	1.77975	0.277725	0.449465
embryonic camera-type eye development	GO:0031076	31076	1.08901	-0.118507	1.4316	0.277584	0.41394
negative regulation of cell cycle G2/M phase transition	GO:1902750	1902750	0.866775	-0.135336	1.79916	0.277495	0.44877
regulation of phosphatidylinositol 3-kinase activity	GO:0043551	43551	1.10941	-0.136029	1.54605	0.277448	0.426466
retinoic acid receptor signaling pathway	GO:0048384	48384	0.938855	-0.191223	2.17621	0.277405	0.476918
reflex	GO:0060004	60004	1.30585	-0.149873	1.48575	0.277393	0.404124
regulation of neuroblast proliferation	GO:1902692	1902692	1.20454	-0.106147	1.27506	0.277373	0.399349
glial cell proliferation	GO:0014009	14009	1.08634	-0.162403	1.74872	0.277164	0.443505
negative regulation of protein import into nucleus	GO:0042308	42308	1.12549	-0.0931706	1.22751	0.277146	0.382357
negative regulation of protein import	GO:1904590	1904590	1.12549	-0.0931706	1.22751	0.277146	0.382357
positive regulation of kidney development	GO:0090184	90184	0.995213	-0.117907	1.50644	0.277118	0.4267
macrophage activation	GO:0042116	42116	0.95792	-0.101618	1.40276	0.277056	0.410843
artery morphogenesis	GO:0048844	48844	1.02482	-0.0790042	1.18228	0.276947	0.377642
ER-nucleus signaling pathway	GO:0006984	6984	1.04967	-0.142514	1.65076	0.276923	0.437645
circadian sleep/wake cycle	GO:0042745	42745	1.14469	-0.119904	1.43196	0.276851	0.417351
negative regulation of smooth muscle cell proliferation	GO:0048662	48662	1.05454	-0.118585	1.47256	0.276839	0.422079
positive regulation of mitotic cell cycle phase transition	GO:1901992	1901992	0.902102	-0.115292	1.57806	0.27679	0.433328
glycosaminoglycan biosynthetic process	GO:0006024	6024	0.940623	-0.105526	1.457	0.27673	0.422371
regulation of membrane depolarization	GO:0003254	3254	1.21994	-0.112739	1.29852	0.276637	0.388406
glycogen biosynthetic process	GO:0005978	5978	1.01801	-0.129003	1.57073	0.27662	0.423356
glucan biosynthetic process	GO:0009250	9250	1.01801	-0.129003	1.57073	0.27662	0.423356
lipid storage	GO:0019915	19915	0.923263	-0.104643	1.45692	0.276579	0.422422
positive regulation of cell cycle arrest	GO:0071158	71158	1.01639	-0.111478	1.45306	0.276472	0.421104
regulation of nitric oxide biosynthetic process	GO:0045428	45428	1.01989	-0.0867576	1.25224	0.276426	0.385473
DNA alkylation	GO:0006305	6305	0.901629	-0.119515	1.60844	0.276329	0.431774
DNA methylation	GO:0006306	6306	0.901629	-0.119515	1.60844	0.276329	0.431774
ganglion development	GO:0061548	61548	1.45042	-0.182145	1.56042	0.276243	0.424587
positive regulation of cardiac muscle tissue growth	GO:0055023	55023	1.0779	-0.135029	1.56663	0.276144	0.430074
regulation of digestive system process	GO:0044058	44058	0.912633	-0.103661	1.46022	0.27613	0.415142
intracellular protein transmembrane transport	GO:0065002	65002	0.904055	-0.124363	1.65812	0.276119	0.436957
negative regulation of innate immune response	GO:0045824	45824	0.836433	-0.13362	1.83441	0.27611	0.461632
positive regulation of dendritic spine development	GO:0060999	60999	1.04335	-0.171916	1.8678	0.275966	0.446012
regulation of epidermal cell differentiation	GO:0045604	45604	1.07994	-0.100249	1.30394	0.275908	0.397853
regulation of B cell differentiation	GO:0045577	45577	1.04518	-0.124393	1.529	0.275869	0.425029
microtubule cytoskeleton organization involved in mitosis	GO:1902850	1902850	0.97275	-0.127705	1.61009	0.275859	0.433171
negative regulation of DNA repair	GO:0045738	45738	1.19198	-0.207822	1.95237	0.275794	0.465932
protein transmembrane transport	GO:0071806	71806	0.902356	-0.125129	1.66837	0.275514	0.43654
positive regulation of morphogenesis of an epithelium	GO:1905332	1905332	1.09325	-0.123093	1.45781	0.275508	0.415233
mitochondrial fusion	GO:0008053	8053	1.02953	-0.227618	2.30954	0.275505	0.475323
myeloid cell development	GO:0061515	61515	0.90127	-0.126861	1.70032	0.275497	0.437693
negative regulation of BMP signaling pathway	GO:0030514	30514	1.13993	-0.0918159	1.20477	0.275461	0.378743
amyloid precursor protein catabolic process	GO:0042987	42987	1.1412	-0.175945	1.78293	0.27539	0.44874
long-chain fatty acid metabolic process	GO:0001676	1676	0.968365	-0.0931502	1.34182	0.275297	0.401548
regulation of transcription of nuclear large rRNA transcript from RNA polymerase I promoter	GO:1901836	1901836	1.27872	-0.295902	2.41018	0.275271	0.495516
face morphogenesis	GO:0060325	60325	1.10477	-0.113094	1.38095	0.275037	0.399707
glomerulus development	GO:0032835	32835	0.901825	-0.117275	1.59854	0.274978	0.433769
sterol transport	GO:0015918	15918	1.02829	-0.0933648	1.29082	0.274965	0.396022
nucleoside phosphate catabolic process	GO:1901292	1901292	0.972806	-0.109666	1.48657	0.274843	0.426269
granulocyte differentiation	GO:0030851	30851	1.14062	-0.108186	1.33258	0.274724	0.387534
positive regulation of chemokine production	GO:0032722	32722	0.873383	-0.107285	1.53872	0.274646	0.428325
mononuclear cell migration	GO:0071674	71674	0.829991	-0.107887	1.58961	0.2746	0.440295
cytoskeleton-dependent cytokinesis	GO:0061640	61640	1.05354	-0.128896	1.54116	0.274536	0.419114
tRNA modification	GO:0006400	6400	0.845127	-0.131039	1.78942	0.27453	0.44961
cellular component maintenance	GO:0043954	43954	1.08629	-0.179956	1.87331	0.274519	0.453324
negative regulation of actin filament polymerization	GO:0030837	30837	1.06518	-0.141144	1.62052	0.2745	0.436801
mitochondrial ATP synthesis coupled electron transport	GO:0042775	42775	0.944522	-0.153502	1.8424	0.274427	0.451924
somatic recombination of immunoglobulin genes involved in immune response	GO:0002204	2204	0.963163	-0.108683	1.48594	0.274369	0.416328
somatic diversification of immunoglobulins involved in immune response	GO:0002208	2208	0.963163	-0.108683	1.48594	0.274369	0.416328
isotype switching	GO:0045190	45190	0.963163	-0.108683	1.48594	0.274369	0.416328
cell-substrate junction assembly	GO:0007044	7044	0.985111	-0.131241	1.62046	0.274351	0.436008
regulation of lipid catabolic process	GO:0050994	50994	1.053	-0.0795199	1.15282	0.274336	0.369486
central nervous system projection neuron axonogenesis	GO:0021952	21952	1.12877	-0.159728	1.69008	0.274316	0.425112
positive regulation of mRNA splicing, via spliceosome	GO:0048026	48026	1.12076	-0.203203	1.98775	0.274227	0.460878
cholesterol transport	GO:0030301	30301	1.02826	-0.0923681	1.28197	0.274203	0.393811
regulation of long-term synaptic potentiation	GO:1900271	1900271	1.19817	-0.157832	1.61687	0.274167	0.427386
T cell selection	GO:0045058	45058	0.91295	-0.102967	1.45605	0.274106	0.416585
forelimb morphogenesis	GO:0035136	35136	1.02033	-0.111406	1.44157	0.27397	0.418552
positive regulation of tyrosine phosphorylation of STAT protein	GO:0042531	42531	0.913395	-0.104777	1.48779	0.273962	0.424664
negative regulation of cell-substrate adhesion	GO:0010812	10812	1.00576	-0.116003	1.48593	0.273957	0.426049
long-chain fatty acid transport	GO:0015909	15909	1.11055	-0.0746868	1.10015	0.273956	0.352503
regulation of metaphase/anaphase transition of cell cycle	GO:1902099	1902099	0.901902	-0.148592	1.86379	0.273951	0.458465
eye photoreceptor cell development	GO:0042462	42462	1.0778	-0.118174	1.43421	0.273863	0.411887
defense response to Gram-positive bacterium	GO:0050830	50830	0.861654	-0.083622	1.3456	0.273809	0.407131
regulation of metanephros development	GO:0072215	72215	1.109	-0.173699	1.818	0.273762	0.446193
protein localization to lysosome	GO:0061462	61462	1.13565	-0.209573	2.03215	0.273661	0.46116
exploration behavior	GO:0035640	35640	1.24186	-0.185433	1.7451	0.273611	0.443157
positive regulation of histone methylation	GO:0031062	31062	0.962163	-0.165061	1.92581	0.273577	0.452936
cytokine production involved in immune response	GO:0002367	2367	0.833785	-0.0830677	1.36199	0.273519	0.409326
positive regulation of reactive oxygen species biosynthetic process	GO:1903428	1903428	1.03309	-0.0991881	1.3453	0.273465	0.403783
positive regulation of phagocytosis	GO:0050766	50766	0.928938	-0.128149	1.6622	0.273414	0.4361
regulation of bone mineralization	GO:0030500	30500	0.968231	-0.0973607	1.36283	0.273354	0.405589
positive regulation of wound healing	GO:0090303	90303	0.995368	-0.11175	1.453	0.273353	0.416478
labyrinthine layer morphogenesis	GO:0060713	60713	1.12624	-0.134993	1.52376	0.27326	0.421327
neutral lipid biosynthetic process	GO:0046460	46460	1.06425	-0.135002	1.56883	0.273201	0.427116
acylglycerol biosynthetic process	GO:0046463	46463	1.06425	-0.135002	1.56883	0.273201	0.427116
negative regulation of ion transmembrane transporter activity	GO:0032413	32413	1.06362	-0.0928877	1.26097	0.273027	0.390754
regulation of microtubule polymerization	GO:0031113	31113	1.13403	-0.149257	1.61667	0.272941	0.42833
pathway-restricted SMAD protein phosphorylation	GO:0060389	60389	0.984362	-0.079814	1.21949	0.272913	0.383454
regulation of viral genome replication	GO:0045069	45069	0.932906	-0.112864	1.52403	0.27274	0.428826
epithelial tube branching involved in lung morphogenesis	GO:0060441	60441	0.935449	-0.150091	1.82436	0.272734	0.455827
aspartate family amino acid metabolic process	GO:0009066	9066	0.927372	-0.164846	1.96359	0.27273	0.459886
regulation of cardiac muscle cell differentiation	GO:2000725	2000725	0.977792	-0.133892	1.65115	0.272603	0.430513
histone H3-K9 modification	GO:0061647	61647	0.862568	-0.16509	2.07814	0.272593	0.458875
negative regulation of carbohydrate metabolic process	GO:0045912	45912	1.01887	-0.109761	1.4267	0.272406	0.411093
positive regulation of epidermis development	GO:0045684	45684	1.16713	-0.0991992	1.23393	0.272249	0.377614
negative regulation of gene expression, epigenetic	GO:0045814	45814	0.845669	-0.127486	1.74875	0.272189	0.44724
positive regulation of telomerase activity	GO:0051973	51973	1.02706	-0.145941	1.69494	0.272073	0.441924
integrin-mediated signaling pathway	GO:0007229	7229	0.937878	-0.0975179	1.38861	0.272054	0.409964
membrane depolarization during action potential	GO:0086010	86010	1.2145	-0.111163	1.29524	0.272035	0.381472
positive regulation of muscle contraction	GO:0045933	45933	1.11756	-0.0842048	1.17665	0.271808	0.363508
lymphocyte migration	GO:0072676	72676	0.856588	-0.0855552	1.36524	0.271564	0.409077
protein homotrimerization	GO:0070207	70207	0.898881	-0.191034	2.24684	0.271546	0.471377
glial cell fate commitment	GO:0021781	21781	1.28561	-0.193913	1.76807	0.271477	0.443503
postsynaptic membrane organization	GO:0001941	1941	1.07513	-0.161369	1.74974	0.271414	0.432629
transcription from RNA polymerase III promoter	GO:0006383	6383	1.02395	-0.141984	1.66339	0.271322	0.434376
mitotic cytokinesis	GO:0000281	281	1.04978	-0.142897	1.64525	0.271187	0.426232
interaction with symbiont	GO:0051702	51702	0.960183	-0.0940255	1.35229	0.271146	0.401656
regulation of sodium ion transmembrane transport	GO:1902305	1902305	1.26379	-0.10567	1.23611	0.271103	0.370916
nuclear-transcribed mRNA catabolic process, nonsense-mediated decay	GO:0000184	184	1.07164	-0.124996	1.49637	0.271101	0.414505
positive regulation of protein tyrosine kinase activity	GO:0061098	61098	1.12492	-0.133872	1.51633	0.271004	0.425254
glycosphingolipid metabolic process	GO:0006687	6687	1.05974	-0.10834	1.39119	0.270884	0.405066
cellular response to calcium ion	GO:0071277	71277	1.16974	-0.0972862	1.23319	0.270878	0.379772
prostate gland epithelium morphogenesis	GO:0060740	60740	1.07229	-0.103796	1.32729	0.270874	0.401631
cellular response to virus	GO:0098586	98586	0.88693	-0.164615	2.03441	0.270705	0.456902
cell cycle DNA replication	GO:0044786	44786	0.986501	-0.178635	1.99639	0.270638	0.450043
regulation of protein ubiquitination involved in ubiquitin-dependent protein catabolic process	GO:2000058	2000058	0.992128	-0.181398	2.01113	0.270483	0.458875
negative regulation of proteasomal ubiquitin-dependent protein catabolic process	GO:0032435	32435	1.04165	-0.190385	2.02201	0.270481	0.466614
positive regulation of cytokine biosynthetic process	GO:0042108	42108	0.901426	-0.0860707	1.32036	0.270409	0.395045
positive regulation of calcium ion transport into cytosol	GO:0010524	10524	1.12054	-0.0991863	1.27057	0.270395	0.392481
tRNA aminoacylation for protein translation	GO:0006418	6418	0.99979	-0.123016	1.5395	0.270353	0.425831
respiratory electron transport chain	GO:0022904	22904	0.915006	-0.140219	1.77033	0.270341	0.446897
snRNA metabolic process	GO:0016073	16073	0.932908	-0.16356	1.94267	0.270265	0.458742
cell fate commitment involved in formation of primary germ layer	GO:0060795	60795	0.99775	-0.139906	1.6789	0.270184	0.433663
regulation of circadian sleep/wake cycle	GO:0042749	42749	1.1678	-0.112365	1.36351	0.270166	0.397541
negative regulation of protein localization to membrane	GO:1905476	1905476	0.99769	-0.212483	2.28423	0.270112	0.46643
negative regulation of fibroblast proliferation	GO:0048147	48147	0.960902	-0.127105	1.62227	0.270111	0.428896
embryonic heart tube development	GO:0035050	35050	1.07275	-0.0819299	1.1735	0.270042	0.371017
polyol biosynthetic process	GO:0046173	46173	0.971063	-0.114566	1.49952	0.269945	0.417678
regulation of transcription initiation from RNA polymerase II promoter	GO:0060260	60260	1.21518	-0.162642	1.62768	0.269943	0.429272
negative regulation of mitotic nuclear division	GO:0045839	45839	0.947315	-0.136487	1.70397	0.269857	0.441417
response to mitochondrial depolarisation	GO:0098780	98780	1.09695	-0.227688	2.22245	0.269745	0.476184
negative regulation of leukocyte apoptotic process	GO:2000107	2000107	0.934427	-0.0941803	1.3639	0.269725	0.40678
embryonic eye morphogenesis	GO:0048048	48048	1.17135	-0.115006	1.35002	0.269702	0.397081
regulation of sodium ion transmembrane transporter activity	GO:2000649	2000649	1.24517	-0.111018	1.27991	0.269586	0.376741
transcription elongation from RNA polymerase II promoter	GO:0006368	6368	0.969015	-0.164619	1.924	0.269523	0.454262
type I interferon production	GO:0032606	32606	0.836598	-0.136676	1.85943	0.26951	0.445898
circadian sleep/wake cycle process	GO:0022410	22410	1.17105	-0.11294	1.3663	0.269508	0.398852
synaptic vesicle recycling	GO:0036465	36465	1.05752	-0.148402	1.69089	0.269508	0.428937
ovarian follicle development	GO:0001541	1541	0.953883	-0.0853871	1.28539	0.2694	0.388968
macromitophagy	GO:0000423	423	1.05495	-0.207857	2.13528	0.269301	0.471211
T cell mediated immunity	GO:0002456	2456	0.812422	-0.087083	1.41113	0.269254	0.420297
neurotrophin signaling pathway	GO:0038179	38179	1.17139	-0.160658	1.66191	0.26921	0.430192
triglyceride biosynthetic process	GO:0019432	19432	1.08089	-0.137166	1.56829	0.269129	0.422611
regulation of phosphoprotein phosphatase activity	GO:0043666	43666	1.03765	-0.137041	1.62137	0.269103	0.433159
Golgi to plasma membrane protein transport	GO:0043001	43001	1.06673	-0.14919	1.692	0.269102	0.430568
negative regulation of embryonic development	GO:0045992	45992	1.03838	-0.125598	1.53016	0.269089	0.418041
positive regulation of protein localization to cell periphery	GO:1904377	1904377	1.06338	-0.13065	1.53604	0.269036	0.41738
endoplasmic reticulum calcium ion homeostasis	GO:0032469	32469	1.11131	-0.148866	1.62824	0.268994	0.431019
ruffle assembly	GO:0097178	97178	1.03705	-0.149392	1.72055	0.268976	0.439667
salivary gland development	GO:0007431	7431	1.00793	-0.116017	1.49688	0.268952	0.422763
regulation of substrate adhesion-dependent cell spreading	GO:1900024	1900024	1.07711	-0.102587	1.33756	0.268916	0.402548
meiosis I	GO:0007127	7127	0.835891	-0.0875717	1.39922	0.268908	0.411009
import across plasma membrane	GO:0098739	98739	1.18007	-0.13579	1.49011	0.268831	0.421977
regulation of alternative mRNA splicing, via spliceosome	GO:0000381	381	0.981754	-0.161061	1.85358	0.268806	0.441544
lung alveolus development	GO:0048286	48286	1.01603	-0.0992741	1.34054	0.268636	0.401839
negative regulation of actin filament depolymerization	GO:0030835	30835	1.00196	-0.161393	1.84606	0.268611	0.451479
innervation	GO:0060384	60384	1.38888	-0.162714	1.49954	0.268537	0.421185
regulation of dendritic spine morphogenesis	GO:0061001	61001	1.0724	-0.164146	1.78232	0.268467	0.436011
response to pain	GO:0048265	48265	0.993263	-0.149531	1.76212	0.268453	0.448107
myeloid cell apoptotic process	GO:0033028	33028	0.897527	-0.155076	1.91721	0.268359	0.44911
regulation of leukocyte mediated cytotoxicity	GO:0001910	1910	0.756805	-0.116736	1.78312	0.268269	0.448203
negative regulation of smoothened signaling pathway	GO:0045879	45879	1.13158	-0.141381	1.57813	0.268247	0.42179
hormone biosynthetic process	GO:0042446	42446	0.90433	-0.1067	1.49897	0.268237	0.423757
sodium ion homeostasis	GO:0055078	55078	1.13121	-0.10439	1.30579	0.268054	0.385681
positive regulation of membrane permeability	GO:1905710	1905710	1.05426	-0.141208	1.62884	0.267704	0.429415
chaperone-mediated protein folding	GO:0061077	61077	0.88435	-0.1466	1.88014	0.267627	0.454922
negative regulation of viral life cycle	GO:1903901	1903901	0.860516	-0.0968027	1.47214	0.267576	0.420387
trabecula formation	GO:0060343	60343	1.01608	-0.137531	1.63639	0.267541	0.436934
regulation of T cell receptor signaling pathway	GO:0050856	50856	0.897539	-0.151847	1.91324	0.267491	0.457743
protein palmitoylation	GO:0018345	18345	1.10086	-0.167682	1.7931	0.2673	0.436746
lung epithelial cell differentiation	GO:0060487	60487	1.15122	-0.116806	1.37304	0.267216	0.396205
positive regulation of amine transport	GO:0051954	51954	1.28599	-0.107195	1.2314	0.267215	0.374116
oligodendrocyte development	GO:0014003	14003	1.39739	-0.150547	1.43089	0.267139	0.39725
positive regulation of lipid kinase activity	GO:0090218	90218	1.12353	-0.158475	1.68234	0.267066	0.433171
receptor clustering	GO:0043113	43113	1.08136	-0.13444	1.55995	0.266883	0.418582
positive chemotaxis	GO:0050918	50918	1.11009	-0.0977355	1.29271	0.266873	0.3841
mRNA 3'-end processing	GO:0031124	31124	1.01044	-0.131223	1.61176	0.266745	0.42277
cellular biogenic amine metabolic process	GO:0006576	6576	0.965052	-0.127366	1.60686	0.266648	0.433413
flagellated sperm motility	GO:0030317	30317	0.89433	-0.0815558	1.28797	0.26662	0.391671
long-term memory	GO:0007616	7616	1.30659	-0.108088	1.22776	0.266618	0.360666
regulation of extrinsic apoptotic signaling pathway via death domain receptors	GO:1902041	1902041	0.919255	-0.120782	1.60411	0.26661	0.431806
fear response	GO:0042596	42596	1.10349	-0.129008	1.4946	0.266552	0.421393
positive regulation of DNA-templated transcription, initiation	GO:2000144	2000144	1.1776	-0.143735	1.53501	0.266425	0.419849
negative regulation of sister chromatid segregation	GO:0033046	33046	0.972138	-0.152129	1.80153	0.2664	0.446889
regulation of gene silencing	GO:0060968	60968	0.869035	-0.114348	1.60805	0.266259	0.423577
chondroitin sulfate proteoglycan metabolic process	GO:0050654	50654	0.99662	-0.148225	1.73638	0.266253	0.439904
positive regulation of microtubule polymerization or depolymerization	GO:0031112	31112	1.06174	-0.150933	1.70121	0.266148	0.436443
catenin import into nucleus	GO:0035411	35411	1.34604	-0.102665	1.17956	0.266093	0.353081
negative regulation of blood circulation	GO:1903523	1903523	1.02818	-0.142108	1.68777	0.26596	0.431378
chromatin silencing	GO:0006342	6342	0.841287	-0.131758	1.79238	0.265844	0.444081
negative regulation of DNA recombination	GO:0045910	45910	1.10414	-0.123441	1.47517	0.265777	0.406489
intrinsic apoptotic signaling pathway in response to oxidative stress	GO:0008631	8631	1.01343	-0.164784	1.85758	0.26572	0.450958
response to gamma radiation	GO:0010332	10332	0.998125	-0.113018	1.47834	0.265674	0.408761
cell migration involved in sprouting angiogenesis	GO:0002042	2042	1.1282	-0.0985001	1.2625	0.265608	0.387246
regulation of neuron migration	GO:2001222	2001222	1.14993	-0.129126	1.46045	0.265597	0.407088
tissue regeneration	GO:0042246	42246	0.950337	-0.128992	1.64966	0.265532	0.427332
cell-substrate adherens junction assembly	GO:0007045	7045	1.00294	-0.133421	1.6193	0.265494	0.428357
focal adhesion assembly	GO:0048041	48041	1.00294	-0.133421	1.6193	0.265494	0.428357
regulation of endoplasmic reticulum stress-induced intrinsic apoptotic signaling pathway	GO:1902235	1902235	1.03901	-0.131381	1.56986	0.265454	0.420123
protein import into nucleus, translocation	GO:0000060	60	0.879349	-0.108789	1.54591	0.265453	0.42531
vascular endothelial growth factor receptor signaling pathway	GO:0048010	48010	1.00446	-0.109236	1.43283	0.265438	0.40272
myoblast fusion	GO:0007520	7520	0.953796	-0.112899	1.51095	0.265421	0.416649
regulation of lamellipodium organization	GO:1902743	1902743	1.0789	-0.141968	1.64037	0.265399	0.432382
regulation of pathway-restricted SMAD protein phosphorylation	GO:0060393	60393	0.975917	-0.0795721	1.2246	0.265369	0.378733
alcohol catabolic process	GO:0046164	46164	1.04261	-0.158772	1.772	0.265294	0.442086
embryonic cranial skeleton morphogenesis	GO:0048701	48701	0.950592	-0.11211	1.51263	0.265241	0.424816
regulation of response to cytokine stimulus	GO:0060759	60759	0.798707	-0.103635	1.59534	0.265236	0.429734
regulation of long-term neuronal synaptic plasticity	GO:0048169	48169	1.1789	-0.196668	1.89688	0.265185	0.448518
myotube cell development	GO:0014904	14904	1.15803	-0.0990167	1.26036	0.265157	0.374701
developmental pigmentation	GO:0048066	48066	1.08983	-0.112007	1.38981	0.265051	0.401857
neuron recognition	GO:0008038	8038	1.33066	-0.122562	1.31451	0.265007	0.383159
regulation of type I interferon production	GO:0032479	32479	0.836006	-0.132913	1.82524	0.264919	0.439957
neuron death in response to oxidative stress	GO:0036475	36475	1.15551	-0.130214	1.45624	0.264741	0.408311
regulation of oxidative stress-induced neuron death	GO:1903203	1903203	1.15551	-0.130214	1.45624	0.264741	0.408311
negative regulation of mitotic sister chromatid segregation	GO:0033048	33048	0.97254	-0.157376	1.84386	0.264664	0.447893
regulation of defense response to virus	GO:0050688	50688	0.825259	-0.112853	1.64396	0.264599	0.430171
sperm motility	GO:0097722	97722	0.89007	-0.0823927	1.2989	0.264585	0.391298
positive regulation of peptidyl-lysine acetylation	GO:2000758	2000758	0.913142	-0.164805	1.99264	0.264538	0.446103
protein kinase A signaling	GO:0010737	10737	1.20388	-0.137193	1.46772	0.264402	0.418756
cerebellar Purkinje cell layer development	GO:0021680	21680	0.965805	-0.194312	2.15763	0.264369	0.453512
regulation of response to reactive oxygen species	GO:1901031	1901031	0.934731	-0.115796	1.54491	0.264353	0.423537
modification by host of symbiont morphology or physiology	GO:0051851	51851	0.952484	-0.0983196	1.39771	0.26433	0.401476
ncRNA catabolic process	GO:0034661	34661	0.940175	-0.220209	2.42	0.264322	0.469636
rRNA-containing ribonucleoprotein complex export from nucleus	GO:0071428	71428	1.13097	-0.236692	2.22719	0.264318	0.472579
regulation of renal system process	GO:0098801	98801	1.16361	-0.103068	1.27403	0.264305	0.375493
positive regulation of BMP signaling pathway	GO:0030513	30513	1.02881	-0.107668	1.40268	0.264279	0.396654
positive regulation of G-protein coupled receptor protein signaling pathway	GO:0045745	45745	1.07036	-0.132269	1.5556	0.264273	0.419522
[truncated: 3,316 more rows]
